# Supplementary material for: In Silico Identification of Small Molecules as New Cdc25 Inhibitors through the Correlation between Chemosensitivity and Protein Expression Pattern
Source: Int J Mol Sci. 2021 Apr 2;22(7):3714. doi: 10.3390/ijms22073714 (PMC8038176; doi:10.3390/ijms22073714)
Supplement: Supplementary file 1 [file ijms-22-03714-s001.zip]

Archive with 22 entries (21 files):
- ijms-1160622-supplementary/
- __MACOSX/._ijms-1160622-supplementary
- ijms-1160622-supplementary/S4- CDC25s normalized NCI60 expression.xlsx
- __MACOSX/ijms-1160622-supplementary/._S4- CDC25s normalized NCI60 expression.xlsx
- ijms-1160622-supplementary/S7-MolDesMatrix.xlsx
- __MACOSX/ijms-1160622-supplementary/._S7-MolDesMatrix.xlsx
- ijms-1160622-supplementary/.DS_Store
- __MACOSX/ijms-1160622-supplementary/._.DS_Store
- ijms-1160622-supplementary/S2- full BIOTARGET matrix obtained in DRUDIT and the ranked DAS against CDC25.xlsx
- __MACOSX/ijms-1160622-supplementary/._S2- full BIOTARGET matrix obtained in DRUDIT and the ranked DAS against CDC25.xlsx
- ijms-1160622-supplementary/S1- 117 CDC25 inhibitors selected from bindingDB.pdf
- __MACOSX/ijms-1160622-supplementary/._S1- 117 CDC25 inhibitors selected from bindingDB.pdf
- ijms-1160622-supplementary/S8 - HRMS.pdf
- __MACOSX/ijms-1160622-supplementary/._S8 - HRMS.pdf
- ijms-1160622-supplementary/S6- matching of CDC25s EP -GI50 106 structures.xlsx
- __MACOSX/ijms-1160622-supplementary/._S6- matching of CDC25s EP -GI50 106 structures.xlsx
- ijms-1160622-supplementary/S5- predicted and normalized GI50 for 106 selected structures.xlsx
- __MACOSX/ijms-1160622-supplementary/._S5- predicted and normalized GI50 for 106 selected structures.xlsx
- ijms-1160622-supplementary/S3- chemical structures 106 selected compounds.pdf
- __MACOSX/ijms-1160622-supplementary/._S3- chemical structures 106 selected compounds.pdf
- ijms-1160622-supplementary/S9- Dose-response curves for the data presented in Table 3.pdf
- __MACOSX/ijms-1160622-supplementary/._S9- Dose-response curves for the data presented in Table 3.pdf
