# Supplementary material for: In Silico Identification of Small Molecules as New Cdc25 Inhibitors through the Correlation between Chemosensitivity and Protein Expression Pattern
Source: Int J Mol Sci. 2021 Apr 2;22(7):3714. doi: 10.3390/ijms22073714 (PMC8038176; doi:10.3390/ijms22073714)
Supplement: Supplementary file 1 [file ijms-22-03714-s001.zip › ijms-1160622-supplementary/S4- CDC25s normalized NCI60 expression.xlsx]

## Sheet: CDC25A NCI expression data
Panel Name	Cell Name	Panel Number	Cell Number	GC13167	GC38420	GC33789	GC63346	GC90358	GC90359	GC156526	GC181249	GC233111	GC233112
Leukemia	CCRF-CEM	7	3	0.4757	87.2012	65.1194	652.8	65.9	41.8	202.5	50.57	197.1	88.1
Leukemia	HL-60(TB)	7	8	0.3927	47.0117	32.2067	558	63.2	30.1	130.11	29.66	180.9	118
Leukemia	K-562	7	5	0.2695	69.5399	74.8536	712.7	88.5	50.5	146.94	71.62	121	70.3
Leukemia	MOLT-4	7	6	0.3802	32.482	52.6194	612.7	78.4	5.6	107.32	28.64	168.8	83.5
Leukemia	RPMI-8226	7	10	0.2355	42.6998	36.4406	379.7	84.1	12.5	83.45	40.14	48.9	40
Leukemia	SR	7	19	0.3541	25.1891	38.8684	530.1	70.5	13.2	105.69	53.44	27.6	31.2
Non-Small Cell Lung Cancer	A549/ATCC	1	4	-0.4089	17.4924	15.4834	146.9	41.6	4.2	35.41	11.6	10.1	24
Non-Small Cell Lung Cancer	EKVX	1	8	-0.2366	26.048	31.701	161	59.8	23.9	38.04	17.98	7	42.5
Non-Small Cell Lung Cancer	HOP-62	1	26	-0.0132	24.7099	17.284	473.9	59.5	13.1	144.4	26.66	12.3	32.3
Non-Small Cell Lung Cancer	HOP-92	1	29	-0.3098	8.2659	37.4469	178.8	57	-2.9	52.37	26.79	11	18.6
Non-Small Cell Lung Cancer	NCI-H226	1	13	-0.1871	27.6702	19.4479	131.1	32	9	29.11	21.41	11.6	31.3
Non-Small Cell Lung Cancer	NCI-H23	1	1	0.1399	19.786	24.7832	315.3	46.7	5.3	71.7	34.26	19.2	30.5
Non-Small Cell Lung Cancer	NCI-H322M	1	17	-0.0757	22.5826	27.0371	215.5	52.6	0.6	30.19	20.65	14.5	56.4
Non-Small Cell Lung Cancer	NCI-H460	1	21	-0.0862	18.8402	39.1626	208.7	34.2	22.1	43.52	3.83	119.2	66.5
Non-Small Cell Lung Cancer	NCI-H522	1	3	-0.0177	25.8194	41.9512	220.1	62.2	12.1	59.47	26.63	51.8	48.5
Colon Cancer	COLO 205	4	10	-0.1871	26.7094	18.1227	247.4	56.7	12.8	56.29	31.01	34.3	46.8
Colon Cancer	HCC-2998	4	2	0.1818	31.4992	55.1611	222.5	59.2	12.4	85.68	27.42	95.7	45.7
Colon Cancer	HCT-116	4	3	0.0334	21.6269	37.7556	225.4	46.2	2.8	12.69	23.21	16	41.7
Colon Cancer	HCT-15	4	15	0.0414	12.9221	36.5512	436.6	52.9	11.7	115.79	11.94	71.7	52.2
Colon Cancer	HT29	4	1	-0.2924	16.3442	16.3637	231.6	41.1	10.5	28.46	27.89	13.1	17.4
Colon Cancer	KM12	4	17	-0.0655	26.2654	55.5668	252	37.2	5	30.56	4.97	60.4	46
Colon Cancer	SW-620	4	9	0.0374	51.1787	56.4801	218	47.3	-0.1	63.25	28.04	103.8	55.5
CNS Cancer	SF-268	12	14	0.2695	13.6238	38.2596	565.9	82.6	31.4	104.35	41.95	33.6	32.6
CNS Cancer	SF-295	12	15	-0.1739	25.0569	35.7713	212.8	49.9	5.3	15.89	22.08	8	25.1
CNS Cancer	SF-539	12	16	-0.2518	22.2778	29.0345	105.5	39.5	9.2	28.03	31.66	10.4	41.2
CNS Cancer	SNB-19	12	2	0.0128	28.0006	38.1731	368.8	52.7	39.4	75.94	20.26	147.6	62.7
CNS Cancer	SNB-75	12	5	-0.1871	15.4872	28.2597	73.7	25.7	-0.4	9.02	7.61	27	52.2
CNS Cancer	U251	12	9	-0.2147	23.4665	42.8214	168	29.2	-1.2	34.19	23	4.1	15.7
Melanoma	LOX IMVI	10	1	0.0899	46.3345	59.1398	300.7	48.7	23.4	65	29.59	22.8	48.9
Melanoma	MALME-3M	10	2	-0.0177	45.58	44.4962	155.1	32.3	14.5	7.9	24.31	42.5	48.1
Melanoma	M14	10	14	0.1335	42.6486	43.9557	224.9	31.2	14.9	96.63	23.59	173.6	59
Melanoma	MDA-MB-435	5	11	0.0128	30.5417	29.4781	264.4	38.8	31.6	78.34	36.55	41.6	39.3
Melanoma	MDA-N	5	12	0.1523			239.9	32.6	-4.2	70.72	30.75
Melanoma	SK-MEL-2	10	5	0.0374	26.9903	29.9771	180.5	35.5	8.9	11.09	9.44	24.6	40.3
Melanoma	SK-MEL-28	10	8	-0.0655	31.4927	50.9491	210.6	46.5	13.2	48.45	15.14	31.2	40.9
Melanoma	SK-MEL-5	10	7	0.1173	21.1455	31.0997	317.6	72.2	5.7	47.22	42.52	21.2	51.2
Melanoma	UACC-257	10	21	0.1173	26.0238	62.9328	492.4	59.6	41.9	124.83	55.93	35	27.7
Melanoma	UACC-62	10	20	0.0569	23.3978	36.7287	222	37.5	30.7	58.51	35.35	4.8	22.9
Ovarian Cancer	IGROV1	6	10	0.0607	23.8898	66.4043	296.4	39.4	24.6	96.4	9.6	72	51.5
Ovarian Cancer	OVCAR-3	6	1	0.1038	30.959	71.157	388	68.2	16.4	30.69	35.38	59.3	24.8
Ovarian Cancer	OVCAR-4	6	2	-0.2218	19.5726	52.769	145.2	41.9	19.6	40.89	33.07	37.7	37.3
Ovarian Cancer	OVCAR-5	6	3	-0.0862	15.2864	11.3186	224	25.8	17.1	34.92	32.82	9.1	21.3
Ovarian Cancer	OVCAR-8	6	5	0.1614	26.9282	37.1756	303.4	35.1	8.8	81.38	30.57	10.4	27.8
Ovarian Cancer	NCI/ADR-RES	5	2	-0.0809	13.2273	36.9231	160.5	30.3	1.4	12.81	20.84	12.9	50.2
Ovarian Cancer	SK-OV-3	6	11	-0.2291	16.9031	23.8304	193.7	48.4	21.4	14.53	9.72	4.5	24.3
Renal Cancer	786-0	9	18	0.1106	18.1804	34.278	293.5	49.9	8.7	40.29	29.96	27.3	32.3
Renal Cancer	A498	9	13	-0.1308	13.4821	26.9917	85	22.5	9.7	26.25	6.38	6.5	16.8
Renal Cancer	ACHN	9	23	-0.2291	16.2573	39.8727	114.5	36.4	11.3	55.04	15.25	8.1	25
Renal Cancer	CAKI-1	9	15	-0.1135	28.3009	35.6245	95.2	39	12.8	10.39	22.38	72.6	64.6
Renal Cancer	RXF 393	9	16	-0.1308	10.7436	22.7569	88.2	39.7	-16.2	24.83	17.78
Renal Cancer	SN12C	9	8	-0.4202	35.2446	28.938	190.3	60.4	11	45.5	28.9	14.9	20.7
Renal Cancer	TK-10	9	24	-0.0706	16.9443	48.6296	194.8	42.6	-4.3	57.24	13.8	7.4	10.5
Renal Cancer	UO-31	9	4	-0.0132	33.6243	50.9255	339.5	36.9	17.2	56.88	24.94	24.3	28.2
Prostate Cancer	PC-3	11	1	0.0792	8.8612	14.8252	217.5	42.4	19.8	56.43	43.61	2.5	24
Prostate Cancer	DU-145	11	3	-0.0915	9.2739	23.5229	167.9	48.4	1.8	22.91	7.94	8.7	22.6
Breast Cancer	MCF7	5	1	-0.3565	9.3403	16.5096	101.1	42.8	15.9	44.49	22.95	38.5	37.6
Breast Cancer	MDA-MB-231/ATCC	5	5	0.0492	23.3405	17.2908	321	42.7	16.7	74.64	33.63	55.4	51.7
Breast Cancer	HS 578T	5	6	-0.1739	8.4503	14.5871	155.8	36.1	15.4	12.99	29.57	10.5	41.7
Breast Cancer	BT-549	5	13	-0.0809	19.1415	50.6788	227.3	30.3	16.3	77.09	42.17	15	42.8
Breast Cancer	T-47D	5	14	-0.0706	9.4132	29.8279	133.4	36.5	16.9	25.83	23.9	5.2	27.2

## Sheet: CDC25A normalized expression
Panel Name	Cell Name	Panel Number	Cell Number	GC13167	GC38420	GC33789	GC63346	GC90358	GC90359	GC156526	GC181249	GC233111	GC233112		MNE CDC25A
Leukemia	CCRF-CEM	7	3	1	1	0.742463	0.866355	0.449452	0.763501	1	0.531172	1	0.611714		0.796466
Leukemia	HL-60(TB)	7	8	0.832472	0.347421	-0.128305	0.654844	0.383678	0.445451	0.498368	0.0654615	0.894486	1		0.499388
Leukemia	K-562	7	5	0.583803	0.713224	1	1	1	1	0.614992	1	0.504346	0.380561		0.779693
Leukemia	MOLT-4	7	6	0.807241	0.111495	0.411752	0.776887	0.753959	-0.220551	0.340442	0.0427439	0.815677	0.551978		0.439162
Leukemia	RPMI-8226	7	10	0.515177	0.277406	-0.016289	0.257034	0.892814	-0.032983	0.175033	0.298873	0.0347445	-0.012919		0.238889
Leukemia	SR	7	19	0.754561	-0.00692429	0.047943	0.592596	0.56151	-0.0139543	0.329147	0.595093	-0.103987	-0.127197		0.262879
Non-Small Cell Lung Cancer	A549/ATCC	1	4	-0.78549	-0.1319	-0.570752	-0.262373	-0.142509	-0.258608	-0.157864	-0.336773	-0.217967	-0.220697		-0.308493
Non-Small Cell Lung Cancer	EKVX	1	8	-0.437717	0.00702213	-0.141684	-0.230915	0.300853	0.276912	-0.139639	-0.194677	-0.238158	0.0195464		-0.0778457
Non-Small Cell Lung Cancer	HOP-62	1	26	0.0131971	-0.0147053	-0.523113	0.467206	0.293544	-0.0166727	0.597391	-0.00135489	-0.203638	-0.112912		0.0498942
Non-Small Cell Lung Cancer	HOP-92	1	29	-0.585465	-0.281716	0.0103346	-0.1912	0.232643	-0.451613	-0.0403383	0.00154049	-0.212106	-0.290822		-0.180874
Non-Small Cell Lung Cancer	NCI-H226	1	13	-0.337805	0.0333627	-0.465863	-0.297625	-0.37637	-0.128126	-0.20152	-0.118284	-0.208198	-0.125898		-0.222633
Non-Small Cell Lung Cancer	NCI-H23	1	1	0.322216	-0.0946574	-0.324708	0.113349	-0.0182704	-0.228706	0.0936106	0.167913	-0.158697	-0.136287		-0.0264237
Non-Small Cell Lung Cancer	NCI-H322M	1	17	-0.112954	-0.0492475	-0.265077	-0.109318	0.125457	-0.35647	-0.194036	-0.13521	-0.189309	0.200054		-0.108611
Non-Small Cell Lung Cancer	NCI-H460	1	21	-0.134147	-0.110015	0.0557267	-0.12449	-0.322777	0.227981	-0.101665	-0.509828	0.492622	0.331214		-0.0195378
Non-Small Cell Lung Cancer	NCI-H522	1	3	0.0041142	0.00331023	0.129504	-0.0990547	0.359318	-0.0438565	0.00886178	-0.00202305	0.0536328	0.0974632		0.051127
Colon Cancer	COLO 205	4	10	-0.337805	0.0177616	-0.500924	-0.0381449	0.225335	-0.0248278	-0.0131743	0.0955289	-0.0603481	0.0753868		-0.0561212
Colon Cancer	HCC-2998	4	2	0.406788	0.0955362	0.478997	-0.0937	0.286236	-0.0357013	0.190486	0.0155719	0.339562	0.061102		0.174488
Colon Cancer	HCT-116	4	3	0.107255	-0.0647657	0.0185018	-0.0872298	-0.0304507	-0.296665	-0.315304	-0.0781937	-0.17954	0.00915747		-0.0917235
Colon Cancer	HCT-15	4	15	0.123403	-0.20611	-0.0133629	0.383985	0.132765	-0.05473	0.399136	-0.329201	0.183245	0.145512		0.0764642
Colon Cancer	HT29	4	1	-0.550344	-0.150544	-0.547462	-0.0733967	-0.154689	-0.0873505	-0.206025	0.0260398	-0.198428	-0.306406		-0.22486
Colon Cancer	KM12	4	17	-0.092366	0.0105522	0.489731	-0.0278817	-0.249695	-0.236861	-0.191472	-0.484437	0.109646	0.0649979		-0.0607787
Colon Cancer	SW-620	4	9	0.115329	0.415083	0.513894	-0.10374	-0.00365408	-0.375498	0.0350556	0.0293806	0.392319	0.188366		0.120653
CNS Cancer	SF-268	12	14	0.583803	-0.194716	0.0318361	0.67247	0.856273	0.48079	0.319861	0.339186	-0.0649074	-0.109016		0.291558
CNS Cancer	SF-295	12	15	-0.311162	-0.0090709	-0.0339966	-0.115342	0.0596833	-0.228706	-0.293129	-0.103361	-0.231645	-0.206412		-0.147314
CNS Cancer	SF-539	12	16	-0.468397	-0.0541967	-0.212231	-0.354742	-0.193666	-0.122689	-0.209004	0.110006	-0.216013	0.0026644		-0.171827
CNS Cancer	SNB-19	12	2	0.0656758	0.0387276	0.0295476	0.232714	0.127893	0.69826	0.122992	-0.143897	0.677597	0.281866		0.213138
CNS Cancer	SNB-75	12	5	-0.337805	-0.164459	-0.23273	-0.425692	-0.529842	-0.383653	-0.340736	-0.425639	-0.107894	0.145512		-0.280294
CNS Cancer	U251	12	9	-0.393513	-0.0348951	0.152527	-0.215297	-0.44458	-0.405401	-0.166318	-0.0828709	-0.257047	-0.328482		-0.217588
Melanoma	LOX IMVI	10	1	0.221296	0.336425	0.584262	0.0807744	0.0304507	0.26332	0.0471824	0.0639024	-0.13525	0.102658		0.159502
Melanoma	MALME-3M	10	2	0.0041142	0.324174	0.196837	-0.244078	-0.369062	0.0213846	-0.348497	-0.0536944	-0.00693992	0.0922688		-0.0383493
Melanoma	M14	10	14	0.309298	0.276575	0.182537	-0.0883453	-0.395859	0.0322581	0.266365	-0.0697303	0.84694	0.233818		0.159386
Melanoma	MDA-MB-435	5	11	0.0656758	0.0799888	-0.200495	-0.000215676	-0.210719	0.486227	0.139623	0.218916	-0.0128018	-0.0220093		0.054419
Melanoma	MDA-N	5	12	0.347245	0	0	-0.0548784	-0.361754	-0.486952	0.0868196	0.0897381	0	0		-0.0379782
Melanoma	SK-MEL-2	10	5	0.115329	0.0223228	-0.187293	-0.187408	-0.291108	-0.130845	-0.326391	-0.384881	-0.123526	-0.00902313		-0.150282
Melanoma	SK-MEL-28	10	8	-0.092366	0.0954307	0.367561	-0.12025	-0.0231425	-0.0139543	-0.0675022	-0.25793	-0.080539	-0.00123144		-0.0193924
Melanoma	SK-MEL-5	10	7	0.2766	-0.0725824	-0.157593	0.11848	0.602923	-0.217833	-0.0760256	0.351881	-0.145671	0.132526		0.0812707
Melanoma	UACC-257	10	21	0.2766	0.00662918	0.684613	0.508482	0.295981	0.76622	0.461779	0.65055	-0.0557889	-0.172649		0.342242
Melanoma	UACC-62	10	20	0.154688	-0.0360106	-0.00866679	-0.0948156	-0.242387	0.461762	0.00220938	0.19219	-0.252487	-0.234982		-0.00585009
Ovarian Cancer	IGROV1	6	10	0.162358	-0.0280217	0.776458	0.0711805	-0.196102	0.295941	0.264771	-0.381317	0.185199	0.136422		0.128689
Ovarian Cancer	OVCAR-3	6	1	0.249352	0.0867647	0.902199	0.275552	0.505481	0.0730337	-0.190572	0.192858	0.102482	-0.210308		0.198684
Ovarian Cancer	OVCAR-4	6	2	-0.407844	-0.0981225	0.41571	-0.266166	-0.135201	0.160022	-0.11989	0.141409	-0.0382033	-0.0479816		-0.0396268
Ovarian Cancer	OVCAR-5	6	3	-0.134147	-0.16772	-0.680939	-0.0903533	-0.527406	0.0920623	-0.161259	0.135841	-0.224481	-0.25576		-0.201416
Ovarian Cancer	OVCAR-8	6	5	0.365612	0.0213144	0.0031568	0.0867984	-0.300853	-0.133563	0.160689	0.0857291	-0.216013	-0.17135		-0.00984789
Ovarian Cancer	NCI/ADR-RES	5	2	-0.12345	-0.201155	-0.00352357	-0.23203	-0.417783	-0.334723	-0.314473	-0.130979	-0.19973	0.11954		-0.183831
Ovarian Cancer	SK-OV-3	6	11	-0.422579	-0.141469	-0.349916	-0.157957	0.0231425	0.208953	-0.302554	-0.378645	-0.254441	-0.216801		-0.199227
Renal Cancer	786-0	9	18	0.263077	-0.120728	-0.0735047	0.0647102	0.0596833	-0.136281	-0.124048	0.0721431	-0.10594	-0.112912		-0.0213801
Renal Cancer	A498	9	13	-0.224168	-0.197017	-0.266278	-0.40048	-0.607795	-0.109097	-0.221339	-0.453034	-0.241415	-0.314197		-0.303482
Renal Cancer	ACHN	9	23	-0.422579	-0.151955	0.0745137	-0.334662	-0.269184	-0.0656035	-0.0218363	-0.25548	-0.230994	-0.207711		-0.188549
Renal Cancer	CAKI-1	9	15	-0.18925	0.0436037	-0.0378805	-0.377723	-0.205847	-0.0248278	-0.331242	-0.0966796	0.189107	0.30654		-0.0724198
Renal Cancer	RXF 393	9	16	-0.224168	-0.241484	-0.378317	-0.393341	-0.188794	-0.813157	-0.231179	-0.199131	0	0		-0.266957
Renal Cancer	SN12C	9	8	-0.808298	0.156352	-0.214785	-0.165542	0.315469	-0.0737586	-0.0879445	0.0485347	-0.186704	-0.263551		-0.128023
Renal Cancer	TK-10	9	24	-0.10266	-0.1408	0.306194	-0.155502	-0.118149	-0.48967	-0.00659119	-0.287774	-0.235553	-0.39601		-0.162652
Renal Cancer	UO-31	9	4	0.0131971	0.130043	0.366937	0.167342	-0.257004	0.0947807	-0.00908584	-0.0396629	-0.12548	-0.166155		0.0174911
Prostate Cancer	PC-3	11	1	0.199699	-0.272049	-0.588166	-0.104856	-0.123021	0.165458	-0.0122042	0.376158	-0.267468	-0.220697		-0.0847146
Prostate Cancer	DU-145	11	3	-0.144845	-0.265348	-0.358051	-0.21552	0.0231425	-0.323849	-0.244484	-0.418289	-0.227086	-0.238878		-0.241321
Breast Cancer	MCF7	5	1	-0.679725	-0.26427	-0.543602	-0.364559	-0.113276	0.0594418	-0.0949434	-0.0839845	-0.0329927	-0.0440857		-0.2162
Breast Cancer	MDA-MB-231/ATCC	5	5	0.139146	-0.036941	-0.522933	0.126066	-0.115713	0.0811888	0.113984	0.153882	0.0770803	0.139019		0.0154779
Breast Cancer	HS 578T	5	6	-0.311162	-0.278721	-0.594465	-0.242516	-0.276492	0.0458499	-0.313225	0.063457	-0.215362	0.00915747		-0.211348
Breast Cancer	BT-549	5	13	-0.12345	-0.105122	0.36041	-0.0829906	-0.417783	0.0703153	0.130961	0.344086	-0.186053	0.0234422		0.00138154
Breast Cancer	T-47D	5	14	-0.10266	-0.263086	-0.191241	-0.292494	-0.266748	0.0866256	-0.224249	-0.062826	-0.249882	-0.179142		-0.17457

## Sheet: CDC25B NCI expression data
Panel Name	Cell Name	Panel Number	Cell Number	GC12863	GC11257	GC33338	GC94708	GC188802	GC235946
Leukemia	CCRF-CEM	7	3	0.2068	0.2148	915.256	633.7	601.79	1093.6
Leukemia	HL-60(TB)	7	8	-0.1487	-0.2076	549.831	109.7	166.55	336.6
Leukemia	K-562	7	5	-0.3768	-0.3565	308.367	88	163.13	254.6
Leukemia	MOLT-4	7	6	0.3729	0.2175	997.524	481.2	487.72	985.8
Leukemia	RPMI-8226	7	10	0.0414	-0.0044	562.208	144.9	290.78	463.4
Leukemia	SR	7	19	-0.0915	-0.0223	549.082	248.3	277.36	490.6
Non-Small Cell Lung Cancer	A549/ATCC	1	4	0.2672	0.1644	1162.98	854.6	823.15	1391.3
Non-Small Cell Lung Cancer	EKVX	1	8	0.2765	0.3502	755.108	867.4	686.61	622.5
Non-Small Cell Lung Cancer	HOP-62	1	26	0.2201	0.1673	560.67	551.7	909.5	634.8
Non-Small Cell Lung Cancer	HOP-92	1	29	0.0374	-0.2147	497.509	417.3	388.12	581.9
Non-Small Cell Lung Cancer	NCI-H226	1	13	-0.4318	-0.4089	258.313	100.3	150.62	246.1
Non-Small Cell Lung Cancer	NCI-H23	1	1	0.4014	0.4378	1719.2	958.3	693.43	1296.9
Non-Small Cell Lung Cancer	NCI-H322M	1	17	-0.2757	-0.2676	315.095	144.5	187.39	297.5
Non-Small Cell Lung Cancer	NCI-H460	1	21	0.1173	0.0294	1029.39	473.5	397.87	812.4
Non-Small Cell Lung Cancer	NCI-H522	1	3	-0.0555	-0.2007	410.658	177.8	263.45	360.2
Colon Cancer	COLO 205	4	10	0.3139	0.3579	1533.41	475.2	569.94	1301.6
Colon Cancer	HCC-2998	4	2	0.0414	0.1461	1227.13	508.5	509	923.5
Colon Cancer	HCT-116	4	3	0.2601	0.2068	957.989	728	687.06	750.2
Colon Cancer	HCT-15	4	15	0.1106	0.1303	721.102	388.2	417.98	801.6
Colon Cancer	HT29	4	1	-0.2147	-0.0223	326.435	230.8	253.49	326.2
Colon Cancer	KM12	4	17	0.2095	0.2148	1227.89	613.3	613.3	890.1
Colon Cancer	SW-620	4	9	0.3139	0.382	1419.57	562.5	648.5	1422.3
CNS Cancer	SF-268	12	14	0.4346	-0.1612	1071.05	642.3	663.06	972.6
CNS Cancer	SF-295	12	15	0.4487	0.301	846.85	545.1	560.73	918.1
CNS Cancer	SF-539	12	16	0.1614	-0.2924	616.587	166.2	270.27	601.7
CNS Cancer	SNB-19	12	2	0.2279	0.243	1365.51	629.9	705.54	961.9
CNS Cancer	SNB-75	12	5	0.0719	0.0899	708.407	602.3	587.64	596.5
CNS Cancer	U251	12	9	0.1206	0.1703	739.308	320	417.67	402.5
Melanoma	LOX IMVI	10	1	-0.0555	-0.0706	354.611	210.3	241.13	267.2
Melanoma	MALME-3M	10	2	0.1072	0.0607	902.925	426.7	460.18	828.5
Melanoma	M14	10	14	0.0719	0.1399	705.044	488.4	588.35	937.1
Melanoma	MDA-MB-435	5	11	0.017	-0.1427	584.573	372.1	433.25	483
Melanoma	MDA-N	5	12	0.1072	0.2878		463.9	464.82
Melanoma	SK-MEL-2	10	5	-0.1135	-0.1249	393.377	286.2	346.78	504.7
Melanoma	SK-MEL-28	10	8	0.0086	0.0253	932.162	551.7	686.73	786.1
Melanoma	SK-MEL-5	10	7	0.2718	0.3054	780	615.2	470	671.6
Melanoma	UACC-257	10	21	0.2279	0.3139	549.871	592.3	478.8	406.5
Melanoma	UACC-62	10	20	0.2718	0.2695	430.247	645.5	504.49	375.9
Ovarian Cancer	IGROV1	6	10	0.0755	0.0374	762.074	469.8	406.72	806.8
Ovarian Cancer	OVCAR-3	6	1	-0.0706	0.179	378.972	186.2	233.85	410.8
Ovarian Cancer	OVCAR-4	6	2	-0.0969	-0.0269	599.85	276.6	305.9	826.6
Ovarian Cancer	OVCAR-5	6	3	0.0531	-0.0315	500.855	437.7	478.3	378.6
Ovarian Cancer	OVCAR-8	6	5	0.1239	-0.1938	899.164	484.9	669.09	388.8
Ovarian Cancer	NCI/ADR-RES	5	2	0.1761	0.1335	875.678	468.7	513.62	928.2
Ovarian Cancer	SK-OV-3	6	11	0.6375	0.5172	2226.62	1303.2	1197.55	1714
Renal Cancer	786-0	9	18	0.017	0.0086	611.219	392.1	351.4	660.3
Renal Cancer	A498	9	13	-0.1135	-0.1249	561.887	221.6	296	454.7
Renal Cancer	ACHN	9	23	-0.0757	-0.1249	498.168	353.6	404.25	252.7
Renal Cancer	CAKI-1	9	15	-0.0969	-0.1367	793.213	323.5	443.83	761.1
Renal Cancer	RXF 393	9	16	0.1206	0.1206	1220.17	460.6	525.2
Renal Cancer	SN12C	9	8	0.0645	0.0334	457.803	256.6	351.51	774
Renal Cancer	TK-10	9	24	-0.041	-0.1871	603.979	553.7	450.93	413.5
Renal Cancer	UO-31	9	4	-0.2076	-0.1675	314.069	209.1	261.8	269
Prostate Cancer	PC-3	11	1	0.0969	0.1732	997.622	645.3	533.51	881.9
Prostate Cancer	DU-145	11	3	0.0334	0.2201	941.41	356	394.23	1365.6
Breast Cancer	MCF7	5	1	0.3075	0.1239	780.267	553.4	770.38	821.1
Breast Cancer	MDA-MB-231/ATCC	5	5	-0.0458	-0.2441	692.782	316.4	372.5	706
Breast Cancer	HS 578T	5	6	0.2455	0.2253	834.492	543.8	613.27	974
Breast Cancer	BT-549	5	13	0.3424	0.2967	1412.16	804.7	869.5	1684.5
Breast Cancer	T-47D	5	14	-0.1079	-0.0044	262.433	173	282.63	160

## Sheet: CDC25B normalized expression
Panel Name	Cell Name	Panel Number	Cell Number	GC12863	GC11257	GC33338	GC94708	GC188802	GC235946		MNE CDC25B
Leukemia	CCRF-CEM	7	3	0.213017	0.332204	0.0914738	0.213674	0.169882	0.377262		0.232919
Leukemia	HL-60(TB)	7	8	-0.436559	-0.57003	-0.161695	-0.401762	-0.436572	-0.382592		-0.398202
Leukemia	K-562	7	5	-0.853347	-0.888075	-0.328984	-0.427249	-0.441337	-0.464901		-0.567316
Leukemia	MOLT-4	7	6	0.516518	0.337971	0.14847	0.0345635	0.0109392	0.269055		0.219586
Leukemia	RPMI-8226	7	10	-0.0892048	-0.136001	-0.153121	-0.36042	-0.263473	-0.255314		-0.209589
Leukemia	SR	7	19	-0.332042	-0.174235	-0.162215	-0.238977	-0.282172	-0.228011		-0.236275
Non-Small Cell Lung Cancer	A549/ATCC	1	4	0.323381	0.224551	0.263096	0.473121	0.47832	0.676084		0.406425
Non-Small Cell Lung Cancer	EKVX	1	8	0.340374	0.621414	-0.0194779	0.488154	0.288068	-0.0956142		0.270486
Non-Small Cell Lung Cancer	HOP-62	1	26	0.237319	0.230745	-0.154186	0.117366	0.598638	-0.0832679		0.157769
Non-Small Cell Lung Cancer	HOP-92	1	29	-0.0965137	-0.585195	-0.197945	-0.0404869	-0.127841	-0.136367		-0.197391
Non-Small Cell Lung Cancer	NCI-H226	1	13	-0.953844	-1	-0.363661	-0.412802	-0.458768	-0.473433		-0.610418
Non-Small Cell Lung Cancer	NCI-H23	1	1	0.568594	0.808525	0.648452	0.594916	0.297571	0.581328		0.583231
Non-Small Cell Lung Cancer	NCI-H322M	1	17	-0.668616	-0.698188	-0.324323	-0.36089	-0.407534	-0.421839		-0.480231
Non-Small Cell Lung Cancer	NCI-H460	1	21	0.0494811	-0.0638049	0.17055	0.0255199	-0.114256	0.0950016		0.0270819
Non-Small Cell Lung Cancer	NCI-H522	1	3	-0.266262	-0.555291	-0.258116	-0.321779	-0.301553	-0.358903		-0.343651
Colon Cancer	COLO 205	4	10	0.408712	0.637861	0.519736	0.0275165	0.125503	0.586046		0.384229
Colon Cancer	HCC-2998	4	2	-0.0892048	0.185463	0.307543	0.0666273	0.0405902	0.20652		0.11959
Colon Cancer	HCT-116	4	3	0.310408	0.315116	0.12108	0.324429	0.288695	0.0325671		0.232049
Colon Cancer	HCT-15	4	15	0.0372387	0.151714	-0.0430373	-0.0746647	-0.0862349	0.0841609		0.0115295
Colon Cancer	HT29	4	1	-0.557155	-0.174235	-0.316466	-0.259531	-0.315432	-0.393031		-0.335975
Colon Cancer	KM12	4	17	0.217951	0.332204	0.308069	0.189715	0.185919	0.172994		0.234475
Colon Cancer	SW-620	4	9	0.408712	0.689338	0.44087	0.13005	0.234966	0.7072		0.43519
CNS Cancer	SF-268	12	14	0.629257	-0.470921	0.19941	0.223775	0.255254	0.255805		0.182097
CNS Cancer	SF-295	12	15	0.655021	0.516324	0.0440818	0.109614	0.11267	0.2011		0.273135
CNS Cancer	SF-539	12	16	0.130061	-0.75116	-0.115446	-0.335403	-0.292051	-0.116493		-0.246748
CNS Cancer	SNB-19	12	2	0.251571	0.392438	0.403412	0.209211	0.314445	0.245065		0.30269
CNS Cancer	SNB-75	12	5	-0.0334746	0.0654212	-0.0518326	0.176795	0.150165	-0.121712		0.0308937
CNS Cancer	U251	12	9	0.0555109	0.237153	-0.0304246	-0.154765	-0.0866669	-0.316443		-0.0492727
Melanoma	LOX IMVI	10	1	-0.266262	-0.277402	-0.296946	-0.283608	-0.332654	-0.452253		-0.318187
Melanoma	MALME-3M	10	2	0.0310262	0.00305088	0.0829311	-0.0294466	-0.0274344	0.111162		0.0285482
Melanoma	M14	10	14	-0.0334746	0.17222	-0.0541629	0.0430199	0.151155	0.220172		0.0831547
Melanoma	MDA-MB-435	5	11	-0.133789	-0.431405	-0.137626	-0.0935741	-0.0649581	-0.23564		-0.182832
Melanoma	MDA-N	5	12	0.0310262	0.488129	0	0.0142447	-0.0209692	0		0.0854052
Melanoma	SK-MEL-2	10	5	-0.372241	-0.393385	-0.270088	-0.194463	-0.185443	-0.213858		-0.27158
Melanoma	SK-MEL-28	10	8	-0.149138	-0.0725624	0.103187	0.117366	0.288235	0.0686024		0.0592817
Melanoma	SK-MEL-5	10	7	0.331786	0.525722	-0.00223252	0.191946	-0.0137515	-0.0463291		0.164524
Melanoma	UACC-257	10	21	0.251571	0.543878	-0.161668	0.16505	-0.00148975	-0.312428		0.0808189
Melanoma	UACC-62	10	20	0.331786	0.449041	-0.244544	0.227533	0.0343061	-0.343144		0.0758298
Ovarian Cancer	IGROV1	6	10	-0.0268967	-0.0467172	-0.0146517	0.0211742	-0.101924	0.0893805		-0.0132725
Ovarian Cancer	OVCAR-3	6	1	-0.293853	0.255736	-0.280068	-0.311913	-0.342797	-0.308112		-0.213501
Ovarian Cancer	OVCAR-4	6	2	-0.341909	-0.18406	-0.127042	-0.205739	-0.242405	0.109255		-0.165317
Ovarian Cancer	OVCAR-5	6	3	-0.0678263	-0.193885	-0.195626	-0.0165271	-0.00218644	-0.340434		-0.136081
Ovarian Cancer	OVCAR-8	6	5	0.0615407	-0.540553	0.0803256	0.0389091	0.263656	-0.330195		-0.0710528
Ovarian Cancer	NCI/ADR-RES	5	2	0.156922	0.158549	0.0640542	0.0198823	0.0470276	0.211238		0.109612
Ovarian Cancer	SK-OV-3	6	11	1	0.978121	1	1	1	1		0.996353
Renal Cancer	786-0	9	18	-0.133789	-0.108233	-0.119165	-0.0700842	-0.179006	-0.0576717		-0.111325
Renal Cancer	A498	9	13	-0.372241	-0.393385	-0.153343	-0.270336	-0.256199	-0.264047		-0.284925
Renal Cancer	ACHN	9	23	-0.303172	-0.393385	-0.197488	-0.115302	-0.105366	-0.466808		-0.263587
Renal Cancer	CAKI-1	9	15	-0.341909	-0.418589	0.00692162	-0.150655	-0.0502161	0.0435082		-0.151823
Renal Cancer	RXF 393	9	16	0.0555109	0.130995	0.302718	0.0103689	0.0631629	0		0.0937927
Renal Cancer	SN12C	9	8	-0.0469961	-0.0552611	-0.225453	-0.229229	-0.178853	0.0564568		-0.113222
Renal Cancer	TK-10	9	24	-0.239768	-0.526242	-0.124181	0.119715	-0.0403232	-0.305402		-0.186034
Renal Cancer	UO-31	9	4	-0.544182	-0.484377	-0.325034	-0.285017	-0.303853	-0.450447		-0.398818
Prostate Cancer	PC-3	11	1	0.0122058	0.243347	0.148538	0.227298	0.0747419	0.164764		0.145149
Prostate Cancer	DU-145	11	3	-0.103823	0.343524	0.109593	-0.112484	-0.119328	0.650287		0.127962
Breast Cancer	MCF7	5	1	0.397018	0.138044	-0.00204754	0.119362	0.404791	0.103734		0.193484
Breast Cancer	MDA-MB-231/ATCC	5	5	-0.248538	-0.647992	-0.0626581	-0.158994	-0.149606	-0.0117995		-0.213265
Breast Cancer	HS 578T	5	6	0.28373	0.354631	0.0355201	0.108087	0.185878	0.257211		0.204176
Breast Cancer	BT-549	5	13	0.460788	0.507139	0.435731	0.414513	0.542903	0.970389		0.555244
Breast Cancer	T-47D	5	14	-0.362008	-0.136001	-0.360808	-0.327416	-0.274829	-0.559858		-0.33682

## Sheet: CDC25C NCI expression data
Panel Name	Cell Name	Panel Number	Cell Number	GC17513	GC33596	GC89885	GC99303	GC154215	GC154216	GC181250	GC220942	GC221063	GC232638
Leukemia	CCRF-CEM	7	3	0.1173	101.876	73	9.6	18.51	24.99	90.71	25.2	34.2	154.6
Leukemia	HL-60(TB)	7	8	0.0043	82.5036	41.5	-16.7	3.6	32.17	44.68	33.3	27.2	86.3
Leukemia	K-562	7	5	0.0086	168.585	82.6	13.9	13.48	49.73	111.15	104.4	30.3	214.7
Leukemia	MOLT-4	7	6	0.1173	111.052	65.4	2.6	4.17	42.25	75.93	39.3	10.2	144.8
Leukemia	RPMI-8226	7	10	-0.1871	66.1707	38.5	-6.2	3.58	33.98	39.31	25.2	24.2	69.3
Leukemia	SR	7	19	-0.0809	66.264	46.7	6	5.41	30.17	52.91	35.8	14.5	78.1
Non-Small Cell Lung Cancer	A549/ATCC	1	4	0.1038	69.3168	85.9	-16.4	7.92	38.11	115.89	54	11.4	114
Non-Small Cell Lung Cancer	EKVX	1	8	-0.3188	35.1268	41	-19.6	8.29	16.4	41.63	23.3	11.3	36.2
Non-Small Cell Lung Cancer	HOP-62	1	26	0.2095	54.1184	85.2	-8	3.36	32.44	131.05	26.1	25.2	64.8
Non-Small Cell Lung Cancer	HOP-92	1	29	-0.284	41.2392	48.4	-22.2	30.51	32.37	81.22	30.5	12.9	66.4
Non-Small Cell Lung Cancer	NCI-H226	1	13	-0.1024	31.0222	33.5	-4.6	20.23	23.22	43.06	31.3	37.3	60
Non-Small Cell Lung Cancer	NCI-H23	1	1	0.1106	89.8123	57.4	-16.8	11.3	30.53	126.12	60.2	9.1	132.2
Non-Small Cell Lung Cancer	NCI-H322M	1	17	0.2014	63.3874	67.6	-22.5	11.02	27.31	77	64.4	13.4	80.8
Non-Small Cell Lung Cancer	NCI-H460	1	21	0.0453	69.3363	50.3	-5.4	30.6	30.98	59.11	75	24.8	108.7
Non-Small Cell Lung Cancer	NCI-H522	1	3	-0.0088	101.84	96.1	6	19.46	47.06	108.68	35.2	35	179.7
Colon Cancer	COLO 205	4	10	0.1271	67.5087	70.3	-2.1	14.24	33.13	101.85	57.7	31.9	91
Colon Cancer	HCC-2998	4	2	0.1206	69.6683	55.2	1.7	7.7	34.42	82.63	73.1	7	126.1
Colon Cancer	HCT-116	4	3	0.1004	58.6355	90.2	0.3	4.17	30.92	107.24	23.8	14	72
Colon Cancer	HCT-15	4	15	0.2553	86.2162	74	-9.8	3.92	50.42	106.64	63	7.7	179.5
Colon Cancer	HT29	4	1	0.1492	38.5099	74	12.5	13.64	51.8	133.78	30	9.8	50.1
Colon Cancer	KM12	4	17	0.2695	85.3349	97.2	29	6.7	51	119.82	44.8	34.1	112.9
Colon Cancer	SW-620	4	9	0.1139	46.1596	73.3	9.6	8.07	41.27	82.63	28.2	28.6	58.2
CNS Cancer	SF-268	12	14	-0.1805	51.0199	51	4.6	13.01	29.2	72.85	31.6	8.2	56.1
CNS Cancer	SF-295	12	15	0.0492	71.2261	72.1	-0.8	5.66	33.23	85.45	24.5	36.9	88
CNS Cancer	SF-539	12	16	0.0682	73.0805	68.8	-41.2	6.68	46.85	91.4	67.6	9.7	182.8
CNS Cancer	SNB-19	12	2	0.0531	96.1395	78	6.8	12.17	49.36	143.82	62.5	24.2	162.6
CNS Cancer	SNB-75	12	5	-0.0315	66.3524	84.3	-25.6	30.56	48.77	123.94	50.7	31	28.3
CNS Cancer	U251	12	9	0.1987	75.671	84	-4.2	25.01	39.69	112.95	25.2	9.9	60.6
Melanoma	LOX IMVI	10	1	0.0374	51.0463	45.6	-12.7	5.86	25.48	67.92	24	24.7	51.7
Melanoma	MALME-3M	10	2	-0.2676	21.3211	19	-2.5	5.64	13.23	34.86	30.6	27.3	50.5
Melanoma	M14	10	14	-0.2076	33.2711	51.7	-21.1	5.99	32.71	48.7	26.9	9.6	42.8
Melanoma	MDA-MB-435	5	11	-0.1367	29.4377	39.2	-36.7	11.85	18.04	53.85	23.5	22.7	41.2
Melanoma	MDA-N	5	12	-0.0706		58.2	-23.3	5.22	18.68	40.04
Melanoma	SK-MEL-2	10	5	-0.0088	56.0401	54.3	4.4	13.92	15	63.13	39.7	9.5	69.4
Melanoma	SK-MEL-28	10	8	-0.0458	63.5645	55.5	-44.8	4.66	17.92	58.43	52.7	67.9	116.5
Melanoma	SK-MEL-5	10	7	0.0569	37.7055	44.3	-16.3	26.57	18.46	49.07	26.9	22.4	43.1
Melanoma	UACC-257	10	21	-0.041	35.7311	33.1	-31.8	16.04	18.43	45.6	32.4	7.1	51.6
Melanoma	UACC-62	10	20	-0.1249	38.164	38.6	-38.1	28.47	27.2	44.09	22	32.9	8.8
Ovarian Cancer	IGROV1	6	10	-0.1135	59.2629	42.8	-31.6	7.27	15.04	57.61	48.9	12.8	71.5
Ovarian Cancer	OVCAR-3	6	1	0.1239	81.3672	59.7	-12.8	3.66	41.06	66.8	34.1	10.1	69.7
Ovarian Cancer	OVCAR-4	6	2	0.0864	71.4094	82.5	-17.5	40.55	35.91	60.77	48.3	5.2	105.2
Ovarian Cancer	OVCAR-5	6	3	0.2175	55.3062	91.1	-0.3	18.53	36.42	120.98	17.4	37.9	59.3
Ovarian Cancer	OVCAR-8	6	5	0.2279	112.782	84	-24.1	7.74	35.97	111.78	14.9	8.3	40.7
Ovarian Cancer	NCI/ADR-RES	5	2	0.1038	76.5401	53.4	-18.3	27.12	22.29	94.05	32	18.2	88.6
Ovarian Cancer	SK-OV-3	6	11	0.1173	60.6499	57.8	-14.7	9.08	17.93	96.11	17.6	8.1	17.6
Renal Cancer	786-0	9	18	0.0453	96.9077	67.4	-31.2	8.2	18.56	84.24	59.7	45.5	118.2
Renal Cancer	A498	9	13	-0.0969	56.9078	55.6	12.7	40.17	20.03	80.6	30.3	9.6	46.6
Renal Cancer	ACHN	9	23	-0.1427	32.3651	43.9	-0.9	23.13	31.04	64.72	18	35.9	19.5
Renal Cancer	CAKI-1	9	15	-0.0044	41.3293	47.4	-26.7	7.2	29.14	80.88	55.4	26.4	87.5
Renal Cancer	RXF 393	9	16	0.0086	75.6008	52.2	-18	10.01	38.82	70.63
Renal Cancer	SN12C	9	8	0.248	54.4535	113.1	-9.5	29.63	78.37	130.6	12	10.2	45.3
Renal Cancer	TK-10	9	24	0.0792	65.658	54	-1.9	4.52	49.16	94.17	7.6	12.4	53
Renal Cancer	UO-31	9	4	-0.1135	48.3364	53	4.9	20.39	9.25	47.9	22.2	16.2	52
Prostate Cancer	PC-3	11	1	-0.0862	21.9501	45.6	-26.1	25.6	21.64	42.31	29.3	5.6	42.5
Prostate Cancer	DU-145	11	3	0.0531	52.1093	68	-17.8	5.91	25.66	77.72	27.7	9.5	52
Breast Cancer	MCF7	5	1	0.1584	59.3894	110.7	-33	6.5	61.93	162.07	77.4	28.3	103.6
Breast Cancer	MDA-MB-231/ATCC	5	5	0.2227	74.0023	83.9	-10.8	14.56	38.27	107.13	45.3	13.2	123.5
Breast Cancer	HS 578T	5	6	-0.0862	45.7128	59.2	-34.4	26.94	30.08	77.44	30.7	14.8	67.9
Breast Cancer	BT-549	5	13	0.2201	89.8114	102.1	-20.1	22.38	24.06	145.78	63.6	12	149.3
Breast Cancer	T-47D	5	14	-0.0269	50.6778	63.1	26.4	6.37	26.06	54.21	21.7	10.2	45.1

## Sheet: CDC25c normalized expression
Panel Name	Cell Name	Panel Number	Cell Number	GC17513	GC33596	GC89885	GC99303	GC154215	GC154216	GC181250	GC220942	GC221063	GC232638		MNE CDC25C
Leukemia	CCRF-CEM	7	3	0.258556	0.361125	0.190035	0.512583	0.173681	-0.161028	0.0941403	-0.203616	0.299351	0.544911		0.206974
Leukemia	HL-60(TB)	7	8	-0.0675549	0.17559	-0.446221	-0.148193	-0.385322	-0.00486118	-0.490175	-0.0805188	0.153816	0.0277299		-0.126571
Leukemia	K-562	7	5	-0.0551454	1	0.383942	0.620619	-0.014903	0.377073	0.35361	1	0.218267	1		0.488346
Leukemia	MOLT-4	7	6	0.258556	0.448998	0.0365258	0.336711	-0.363952	0.214381	-0.0934802	0.0106642	-0.199627	0.470703		0.111948
Leukemia	RPMI-8226	7	10	-0.619923	0.0191683	-0.506817	0.115615	-0.386072	0.0345068	-0.558343	-0.203616	0.0914435	-0.100997		-0.211503
Leukemia	SR	7	19	-0.313436	0.0200619	-0.341188	0.422135	-0.317462	-0.0483617	-0.385701	-0.0425259	-0.110227	-0.0343621		-0.115107
Non-Small Cell Lung Cancer	A549/ATCC	1	4	0.219595	0.0492988	0.450598	-0.140656	-0.223357	0.124335	0.413781	0.234063	-0.174678	0.23748		0.119046
Non-Small Cell Lung Cancer	EKVX	1	8	-1	-0.278142	-0.45632	-0.221054	-0.209485	-0.347862	-0.528892	-0.232491	-0.176757	-0.351637		-0.380264
Non-Small Cell Lung Cancer	HOP-62	1	26	0.524639	-0.0962577	0.436459	0.0703907	-0.39432	0.00101139	0.606225	-0.189938	0.112234	-0.135072		0.093537
Non-Small Cell Lung Cancer	HOP-92	1	29	-0.89957	-0.219603	-0.306851	-0.286378	0.623582	-0.000511131	-0.0263278	-0.123071	-0.143492	-0.122957		-0.150518
Non-Small Cell Lung Cancer	NCI-H226	1	13	-0.375484	-0.317452	-0.60781	0.155814	0.238167	-0.199526	-0.510739	-0.110913	0.363803	-0.171419		-0.153556
Non-Small Cell Lung Cancer	NCI-H23	1	1	0.23922	0.245586	-0.125063	-0.150706	-0.0966351	-0.0405316	0.543643	0.328285	-0.222497	0.375294		0.10966
Non-Small Cell Lung Cancer	NCI-H322M	1	17	0.501263	-0.00748762	0.0809628	-0.293916	-0.107133	-0.110567	-0.0798974	0.392113	-0.133097	-0.0139172		0.0228324
Non-Small Cell Lung Cancer	NCI-H460	1	21	0.0507684	0.0494856	-0.268473	0.135715	0.626957	-0.030744	-0.306997	0.553203	0.103918	0.197347		0.111118
Non-Small Cell Lung Cancer	NCI-H522	1	3	-0.105361	0.360774	0.656623	0.422135	0.209298	0.319	0.322256	-0.0516442	0.315984	0.734973		0.318404
Colon Cancer	COLO 205	4	10	0.286838	0.0319825	0.135499	0.218626	0.0135908	0.0160191	0.235554	0.290292	0.251532	0.0633192		0.154325
Colon Cancer	HCC-2998	4	2	0.268079	0.0526652	-0.1695	0.314099	-0.231606	0.0440769	-0.00842896	0.524329	-0.266158	0.329103		0.085666
Colon Cancer	HCT-116	4	3	0.209783	-0.052997	0.537452	0.278925	-0.363952	-0.032049	0.303976	-0.224892	-0.120622	-0.0805525		0.0455071
Colon Cancer	HCT-15	4	15	0.656814	0.211146	0.210234	0.0251665	-0.373325	0.392081	0.296359	0.370837	-0.251604	0.733459		0.227117
Colon Cancer	HT29	4	1	0.350617	-0.245742	0.210234	0.585444	-0.0089043	0.422096	0.64088	-0.130669	-0.207944	-0.246384		0.136963
Colon Cancer	KM12	4	17	0.697795	0.202706	0.678842	1	-0.269097	0.404696	0.463669	0.0942487	0.297272	0.22915		0.379928
Colon Cancer	SW-620	4	9	0.248743	-0.17248	0.196095	0.512583	-0.217734	0.193066	-0.00842896	-0.158024	0.182923	-0.185049		0.0591695
CNS Cancer	SF-268	12	14	-0.600875	-0.125932	-0.254334	0.38696	-0.0325241	-0.0694594	-0.132578	-0.106354	-0.241209	-0.20095		-0.137726
CNS Cancer	SF-295	12	15	0.0620235	0.0675844	0.171857	0.251288	-0.308089	0.0181941	0.0273687	-0.214254	0.355486	0.0406026		0.0472061
CNS Cancer	SF-539	12	16	0.116856	0.0853441	0.105201	-0.763745	-0.269847	0.314432	0.102899	0.440744	-0.210023	0.758447		0.0680309
CNS Cancer	SNB-19	12	2	0.0732787	0.306182	0.291028	0.442234	-0.0640172	0.369025	0.76833	0.363239	0.0914435	0.605489		0.324623
CNS Cancer	SNB-75	12	5	-0.170871	0.0209085	0.41828	-0.371802	0.625457	0.356193	0.515969	0.183912	0.232821	-0.411458		0.139941
CNS Cancer	U251	12	9	0.493471	0.110154	0.41222	0.165864	0.417377	0.158701	0.37646	-0.203616	-0.205864	-0.166876		0.155789
Melanoma	LOX IMVI	10	1	0.0279695	-0.12568	-0.363407	-0.0476948	-0.30059	-0.15037	-0.195161	-0.221852	0.101839	-0.234268		-0.150922
Melanoma	MALME-3M	10	2	-0.85224	-0.410361	-0.90069	0.208576	-0.308839	-0.416811	-0.614832	-0.121551	0.155895	-0.243355		-0.350421
Melanoma	M14	10	14	-0.679084	-0.295914	-0.240195	-0.258741	-0.295717	0.00688395	-0.439144	-0.177781	-0.212102	-0.301661		-0.289345
Melanoma	MDA-MB-435	5	11	-0.474472	-0.332627	-0.492678	-0.650685	-0.0760146	-0.312192	-0.373769	-0.229451	0.0602574	-0.313776		-0.319541
Melanoma	MDA-N	5	12	-0.283711	0	-0.108904	-0.314015	-0.324585	-0.298272	-0.549076	0	0	0		-0.187856
Melanoma	SK-MEL-2	10	5	-0.105361	-0.0778534	-0.187679	0.381935	0.0015934	-0.378313	-0.255966	0.0167431	-0.214181	-0.10024		-0.0919321
Melanoma	SK-MEL-28	10	8	-0.21214	-0.00579151	-0.16344	-0.854194	-0.345581	-0.314802	-0.315629	0.214306	1	0.25641		-0.0740861
Melanoma	SK-MEL-5	10	7	0.0842452	-0.253446	-0.389665	-0.138143	0.475865	-0.303057	-0.434447	-0.177781	0.0540201	-0.299389		-0.13818
Melanoma	UACC-257	10	21	-0.198288	-0.272355	-0.61589	-0.527574	0.081076	-0.30371	-0.478496	-0.0941963	-0.264079	-0.235025		-0.290854
Melanoma	UACC-62	10	20	-0.440417	-0.249055	-0.504797	-0.685859	0.547099	-0.11296	-0.497664	-0.252247	0.272323	-0.559115		-0.248269
Ovarian Cancer	IGROV1	6	10	-0.407518	-0.0469884	-0.419963	-0.522549	-0.247727	-0.377443	-0.326038	0.156557	-0.145571	-0.0843386		-0.242158
Ovarian Cancer	OVCAR-3	6	1	0.277603	0.164707	-0.0786063	-0.0502073	-0.383072	0.188498	-0.209378	-0.0683611	-0.201706	-0.0979686		-0.0458493
Ovarian Cancer	OVCAR-4	6	2	0.16938	0.0693399	0.381922	-0.168293	1	0.0764847	-0.285925	0.147439	-0.303581	0.170844		0.125761
Ovarian Cancer	OVCAR-5	6	3	0.547726	-0.0848821	0.55563	0.26385	0.174431	0.0875773	0.478394	-0.322154	0.376277	-0.176719		0.190013
Ovarian Cancer	OVCAR-8	6	5	0.57774	0.465574	0.41222	-0.334115	-0.230106	0.0777897	0.361608	-0.360147	-0.23913	-0.317562		0.0413872
Ovarian Cancer	NCI/ADR-RES	5	2	0.219595	0.118477	-0.205858	-0.188392	0.496485	-0.219754	0.136539	-0.100275	-0.0333011	0.045146		0.0268663
Ovarian Cancer	SK-OV-3	6	11	0.258556	-0.0337049	-0.116984	-0.097944	-0.179867	-0.314585	0.162689	-0.319114	-0.243288	-0.49248		-0.137672
Renal Cancer	786-0	9	18	0.0507684	0.31354	0.0769231	-0.512499	-0.21286	-0.300882	0.0120087	0.320686	0.534287	0.269283		0.0551255
Renal Cancer	A498	9	13	-0.359611	-0.0695434	-0.161421	0.590469	0.985753	-0.268909	-0.0341982	-0.12611	-0.212102	-0.272886		0.00714415
Renal Cancer	ACHN	9	23	-0.491787	-0.304591	-0.397744	0.248775	0.346893	-0.029439	-0.235782	-0.313036	0.334695	-0.478093		-0.132011
Renal Cancer	CAKI-1	9	15	-0.0926625	-0.21874	-0.327049	-0.399439	-0.250351	-0.0707644	-0.0306439	0.255339	0.137183	0.0368165		-0.0960312
Renal Cancer	RXF 393	9	16	-0.0551454	0.109481	-0.230096	-0.180855	-0.145	0.139778	-0.16076	0	0	0		-0.0522596
Renal Cancer	SN12C	9	8	0.635747	-0.0930484	1	0.0327038	0.59059	1	0.600513	-0.404219	-0.199627	-0.28273		0.287993
Renal Cancer	TK-10	9	24	0.148602	0.0142581	-0.193738	0.223651	-0.35083	0.364675	0.138062	-0.471086	-0.153888	-0.224424		-0.0504718
Renal Cancer	UO-31	9	4	-0.407518	-0.151633	-0.213937	0.394498	0.244165	-0.503377	-0.449299	-0.249207	-0.0748826	-0.231996		-0.164319
Prostate Cancer	PC-3	11	1	-0.328732	-0.404337	-0.363407	-0.384364	0.439498	-0.233891	-0.52026	-0.141307	-0.295265	-0.303932		-0.2536
Prostate Cancer	DU-145	11	3	0.0732787	-0.115499	0.0890422	-0.17583	-0.298716	-0.146455	-0.0707576	-0.165623	-0.214181	-0.231996		-0.125674
Breast Cancer	MCF7	5	1	0.377167	-0.0457769	0.951523	-0.557724	-0.276596	0.642426	1	0.589676	0.176686	0.158729		0.301611
Breast Cancer	MDA-MB-231/ATCC	5	5	0.562733	0.0941723	0.4102	4.18743e-05	0.0255882	0.127815	0.302579	0.101847	-0.137255	0.309416		0.179714
Breast Cancer	HS 578T	5	6	-0.328732	-0.176759	-0.0887056	-0.592898	0.489737	-0.0503192	-0.074312	-0.120031	-0.10399	-0.111599		-0.115761
Breast Cancer	BT-549	5	13	0.55523	0.245578	0.777815	-0.233617	0.318774	-0.181256	0.793211	0.379955	-0.162204	0.504778		0.299827
Breast Cancer	T-47D	5	14	-0.157596	-0.129209	-0.00993099	0.934676	-0.28147	-0.137755	-0.369199	-0.256806	-0.199627	-0.284245		-0.0891161

## Sheet: Overview MNE CDC25s
Panel Name	Cell Name	Panel Number	Cell Number	MNE CDC25A	MNE CDC25B	MNE CDC25C
Leukemia	CCRF-CEM	7	3	0.796466	0.232919	0.206974
Leukemia	HL-60(TB)	7	8	0.499388	-0.398202	-0.126571
Leukemia	K-562	7	5	0.779693	-0.567316	0.488346
Leukemia	MOLT-4	7	6	0.439162	0.219586	0.111948
Leukemia	RPMI-8226	7	10	0.238889	-0.209589	-0.211503
Leukemia	SR	7	19	0.262879	-0.236275	-0.115107
Non-Small Cell Lung Cancer	A549/ATCC	1	4	-0.308493	0.406425	0.119046
Non-Small Cell Lung Cancer	EKVX	1	8	-0.0778457	0.270486	-0.380264
Non-Small Cell Lung Cancer	HOP-62	1	26	0.0498942	0.157769	0.093537
Non-Small Cell Lung Cancer	HOP-92	1	29	-0.180874	-0.197391	-0.150518
Non-Small Cell Lung Cancer	NCI-H226	1	13	-0.222633	-0.610418	-0.153556
Non-Small Cell Lung Cancer	NCI-H23	1	1	-0.0264237	0.583231	0.10966
Non-Small Cell Lung Cancer	NCI-H322M	1	17	-0.108611	-0.480231	0.0228324
Non-Small Cell Lung Cancer	NCI-H460	1	21	-0.0195378	0.0270819	0.111118
Non-Small Cell Lung Cancer	NCI-H522	1	3	0.051127	-0.343651	0.318404
Colon Cancer	COLO 205	4	10	-0.0561212	0.384229	0.154325
Colon Cancer	HCC-2998	4	2	0.174488	0.11959	0.085666
Colon Cancer	HCT-116	4	3	-0.0917235	0.232049	0.0455071
Colon Cancer	HCT-15	4	15	0.0764642	0.0115295	0.227117
Colon Cancer	HT29	4	1	-0.22486	-0.335975	0.136963
Colon Cancer	KM12	4	17	-0.0607787	0.234475	0.379928
Colon Cancer	SW-620	4	9	0.120653	0.43519	0.0591695
CNS Cancer	SF-268	12	14	0.291558	0.182097	-0.137726
CNS Cancer	SF-295	12	15	-0.147314	0.273135	0.0472061
CNS Cancer	SF-539	12	16	-0.171827	-0.246748	0.0680309
CNS Cancer	SNB-19	12	2	0.213138	0.30269	0.324623
CNS Cancer	SNB-75	12	5	-0.280294	0.0308937	0.139941
CNS Cancer	U251	12	9	-0.217588	-0.0492727	0.155789
Melanoma	LOX IMVI	10	1	0.159502	-0.318187	-0.150922
Melanoma	MALME-3M	10	2	-0.0383493	0.0285482	-0.350421
Melanoma	M14	10	14	0.159386	0.0831547	-0.289345
Melanoma	MDA-MB-435	5	11	0.054419	-0.182832	-0.319541
Melanoma	MDA-N	5	12	-0.0379782	0.0854052	-0.187856
Melanoma	SK-MEL-2	10	5	-0.150282	-0.27158	-0.0919321
Melanoma	SK-MEL-28	10	8	-0.0193924	0.0592817	-0.0740861
Melanoma	SK-MEL-5	10	7	0.0812707	0.164524	-0.13818
Melanoma	UACC-257	10	21	0.342242	0.0808189	-0.290854
Melanoma	UACC-62	10	20	-0.00585009	0.0758298	-0.248269
Ovarian Cancer	IGROV1	6	10	0.128689	-0.0132725	-0.242158
Ovarian Cancer	OVCAR-3	6	1	0.198684	-0.213501	-0.0458493
Ovarian Cancer	OVCAR-4	6	2	-0.0396268	-0.165317	0.125761
Ovarian Cancer	OVCAR-5	6	3	-0.201416	-0.136081	0.190013
Ovarian Cancer	OVCAR-8	6	5	-0.00984789	-0.0710528	0.0413872
Ovarian Cancer	NCI/ADR-RES	5	2	-0.183831	0.109612	0.0268663
Ovarian Cancer	SK-OV-3	6	11	-0.199227	0.996353	-0.137672
Renal Cancer	786-0	9	18	-0.0213801	-0.111325	0.0551255
Renal Cancer	A498	9	13	-0.303482	-0.284925	0.00714415
Renal Cancer	ACHN	9	23	-0.188549	-0.263587	-0.132011
Renal Cancer	CAKI-1	9	15	-0.0724198	-0.151823	-0.0960312
Renal Cancer	RXF 393	9	16	-0.266957	0.0937927	-0.0522596
Renal Cancer	SN12C	9	8	-0.128023	-0.113222	0.287993
Renal Cancer	TK-10	9	24	-0.162652	-0.186034	-0.0504718
Renal Cancer	UO-31	9	4	0.0174911	-0.398818	-0.164319
Prostate Cancer	PC-3	11	1	-0.0847146	0.145149	-0.2536
Prostate Cancer	DU-145	11	3	-0.241321	0.127962	-0.125674
Breast Cancer	MCF7	5	1	-0.2162	0.193484	0.301611
Breast Cancer	MDA-MB-231/ATCC	5	5	0.0154779	-0.213265	0.179714
Breast Cancer	HS 578T	5	6	-0.211348	0.204176	-0.115761
Breast Cancer	BT-549	5	13	0.00138154	0.555244	0.299827
Breast Cancer	T-47D	5	14	-0.17457	-0.33682	-0.0891161
