# Supplementary material for: In Silico Identification of Small Molecules as New Cdc25 Inhibitors through the Correlation between Chemosensitivity and Protein Expression Pattern
Source: Int J Mol Sci. 2021 Apr 2;22(7):3714. doi: 10.3390/ijms22073714 (PMC8038176; doi:10.3390/ijms22073714)
Supplement: Supplementary file 1 [file ijms-22-03714-s001.zip › ijms-1160622-supplementary/S7-MolDesMatrix.xlsx]

## Sheet: templateS-selectedCpd
descriptor code	_CDC25__1	_CDC25__10	_CDC25__100	_CDC25__101	_CDC25__102	_CDC25__103	_CDC25__104	_CDC25__105	_CDC25__106	_CDC25__107	_CDC25__108	_CDC25__109	_CDC25__11	_CDC25__110	_CDC25__111	_CDC25__112	_CDC25__113	_CDC25__114	_CDC25__115	_CDC25__116	_CDC25__117	_CDC25__12	_CDC25__13	_CDC25__14	_CDC25__15	_CDC25__16	_CDC25__17	_CDC25__18	_CDC25__19	_CDC25__2	_CDC25__20	_CDC25__21	_CDC25__22	_CDC25__23	_CDC25__24	_CDC25__25	_CDC25__26	_CDC25__27	_CDC25__28	_CDC25__29	_CDC25__3	_CDC25__30	_CDC25__31	_CDC25__32	_CDC25__33	_CDC25__34	_CDC25__35	_CDC25__36	_CDC25__37
939000000	-0.0860672	-0.190636	0.0952865	0.290329	-0.27864	-0.0471624	-0.065405	-0.171705	0.0642507	-0.00325004	-0.104688	-0.0667638	-0.190636	0.0317047	-0.0572624	-0.180771	0.300461	-0.10723	-0.0984746	-0.0292088	-0.0132802	0.015958	0.269233	-0.180128	0.300028	0.267439	0.003117	-0.080296	0.362283	0.0054361	0.362283	0.362283	-0.00795359	0.107956	-0.270678	0.00370183	-0.0125851	-0.0407226	0.296964	0.00421462	-0.190636	-0.584562	0.27233	0.236545	0.253164	0.362283	-0.0211609	-0.588571	0.362283
1077000000	0.0186913	0.0723287	-0.101299	0.0593957	-0.142884	0.0948106	0.00874531	0.0428912	0.0756157	0.0878412	-0.0518073	-0.0518073	0.0723287	0.146237	-0.00857478	-0.146655	0.0463398	0.0554925	0.0969195	0.053784	-0.00308408	0.0325864	0.0361121	-0.0358432	0.0180919	0.0797864	0.0484243	-0.0646607	-0.119982	0.388381	-0.108356	-0.119982	-0.0105317	0.102314	-0.11881	0.0176957	-0.00678751	-0.122121	-0.0743386	0.00457446	0.0723287	-0.061311	0.0694074	-0.0614088	-0.0824499	-0.0944052	0.0565308	-0.0712063	-0.0944052
1030000000	-0.00404829	0.00376909	0.00172882	-0.0143572	0.0245432	-0.00791964	0.00136922	-0.000811502	-0.0060622	-0.000353068	-0.00211474	-0.000956876	0.00376909	-0.00624732	0.00245001	0.00370958	0.00369595	0.00307827	0.000581281	0.00144786	0.00179722	0.000531511	0.00115167	0.00296485	0.00135122	0.00554393	0.000241179	0.00541088	-0.000999383	-0.0207673	-0.00149108	-0.000999383	0.00121038	-0.015904	-0.000427577	-5.91595e-05	0.0017418	0.00376881	-0.000487353	0.00191928	0.00376909	0.0369554	0.00610795	-0.00271681	-0.000976051	-0.00222099	-0.0028639	0.0326824	-0.00222099
116000000	-0.020449	0.0312587	-0.0684674	-0.146628	0.11495	0.062518	-0.0217658	0.205385	-0.00194901	-5.78426e-05	0.230994	0.159398	0.0312587	0.0138438	-0.000228726	0.0895283	-0.157905	0.118709	0.0235001	0.0221176	-0.0255788	0.0019194	-0.154818	0.154962	-0.144518	-0.13888	-0.00129485	-0.0897471	-0.24036	0.0267225	-0.24036	-0.24036	-0.000722441	-0.0881298	0.169773	-0.0091568	-0.0226232	-0.0631526	-0.143879	-0.0378061	0.0312587	0.157343	-0.134019	-0.145352	-0.145352	-0.24036	-0.00423189	0.226797	-0.24036
1064000000	-0.0589846	-0.0600682	0.0822214	0.213687	-0.153665	-0.0571289	-0.0246047	-0.206332	0.0242497	-0.00274579	-0.0415059	-0.0272079	-0.0600682	0.0230545	-0.0384417	-0.239569	0.156811	-0.0322069	-0.0306835	-0.0128049	-0.00639884	0.0139315	0.107526	-0.0970482	0.163844	0.142662	0.00257357	-0.0396263	0.236885	0.00424289	0.243848	0.236885	-0.0038984	0.153427	-0.234319	0.00244742	-0.00625274	-0.0310486	0.178405	0.00211515	-0.0600682	-0.332816	0.133614	0.152783	0.154863	0.251902	-0.00827215	-0.319962	0.251902
1089000000	-0.0380966	0.0640105	0.0401834	-0.124469	0.286756	-0.207259	0.0193079	-0.0150323	-0.0846024	-0.0158848	-0.0374766	-0.0169574	0.0640105	-0.141707	0.0680936	0.0441776	0.0448193	0.0489042	0.00944026	0.0325162	0.0502815	0.0275369	0.0279351	0.0342309	0.0154299	0.0731876	0.012008	0.086592	-0.0198004	-0.278653	-0.0274186	-0.0198004	0.0352631	-0.133334	-0.00707636	-0.00288838	0.0497362	0.0489399	-0.00528906	0.054804	0.0640105	0.404018	0.0959243	-0.0257159	-0.0100427	-0.0376297	-0.0385617	0.305056	-0.0376297
1001000000	0.000280872	0.000947226	-0.000457046	-0.00340973	0.000791065	0.0013974	0.000326737	0.00218668	-9.72206e-05	-0.000179963	0.00154383	0.00109513	0.000947226	0.000543831	-2.3788e-05	0.00431689	-0.00378555	0.000249083	0.000870982	-6.62661e-05	-0.000163608	-2.86282e-05	-0.000696635	0.00172916	-0.00242156	-0.00163686	-9.32308e-05	-0.000446065	-0.00156937	0.000840439	-0.00174057	-0.00156937	-8.60677e-05	-0.000283037	0.00186591	-2.40226e-05	-0.000168311	-0.00130131	-0.00254851	-0.000213718	0.000947226	0.000517645	-0.00125513	-0.00273757	-0.00241397	-0.0019537	0.000120362	0.00106979	-0.0019537
994000000	-8.33822	16.741	11.9713	-29.9098	66.2487	-10.6392	4.4874	-0.287172	-33.0805	-1.3373	-10.9824	-9.35947	16.741	-26.675	9.82205	-3.50053	14.8694	36.4471	-0.4299	7.92999	23.0965	2.28629	10.7483	-8.96769	-8.26616	5.36497	3.30089	20.5439	0.81125	-32.7027	-1.04081	0.81125	9.48843	-3.92865	-2.11824	5.08931	23.8071	-13.4704	-11.9422	20.9004	16.741	57.1515	14.8638	-19.0199	-16.2275	-3.37159	-12.9307	56.9963	-3.37159
1021000000	-24.8953	8.2982	-0.0359424	-12.6927	0.343496	3.31652	3.49347	-5.45201	8.55772	8.62177	2.92863	1.66314	8.2982	-0.208339	5.33853	3.84164	-3.96883	4.86759	0.723528	4.85393	5.02592	6.92144	5.12109	-11.06	-0.0527956	3.41442	5.49723	1.18775	-1.13554	-12.9681	-1.36778	-1.13554	3.57144	-13.0117	-3.68602	5.88885	4.34119	3.99128	0.156498	4.43671	8.2982	-0.340221	5.44213	-0.600016	-4.23286	-1.69242	7.57646	2.9461	-1.69242
630000000	0	0	0	0	0	0	0	0	0	0	0	0	0	0	0	0	0	0	0	0	0	0	0	0	0	0	0	0	0	0	0	0	0	0	0	0	0	1	0	0	0	0	0	0	0	0	0	0	0
1010000000	6.60418	0.141937	1.57933	-0.167608	0.215859	3.77798	-0.0194356	5.24604	-1.42341	-1.82463	2.43961	1.95962	0.141937	3.52879	-1.84027	1.65381	-1.84726	-1.81918	-1.63018	-1.93938	-0.989065	-1.81933	-2.09792	4.48	-3.50364	2.55163	-2.05573	3.23124	2.68172	7.62258	2.76779	2.68172	-1.02326	-52.7731	-2.07012	-1.18274	-0.970773	-3.1618	-0.910862	-1.1982	0.141937	-7.3992	2.19407	-4.35137	-2.47943	2.81924	-1.84574	-7.1195	2.81924
1081000000	-0.465298	0.164789	-0.000693576	-0.274938	0.00693706	0.0612327	0.0695061	-0.107384	0.165169	0.171542	0.0581313	0.0330121	0.164789	-0.00390174	0.105992	0.0782475	-0.0794399	0.096719	0.0141214	0.0945048	0.0972514	0.131889	0.0947959	-0.208832	-0.0010741	0.0664478	0.100116	0.0227111	-0.02204	-0.253722	-0.0265511	-0.02204	0.0703994	-0.227845	-0.0741362	0.109163	0.0847617	0.082337	0.00325396	0.0866265	0.164789	-0.00670516	0.10418	-0.0132669	-0.090641	-0.0328801	0.146192	0.0591609	-0.0328801
938000000	0.0179758	0.272801	-0.069471	-0.255729	0.116287	0.145329	0.0712287	0.190241	-0.0274162	-0.0446309	0.35045	0.248596	0.272801	0.0946266	-0.00582806	0.246063	-0.461837	0.0821972	0.228197	-0.0202774	-0.0458101	-0.00755784	-0.250092	0.160812	-0.278479	-0.237344	-0.0324443	-0.0972421	-0.287194	0.0722778	-0.287194	-0.287194	-0.0259924	-0.0166992	0.210848	-0.00896042	-0.0483052	-0.130131	-0.262496	-0.0606958	0.272801	0.0735056	-0.230944	-0.227218	-0.219672	-0.287194	0.0317755	0.15191	-0.287194
1002000000	-0.00128459	-0.000620963	0.000643828	0.00453639	-0.00196225	-0.000486211	-0.000288128	-0.00220135	0.000210658	-1.2897e-05	-0.000447386	-0.000292824	-0.000620963	0.00018433	-0.000224559	-0.00354453	0.0024628	-0.000289031	-0.000343117	-8.6931e-05	-4.31175e-05	6.04471e-05	0.000693899	-0.00174882	0.00258645	0.0018702	8.20264e-06	-0.000370028	0.00201268	7.76585e-05	0.00223631	0.00201268	-2.38846e-05	0.00245355	-0.00255356	9.20854e-06	-4.02081e-05	-0.000457557	0.00303024	1.34652e-05	-0.000620963	-0.00439521	0.00146414	0.00303263	0.00281294	0.00251585	-7.45102e-05	-0.00442534	0.00251585
1097000000	-0.401623	0.118633	-0.0404892	-0.225458	-0.0274421	0.133587	-0.0412731	-0.0294989	0.192871	0.184114	0.0710827	0.0480855	0.118633	0.0169264	0.0820514	0.054783	-0.118045	0.051995	-0.00592023	0.051737	0.0616887	0.133963	0.0755823	-0.17991	-0.0121744	0.0329659	0.09291	-0.00709544	-0.0390189	-0.0638244	-0.0441901	-0.0390189	0.040497	-0.140779	0.0572014	0.103689	0.0495106	0.0483177	0.00210555	0.0500936	0.118633	-0.0616938	0.071512	-0.0231931	-0.081475	-0.0509554	0.156446	-0.00259794	-0.0509554
980000000	8.97437	4.89902	-5.40569	2.61159	-1.65227	-0.240463	-1.25093	1.26467	-5.08254	4.25771	-11.6876	-11.6876	4.89902	4.2042	4.24985	-2.63859	2.07999	2.95579	4.95339	6.42493	4.21777	6.33926	6.22718	2.53744	4.11254	2.49945	1.92914	4.7083	-5.42625	-11.8522	-5.37664	-5.42625	4.24696	-0.148785	-14.3187	3.09823	4.23226	-2.31924	4.09846	4.23226	4.89902	-5.05367	2.47055	4.08655	4.08756	-5.3164	-5.08838	-5.62123	-5.3164
1039000000	-0.159013	0.0267143	-0.00937052	-0.0514642	-0.00610145	0.0397538	-0.0134875	-0.0114706	0.052171	0.0412892	0.0159311	0.0107769	0.0267143	0.00409235	0.0184349	0.0174496	-0.0330204	0.0117118	-0.00136397	0.0118956	0.0142123	0.0314436	0.0229738	-0.0634486	-0.00285897	0.00781025	0.0289837	-0.0016869	-0.0089942	-0.0191266	-0.0102007	-0.0089942	0.00913437	-0.0809273	0.0159493	0.0279658	0.0112887	0.0140351	0.000490253	0.0114216	0.0267143	-0.0223421	0.0170286	-0.00526842	-0.0187431	-0.0117789	0.0426159	-0.000927586	-0.0117789
1017000000	1.00006	3.64223	-5.24952	2.74203	-7.07505	5.13517	0.439551	2.17764	3.9178	4.41494	-2.61004	-2.61004	3.64223	7.80853	-0.431887	-7.2002	2.31515	2.79278	4.9658	2.76244	-0.159384	1.71011	1.95086	-1.89831	0.889276	4.09982	2.65891	-3.38166	-6.1817	19.8507	-5.58197	-6.1817	-0.534284	5.84289	-5.90719	0.954602	-0.347632	-5.91983	-3.57528	0.234288	3.64223	-3.11093	3.6257	-2.77732	-3.85035	-4.85926	2.92973	-3.54594	-4.85926
947000000	422.668	40.878	240.058	-12.5706	31.7312	392.91	-4.23696	456.406	-401.4	-452.509	553.792	444.834	40.878	614.01	-450.866	94.2673	-225.366	-600.33	-427.108	-593.45	-276.938	-480.304	-753.153	416.64	-402.919	369.986	-715.395	704.41	490.755	655.542	456.685	490.755	-309.024	-3113.62	-233.923	-441.162	-278.612	-316.18	-93.8188	-340.288	40.878	-1050.69	403.71	-361.164	-225.628	414.428	-487.276	-1010.97	414.428
1071000000	0.0984816	0.00429826	0.0486982	-0.00491782	0.00609692	0.0838437	-0.000442734	0.0679915	-0.0329285	-0.0629689	0.0729761	0.0586181	0.00429826	0.107477	-0.0601977	0.0248916	-0.0417432	-0.0544221	-0.0485394	-0.0607627	-0.0313501	-0.0611858	-0.044735	0.0770095	-0.104458	0.0736868	-0.0443116	0.0948939	0.0813227	0.148069	0.082934	0.0813227	-0.0330308	-0.122114	-0.0477296	-0.0314041	-0.0310439	-0.0537261	-0.0275439	-0.0383166	0.00429826	-0.108533	0.0643415	-0.136133	-0.0766206	0.0833805	-0.0421266	-0.120883	0.0833805
1043000000	0.256411	0.0671099	-0.0916218	0.0791391	-0.0289871	-0.00511624	-0.0212021	0.0263473	-0.0696238	0.0709618	-0.137501	-0.137501	0.0671099	0.0724863	0.0653823	-0.0753883	0.0371426	0.0351879	0.0717882	0.0845385	0.0569969	0.0856657	0.0707634	0.0528633	0.0875008	0.044633	0.023526	0.0535034	-0.0775179	-0.320329	-0.08401	-0.0775179	0.0544482	-0.00595138	-0.275359	0.0329599	0.0556877	-0.0483174	0.0931469	0.0556877	0.0671099	-0.0765708	0.0358051	0.110447	0.0996966	-0.0916621	-0.0726911	-0.0851702	-0.0916621
1063000000	0.0128969	0.091629	-0.0583681	-0.160615	0.0619488	0.164192	0.0279018	0.204957	-0.0111915	-0.0383145	0.143228	0.101755	0.091629	0.0680182	-0.00407221	0.291772	-0.241034	0.0277554	0.0778881	-0.00976095	-0.0242801	-0.00659806	-0.10795	0.0959577	-0.153398	-0.124862	-0.0292511	-0.0477691	-0.184708	0.0459175	-0.189792	-0.184708	-0.0140478	-0.0176991	0.171219	-0.00638465	-0.0261739	-0.0883032	-0.150043	-0.0335712	0.091629	0.0391974	-0.11454	-0.137918	-0.132898	-0.195616	0.0133626	0.077348	-0.195616
709000000	0	0	0	0	0	0	0	0	0	0	0	0	0	0	0	0	0	0	0	0	0	0	0	0	0	0	0	0	0	0	0	0	0	0	0	0	0	0.683059	0	0	0	0	0	0	0	0	0	0	0
1402000000	0	0	0	0	0	0	0	0	0	0	0	0	0	0	0	0	0	0	0	0	0	0	0	0	0	0	0	1	0	0	0	0	0	1	1	0	0	1	0	0	0	0	0	0	0	0	0	0	0
1424000000	0	0	0	0	0	0	0	0	0	0	0	0	0	0	0	0	0	0	0	0	0	0	0	0	0	0	0	1	0	0	0	0	0	1	1	0	0	1	0	0	0	0	0	0	0	0	0	0	0
1100000000	0.16614	0.0537308	-0.0687988	0.0539629	-0.0232267	-0.00326628	-0.0168481	0.0153028	-0.0527407	0.0579032	-0.104623	-0.104623	0.0537308	0.0514552	0.0529731	-0.0468158	0.0233914	0.0281133	0.0560494	0.0666568	0.0435402	0.0668328	0.051843	0.0338225	0.0607637	0.0317724	0.0171193	0.0390816	-0.058652	-0.199328	-0.0631163	-0.058652	0.0426454	-0.00423824	-0.163802	0.0241313	0.0430695	-0.0279637	0.0644198	0.0430695	0.0537308	-0.0466233	0.0258416	0.0756104	0.0687094	-0.0682924	-0.0548861	-0.0418393	-0.0682924
1113000000	-0.0412347	0.0474397	0.0791263	-0.153585	0.232399	-0.133642	0.0147482	-0.00435011	-0.0786523	-0.0125595	-0.0389488	-0.0365895	0.0474397	-0.126228	0.043666	-0.0613475	0.0923434	0.0637004	-0.00122612	0.0193475	0.0654431	0.0211371	0.0386097	-0.0392763	-0.0311212	0.0184287	0.0653164	0.0800124	0.00346221	-0.354066	-0.00457435	0.00346221	0.0265402	-0.0408138	-0.0134492	0.0759535	0.0678554	-0.0898218	-0.0469499	0.0604524	0.0474397	0.221445	0.0459551	-0.0887437	-0.0632755	-0.015352	-0.0327196	0.169559	-0.015352
626000000	0	0	0	0	0	0	0	0	0	0	0	0	0	0	0	0	0	0	0	0	1	0	0	0	0	0	0	0	0	0	0	0	1	0	0	0	1	0	0	1	0	0	0	0	0	0	0	0	0
967000000	-0.275284	1.0855	0.250679	-0.775291	3.26425	-0.67317	0.280691	-0.0543707	-1.7641	-0.078381	-0.501194	-0.205728	1.0855	-1.02456	0.583101	0.170641	0.376987	1.12049	0.154621	0.469107	0.535572	0.126499	0.404235	0.296485	0.13242	0.692992	0.0815186	1.13087	-0.174892	-1.37064	-0.234099	-0.174892	0.394585	-0.413504	-0.0448956	-0.0214157	0.53125	0.335424	-0.0433744	0.58922	1.0855	4.84116	1.01392	-0.176592	-0.0829643	-0.308718	-0.756069	4.2814	-0.308718
30000000	0	0	0	0	0	0	0	0	0	0	0	0	0	0	0	0	0	0	0	0	0.0135135	0	0	0	0	0	0	0	0	0	0	0	0.0128205	0	0	0	0.0131579	0	0	0.0131579	0	0	0	0	0	0	0	0	0
954000000	58.0035	524.481	-572.197	156.296	-757.03	395.408	51.4274	167.678	552.409	534.208	-412.386	-412.386	524.481	819.896	-56.1453	-388.811	208.363	466.394	655.486	417.128	-22.7919	247.966	345.301	-149.966	72.0313	405.882	444.038	-530.92	-803.621	1230.75	-658.672	-803.621	-82.814	262.93	-508.018	178.511	-51.7972	-455.827	-268.146	34.9089	524.481	-339.091	445.961	-174.971	-265.674	-515.082	395.514	-386.508	-515.082
29000000	0	0	0	0	0	0	0	0	0	0	0	0	0	0	0	0	0	0	0	0	1	0	0	0	0	0	0	0	0	0	0	0	1	0	0	0	1	0	0	1	0	0	0	0	0	0	0	0	0
1012000000	-28.8163	6.40913	1.54676	-9.30715	4.1028	1.13155	1.74286	5.01104	5.25955	4.06659	0.707362	0.23612	6.40913	-1.62264	3.9306	17.5813	-4.42566	4.47539	1.16492	4.24874	4.14295	3.62165	3.2924	-14.8403	0.868112	3.94092	3.41571	2.48313	-0.157553	-12.8004	-0.319613	-0.157553	3.0879	-99.8808	-3.21748	3.0083	3.7526	6.15433	0.227262	3.89157	6.40913	8.86838	4.97987	0.0123856	-2.25819	-0.567602	6.3163	12.7271	-0.567602
1047000000	-0.257611	-0.0991762	-0.0530513	-0.0726141	-0.0355757	0.0254184	-0.0726175	0.0772862	-0.151332	-0.20195	-0.0968209	-0.010944	-0.0991762	0.0358266	-0.100344	0.196832	0.246143	-0.10073	0.00904742	-0.0882128	-0.0918946	-0.0648837	-0.0767655	-0.136692	0.0565726	0.0721012	-0.0776366	0.101411	-0.0248543	-0.288705	-0.0284366	-0.0248543	-0.0958742	0.127357	-0.0107104	-0.0370549	-0.0971163	0.0721303	-0.0383929	-0.0971163	-0.0991762	0.00146755	0.071189	0.00122841	-0.0168268	-0.0331434	-0.138366	0.00502351	-0.0331434
7000000	0	0	0	0	0	0	0	0	0	0	0	0	0	0	0	0	0	0	0	0	0	0	0	0	0	0	0	0	0	0	0	0	0	0	0	0	0	0	0	0	0	0	0	0	0	0	0	1	0
647000000	0	0	0	0	0	0	0	0	0	0	0	0	0	0	0	0	0	0	0	0	0	0	0	0	0	0	0	0	0	0	0	0	0	0	0	0	0	0	0	0	0	0	0	0	0	0	0	1	0
1075000000	0.0821815	0.09007	-0.0308527	-0.47854	-0.0304843	-0.245137	0.110946	0.0708399	-0.0371597	0.0988707	0.00804184	0.0167379	0.09007	-0.295922	0.115139	-0.0890564	0.0361712	0.026438	0.0117113	0.0788751	0.133645	-0.008119	-0.0132503	0.0528815	-0.106871	0.0450502	-0.0122101	0.0954147	-0.0252039	-0.243731	-0.0314014	-0.0252039	0.115887	0.474962	-0.0946045	0.00788623	0.121075	-0.134211	-0.0937841	0.115869	0.09007	-0.0336721	0.0678587	0.117767	0.164193	-0.0407458	-0.0891095	-0.0939547	-0.0407458
18000000	0	0	0	0	0	0	0	0	0	0	0	0	0	0	0	0	0	0	0	0	0	0	0	0	0	0	0	0	0	0	0	0	0	0	0	0	0	0	0	0	0	0	0	0	0	0	0	0.016129	0
951000000	352.71	716.806	-119.069	-538.214	-120.88	-740.071	701.34	273.291	-432.096	429.742	60.758	126.459	716.806	-1408.82	658.21	-230.761	182.478	258.055	91.6435	636.922	1028.79	-56.0083	-180.826	276.873	-304.691	198.12	-147.846	575.068	-126.332	-765.382	-140.428	-126.332	969.31	615.785	-467.76	92.0734	976.825	-797.733	-217.097	938.444	716.806	-321.381	404.953	150.573	292.229	-159.812	-851.129	-774.695	-159.812
1028000000	-0.00188244	0.0103524	0.00142155	0.00379058	0.00171106	0.00514717	0.00121018	0.00792462	-0.000324771	-0.000863987	0.0151113	0.0144225	0.0103524	0.00466152	-0.000458995	0.00450324	-0.0159001	0.00174428	0.0104846	-0.000914074	0.000650802	-0.000223508	-7.89972e-05	0.0125264	0.00465245	0.00840399	-0.000548871	0.000909123	0.0013409	0.009599	0.00113978	0.0013409	0.000467704	-0.0201057	-0.00197555	-5.91017e-05	0.000473619	-0.00863854	0.00455156	0.000389627	0.0103524	-0.0116075	0.00812654	0.00119764	0.00311076	0.000792296	0.000923114	-0.00968202	0.000792296
135000000	0	0	0	0	0	0	0	0	0	0	0	0	0	0	0	0	0	0	0	0	1	0	0	0	0	0	0	0	0	0	0	0	1	0	0	0	1	0	0	1	0	0	0	0	0	0	0	0	0
1104000000	-0.166918	-0.0794043	-0.0398362	-0.0495137	-0.028506	0.0162275	-0.0577049	0.0448886	-0.114636	-0.164786	-0.0736702	-0.00832719	-0.0794043	0.0254319	-0.0812994	0.122232	0.155014	-0.0804779	0.00706386	-0.0695539	-0.0701986	-0.0506196	-0.0562403	-0.0874567	0.0392861	0.0513258	-0.0564943	0.0740754	-0.0188054	-0.179649	-0.0213643	-0.0188054	-0.0750915	0.0906966	-0.00637126	-0.0271293	-0.0751109	0.0417454	-0.0265523	-0.0751109	-0.0794043	0.000893577	0.0513791	0.000840952	-0.0115968	-0.0246933	-0.104474	0.00246777	-0.0246933
1073000000	-0.429708	0.194086	0.047694	-0.273083	0.115883	0.0251122	0.0397015	0.0649457	0.121673	0.14034	0.0211593	0.00706306	0.194086	-0.0494208	0.128575	0.264616	-0.100008	0.133884	0.0346861	0.133117	0.131318	0.121799	0.0702056	-0.255099	0.0258819	0.113807	0.0736262	0.0729238	-0.00477776	-0.24865	-0.0095769	-0.00477776	0.0996777	-0.231117	-0.0741838	0.0798762	0.120003	0.104576	0.00687227	0.124447	0.194086	0.130084	0.146035	0.000387484	-0.0697835	-0.0167871	0.144161	0.216095	-0.0167871
114000000	-0.14133	0.230297	-0.00516672	-0.186533	0.233874	0.106065	0.227001	0.181208	0.200689	-0.00537766	-0.0403531	-0.0435489	0.230297	-0.124932	0.00166335	0.104902	-0.0230424	0.0101712	0.228836	-0.0182419	-0.0190969	-0.0221173	0.00607594	-0.0042754	-0.182369	-0.188446	0.0137948	-0.210663	0.103689	-0.112664	0.103689	0.103689	-0.0268023	-0.0998442	0.0476563	0.061746	-0.023946	-0.00420107	-0.1806	-0.0244399	0.230297	0.0406115	-0.193334	-0.185147	-0.185147	0.103689	0.199894	0.048604	0.103689
1057000000	-0.122621	0.0581284	0.0825604	-0.553885	0.498111	-0.125167	0.0218898	-0.00428615	-0.113679	-0.00602385	-0.0463394	-0.0435324	0.0581284	-0.162652	0.0412691	-0.0760985	0.145778	0.10013	-0.00161616	0.0244753	0.0775049	0.00960628	0.0306219	-0.0896769	-0.0843485	0.0429198	0.00976595	0.0982962	0.00463571	-0.495496	-0.00662936	0.00463571	0.0291056	-0.151102	-0.0201737	0.0140589	0.0780559	-0.151353	-0.134182	0.0680794	0.0581284	0.436271	0.0895409	-0.292614	-0.190912	-0.0242561	-0.0489798	0.435086	-0.0242561
633000000	0	0	0	0	0	1	0	1	0	0	1	1	0	1	0	1	0	0	0	0	0	0	0	0	0	0	0	0	0	0	0	0	0	0	1	1	0	2	0	0	0	0	0	0	0	0	0	0	0
1065000000	0.0616792	0.040883	0.0283564	0.0541732	0.0724112	-0.00408502	0.075812	0.338348	-0.0427617	-0.0211558	-0.0326621	0.0225137	0.040883	0.0228767	0.0320597	-0.00192973	-0.0227107	0.0265931	-0.00122847	-0.000287596	0.102119	-0.0232254	-0.0454728	0.108154	0.089856	0.0770033	0.00884039	0.0180724	-0.0555506	-0.141666	-0.0573654	-0.0555506	0.0821718	-0.101037	0.121223	0.00467472	0.104909	0.103916	0.0712526	0.107212	0.040883	0.269038	0.0721396	0.0567356	0.0365829	-0.059497	-0.027573	0.243565	-0.059497
1087000000	-0.0177148	0.175815	0.0330415	0.0328621	0.0199915	0.134703	0.0170652	0.146796	-0.00453242	-0.0388714	0.267796	0.255589	0.175815	0.105737	-0.0127569	0.0536294	-0.192814	0.0277112	0.170274	-0.0205284	0.0182077	-0.0115797	-0.00191618	0.144625	0.0531274	0.110944	-0.0273275	0.014549	0.0265667	0.128798	0.0209588	0.0265667	0.013626	-0.168559	-0.0326952	-0.00288556	0.0135239	-0.112176	0.0493964	0.0111256	0.175815	-0.1269	0.127626	0.0113363	0.0320069	0.0134237	0.0124295	-0.0903715	0.0134237
1003000000	0.00134327	0.000422634	0.000222043	0.00115005	0.000924667	-3.47667e-05	0.000887777	0.00360981	-0.000371472	-9.93688e-05	-0.000352059	0.000242302	0.000422634	0.000182908	0.000187278	-2.85511e-05	-0.000356683	0.000238652	-1.37373e-05	-1.95246e-06	0.000688111	-0.000100772	-0.000293449	0.00194895	0.00141847	0.00100946	2.81766e-05	0.000168759	-0.000471982	-0.00259295	-0.000526095	-0.000471982	0.000503448	-0.00161575	0.00132107	1.75889e-05	0.000674618	0.00153138	0.00121024	0.000682526	0.000422634	0.00355295	0.000790505	0.00112616	0.000664495	-0.000594223	-0.00024836	0.00336872	-0.000594223
1111000000	-0.0808319	0.179086	0.0792198	0.062364	0.0562365	0.0252824	0.0176223	0.0410838	0.00624386	-0.0301063	0.264477	0.256621	0.179086	0.0706362	0.00125831	0.0568876	-0.148663	-0.000868165	0.149411	-0.0297953	0.00984687	0.00965757	0.0183133	0.111874	0.0872201	0.142826	-0.0477882	0.0639757	0.0550033	0.0580468	0.0501872	0.0550033	0.00589004	-0.189247	-0.0173208	0.0206528	-0.00104889	-0.0128554	0.0900951	0.000594176	0.179086	-0.124634	0.156782	0.0497697	0.0660327	0.0436899	0.0250513	-0.129838	0.0436899
1055000000	-0.240372	0.219436	0.082658	0.224908	0.120534	0.0236791	0.0261556	0.0404798	0.00902445	-0.0144397	0.314662	0.305316	0.219436	0.0910186	0.00118924	0.0705662	-0.234687	-0.00136465	0.19694	-0.0376922	0.0116618	0.00438911	0.0145246	0.255434	0.236395	0.332636	-0.00714518	0.078595	0.0736464	0.0812333	0.0727335	0.0736464	0.00645939	-0.700633	-0.025981	0.0038228	-0.00120657	-0.0216618	0.257491	0.00066914	0.219436	-0.245544	0.305481	0.164105	0.199231	0.0690296	0.0375006	-0.333162	0.0690296
940000000	0.0913423	0.121718	0.0321962	0.0621028	0.122981	-0.00295517	0.181994	0.241857	-0.108098	-0.0220599	-0.0834381	0.052095	0.121718	0.029997	0.0445721	-0.00131335	-0.0363816	0.0868692	-0.00365414	-0.000632598	0.205057	-0.0239838	-0.103001	0.194895	0.13901	0.126182	0.00952368	0.0352706	-0.0825969	-0.171135	-0.0825969	-0.0825969	0.164124	-0.0420095	0.138712	0.00636717	0.205759	0.136293	0.107711	0.209535	0.121718	0.465437	0.131224	0.0732002	0.0564821	-0.082597	-0.0655671	0.441302	-0.082597
972000000	0.445717	2.46772	-2.70936	-0.0672194	-3.84358	1.58814	-0.250889	2.2638	3.14635	2.76556	-2.0858	-2.0858	2.46772	2.8728	-0.179679	-1.91805	-1.07172	1.58413	3.10518	1.76247	-0.0136495	1.04215	1.30999	-0.246997	-0.39989	0.684423	1.81456	-2.97618	-3.92598	6.17992	-3.26262	-3.92598	-0.290445	2.8161	-2.10391	-0.952544	-0.148312	-1.97758	-1.79921	0.223412	2.46772	-0.838106	0.768309	-1.24513	-1.70209	-2.60146	2.46393	-1.43943	-2.60146
1095000000	-0.0429512	-0.0601148	-0.00539881	-0.0420859	-0.0111414	0.0189471	-0.0435138	0.0164291	-0.0531192	-0.0585828	-0.0284409	-0.0473227	-0.0601148	-0.0149736	-0.0561079	0.0272492	0.0459103	-0.0691279	-0.112871	-0.0655496	-0.0586753	-0.0703898	-0.0630752	-0.0888039	-0.115791	0.0123412	-0.0590931	0.0124862	0.00706514	0.00338249	0.00569469	0.00706514	-0.055566	-0.257411	0.0204313	-0.0601664	-0.0530784	-0.0474926	-0.0238791	-0.06	-0.0601148	0.03418	-0.00077814	-0.120919	-0.0635955	0.0034396	-0.0812824	0.0606153	0.0034396
1019000000	1.75917	-2.55105	1.08487	-1.50981	-0.295291	-1.90491	-2.77145	0.193491	-3.28808	-3.0878	-0.380328	-1.20989	-2.55105	1.89009	-3.06937	0.480533	-2.57823	-3.63047	-5.60072	-3.4238	-2.59447	-3.57363	-4.50167	-1.38517	-6.52984	1.79118	-4.90799	2.90582	2.31625	3.07105	2.37687	2.31625	-2.46167	-8.51914	0.273294	-4.3418	-2.36254	-0.71228	-1.60329	-2.74026	-2.55105	-1.49863	1.08524	-7.02788	-4.06548	2.40128	-3.71167	-1.74235	2.40128
1037000000	-0.0170055	-0.013537	-0.00124946	-0.00960674	-0.00247717	0.00563841	-0.0142198	0.00638844	-0.0143686	-0.0131377	-0.00637417	-0.010606	-0.013537	-0.0036202	-0.012606	0.00867947	0.0128423	-0.015571	-0.0260044	-0.0150715	-0.0135181	-0.0165218	-0.0191722	-0.0313183	-0.0271917	0.00292387	-0.0184343	0.00296852	0.00162858	0.00101365	0.00131455	0.00162858	-0.0125333	-0.147974	0.00569681	-0.0162274	-0.0121022	-0.0137954	-0.00555996	-0.0136803	-0.013537	0.0123781	-0.000185292	-0.0274673	-0.01463	0.000795099	-0.0221413	0.0216425	0.000795099
1079000000	0.0328792	-0.0506597	0.0209346	-0.0327043	-0.00596353	-0.0351704	-0.0551409	0.00381104	-0.0634618	-0.0614359	-0.00754925	-0.0240154	-0.0506597	0.0353973	-0.06094	0.00978761	-0.0516058	-0.0721374	-0.109311	-0.0666605	-0.050203	-0.0680959	-0.0833298	-0.0261544	-0.132847	0.0348581	-0.0893847	0.0555623	0.0449568	0.0600853	0.0461392	0.0449568	-0.048524	-0.149177	0.00549672	-0.080485	-0.0461286	-0.0146938	-0.0333362	-0.0535034	-0.0506597	-0.0295354	0.0207749	-0.155392	-0.0870566	0.0466518	-0.0716187	-0.0349883	0.0466518
965000000	-0.120476	2.98149	0.216075	0.284294	0.251525	0.535306	0.263819	0.689442	-0.0915855	-0.214269	3.43026	3.27391	2.98149	0.811105	-0.112454	0.256685	-1.93981	0.575613	2.74697	-0.279707	0.182225	-0.059006	-0.02836	1.16496	0.535032	1.21858	-0.191007	0.198189	0.245384	0.825514	0.188064	0.245384	0.141247	-1.18624	-0.223237	-0.0220449	0.135929	-0.863854	0.468811	0.110654	2.98149	-1.64826	1.49528	0.0994045	0.283079	0.116468	0.243702	-1.37485	0.116468
1386000000	0	0	0	0	0	0	0	0	0	0	0	0	0	1	0	0	0	0	0	0	0	0	3	0	0	0	3	0	0	0	0	0	0	0	1	3	0	0	0	0	0	0	0	1	0	0	0	0	0
1397000000	0	0	0	0	0	0	0	0	0	0	0	0	0	1	0	0	0	0	0	0	0	0	3	0	0	0	3	0	0	0	0	0	0	0	1	3	0	0	0	0	0	0	0	1	0	0	0	0	0
1086000000	0.0380836	-0.0107185	-0.0293886	0.0189173	0.0394499	0.0138228	-0.0449096	-0.0701712	-0.0339545	0.0104767	0.178162	0.170521	-0.0107185	0.171959	-0.0522846	-0.15489	-0.00902214	-0.0879794	-0.0211092	-0.0322761	-0.0570122	-0.0697718	-0.0200146	0.0556693	0.079051	0.109713	-0.07628	0.136842	0.0396544	0.114738	0.0362129	0.0396544	-0.0543783	-0.00333534	-0.0229117	-0.0572852	-0.0585383	-0.0795822	0.0773978	-0.0607521	-0.0107185	-0.159635	0.126832	0.0494868	0.068753	0.0314306	-0.0410909	-0.141861	0.0314306
942000000	-0.146419	0.145186	-0.014086	0.00175443	-0.0547515	0.0847225	0.194878	0.181279	-0.196486	-0.0113406	0.283914	-0.02258	0.145186	-0.116058	0.109961	0.173546	0.19138	-0.158883	-0.0565511	0.0398799	0.207901	0.00039481	-0.0128668	-0.0616143	-0.082597	0.0128611	0.00029908	-0.0961796	-0.0134362	-0.0765637	-0.0134362	-0.0134362	0.184557	0.004738	0.0198427	-0.00774525	0.190227	-0.290461	-0.0723135	0.184197	0.145186	-0.146373	0.0249062	0.0666261	0.0473233	-0.0134444	-0.199195	-0.1875	-0.0134444
1027000000	0.00404691	-0.000631128	-0.00126439	0.00218207	0.00337649	0.000528188	-0.00318477	-0.00378812	-0.00243301	0.000232864	0.0100534	0.0096222	-0.000631128	0.00758102	-0.0018812	-0.0130061	-0.000743996	-0.00553787	-0.00129979	-0.00143717	-0.0020378	-0.00134672	-0.000825131	0.0048217	0.00692263	0.00831072	-0.00153208	0.00855087	0.00200147	0.00855112	0.00196933	0.00200147	-0.0018665	-0.000397839	-0.0013844	-0.00117331	-0.00205006	-0.00612853	0.00713171	-0.00212759	-0.000631128	-0.0146017	0.00807601	0.00522813	0.00668213	0.00185511	-0.00305174	-0.0151983	0.00185511
941000000	0.0799125	-0.123303	-0.0488354	0.0229392	0.0981906	-0.00440914	-0.242309	-0.224746	0.216993	0.0363078	-0.181702	-0.0201028	-0.123303	0.0574837	-0.0166249	0.0152931	-0.0856445	0.0371016	0.0366632	0.0377244	-0.240585	0.0166796	0.0174188	-0.0596962	-0.107715	-0.123701	-0.0019662	0.135905	-0.0469465	0.167306	-0.0469465	-0.0469465	-0.196643	-0.0080229	-0.0215495	-0.0101158	-0.219886	0.0527805	-0.0779054	-0.22466	-0.123303	0.0934725	-0.146502	-0.0905725	-0.114683	-0.0469471	0.221655	0.134527	-0.0469471
964000000	0.291377	-0.136324	-0.190923	0.159291	0.499721	0.0480651	-0.557334	-0.337142	-0.496335	0.0428469	2.16148	2.06877	-0.136324	1.09925	-0.372477	-0.819382	-0.0810956	-1.40662	-0.25086	-0.33486	-0.442202	-0.290891	-0.226086	0.477349	0.733799	1.04715	-0.402937	1.83844	0.366268	0.581476	0.32494	0.366268	-0.442361	-0.0242682	-0.153668	-0.34026	-0.463314	-0.612853	0.713171	-0.474453	-0.136324	-2.02964	1.26793	0.439163	0.614756	0.272701	-0.595089	-2.11257	0.272701
992000000	-15.3838	63.1975	12.564	16.8681	17.7185	2.46263	5.70192	3.52174	2.5449	-3.58105	71.4283	69.3066	63.1975	15.8372	0.291363	4.02227	-28.6318	-0.450335	51.5984	-11.5338	3.26529	1.15873	5.21432	23.7554	27.1854	48.2323	-2.48652	17.1337	13.4773	6.98606	12.001	13.4773	1.95074	-41.3374	-2.93585	1.4259	-0.346286	-2.16618	26.5215	0.190036	63.1975	-34.8672	56.2085	13.6207	18.13	10.1474	9.90016	-47.3089	10.1474
1035000000	0.00768477	0.017137	-0.0248565	-0.00117929	-0.0359213	0.0206252	-0.00214435	0.0293999	0.0223146	0.0228559	-0.0132013	-0.0132013	0.017137	0.02736	-0.00138215	-0.0355194	-0.011908	0.0094858	0.0235241	0.011672	-9.54513e-05	0.00718725	0.00740107	-0.00312654	-0.00493691	0.00691336	0.0108657	-0.0189566	-0.0301998	0.0996761	-0.0276493	-0.0301998	-0.00187384	0.06258	-0.0244641	-0.00509382	-0.000995385	-0.0256829	-0.0239895	0.00149941	0.017137	-0.00768905	0.00624642	-0.019764	-0.024668	-0.0245421	0.0182513	-0.0132058	-0.0245421
1050000000	-0.101663	0.0257969	0.0179799	-0.0927518	0.00858195	-0.0722332	0.0746666	-0.196482	0.176843	0.163232	-0.0321989	0.0589395	0.0257969	-0.0077695	0.0477194	-0.324943	0.00952921	0.0734107	0.0895473	0.116818	0.110224	-0.0325437	0.0463335	-0.0647113	-0.0743923	0.0312606	0.0329176	0.0570134	0.0139616	-0.636495	0.0161342	0.0139616	0.0933566	1.57611	0.163875	0.0657192	0.0912136	0.141421	0.0174974	0.096507	0.0257969	0.000745906	0.050873	-0.0620539	-0.0177472	0.0189659	0.154283	0.0259585	0.0189659
1046000000	-0.131342	-0.0722617	-0.00416177	-0.0641209	-0.0146927	-0.127435	-0.112139	-0.0683198	-0.0871286	-0.0704298	-0.0114709	-0.0568088	-0.0722617	-0.0596739	-0.066544	-0.0250012	-0.100655	-0.0823834	-0.13768	-0.0817143	-0.0750036	-0.0906506	-0.110339	-0.161076	-0.120573	0.0105356	-0.114622	-0.0201603	-0.00500883	-0.0151472	-0.00671607	-0.00500883	-0.0643395	-0.317603	0.128638	-0.117467	-0.0615007	-0.184619	-0.00238992	-0.0694052	-0.0722617	0.143656	-0.0081189	-0.177015	-0.102954	-0.00914587	-0.115507	0.255636	-0.00914587
1066000000	0.0547666	-0.0496983	-0.0468919	0.021611	0.0625152	-0.00719536	-0.124651	-0.345335	0.107206	0.052585	-0.0759336	-0.00881067	-0.0496983	0.0489089	-0.0145948	0.0246103	-0.0519348	0.0133795	0.0128574	0.0203545	-0.140567	0.0186612	0.00914988	-0.0385204	-0.0710774	-0.0799669	-0.00228479	0.0738785	-0.0334874	0.142825	-0.0348235	-0.0334874	-0.113013	-0.0385919	-0.0178145	-0.00884394	-0.129035	0.0381015	-0.0546032	-0.131679	-0.0496983	0.0544459	-0.0862541	-0.0894711	-0.0876908	-0.0364389	0.117743	0.0748198	-0.0364389
710000000	0	0	0	0	0	0	0	0	0	0	0	0	0	0	0	0	0	0	0	0	0	0	0	0	0	0	0	0	0	0	0	0	0	0	0	0	0	0	0	0	0	0	0	0	0	0	0	0	0
984000000	-17.2599	-30.4471	-7.8516	-4.6473	-5.05175	2.46559	-16.4842	6.02832	-46.1563	-50.8913	-22.6561	-2.49523	-30.4471	6.16218	-25.5878	10.0384	30.0294	-37.3709	2.59661	-29.6395	-28.3035	-17.1293	-29.785	-14.0792	6.56242	10.3105	-29.5019	22.0061	-4.47377	-20.2093	-4.60672	-4.47377	-31.9261	5.60372	-1.13531	-14.8961	-30.3974	6.4196	-3.7625	-30.3974	-30.4471	0.195184	13.2412	0.0958163	-1.51441	-4.77265	-39.2958	0.668127	-4.77265
1054000000	-0.262164	0.000443432	-0.0144875	0.0254602	0.0480455	-0.0832042	-0.0482366	-0.116472	-0.0401438	0.0123791	0.13662	0.136423	0.000443432	0.212043	-0.032017	-0.108726	-0.00415014	-0.0909607	-0.0277497	-0.017435	-0.0386638	-0.0197795	-0.0630926	-0.226587	0.158544	0.186251	-0.0107312	0.147423	0.0732395	0.0859755	0.0748846	0.0732395	-0.0424315	-0.358068	-0.0089565	-0.00452058	-0.0540624	-0.0686372	0.153421	-0.0562016	0.000443432	-0.240768	0.184791	0.113191	0.141753	0.0749803	-0.0502012	-0.289339	0.0749803
712000000	0	0	0	0	0	0	0	0	0	0	0.25	0.166667	0	0	0	0	1	0	0	0	0	0	0	0	0	0	0	0	0	0.436436	0	0	0	0	1.31037	0	0	0	0	0	0	0.816497	0	0	0	0	0	0.816497	0
1093000000	0.0194096	0.0761017	-0.107403	-0.00516631	-0.161561	0.0693084	-0.00656191	0.0756074	0.0824945	0.101917	-0.0589026	-0.0589026	0.0761017	0.113164	-0.00615179	-0.111513	-0.0425703	0.0421125	0.102105	0.0507642	-0.000414308	0.0306208	0.024349	-0.00886538	-0.0210229	0.0291803	0.0348309	-0.0797352	-0.131014	0.332614	-0.119778	-0.131014	-0.00830761	0.108862	-0.0877392	-0.0188863	-0.00436562	-0.0884167	-0.103031	0.0065762	0.0761017	-0.0212319	0.026232	-0.0870068	-0.10723	-0.106169	0.067002	-0.0369862	-0.106169
1004000000	0.00119272	-0.000513762	-0.000367183	0.000458784	0.000798298	-6.1238e-05	-0.00145969	-0.00368436	0.0009313	0.000246992	-0.000818477	-9.48246e-05	-0.000513762	0.000391046	-8.52559e-05	0.000364121	-0.000815662	0.00012007	0.000143777	0.000138184	-0.000947187	8.09688e-05	5.90469e-05	-0.000694141	-0.00112203	-0.00104831	-7.28222e-06	0.000689872	-0.000284524	0.00261416	-0.000319364	-0.000284524	-0.000692405	-0.000617146	-0.000194139	-3.32758e-05	-0.000829758	0.000561495	-0.000927445	-0.000838284	-0.000513762	0.000719019	-0.000945173	-0.00177593	-0.00159282	-0.000363931	0.00106055	0.00103482	-0.000363931
1048000000	-0.521196	0.127913	-0.0547339	-0.132692	-0.0350726	0.206754	-0.0161462	-0.270861	0.228783	0.228595	0.128257	0.116013	0.127913	0.0248998	0.0913207	-0.00456902	-0.180727	0.0468593	-0.0153992	0.0475157	0.0593084	0.171606	0.115209	-0.0753686	-0.0386629	0.00713917	0.141502	-0.0123729	-0.0463041	-0.172488	-0.0519089	-0.0463041	0.034532	-0.100331	0.0884395	0.143689	0.0443796	0.0589731	0.0282657	0.0397272	0.127913	0.146771	0.06112	0.0227449	-0.0505825	-0.0590784	0.161689	0.111922	-0.0590784
639000000	0	0	0	0	0	0	0	0	0	0	1	1	0	0	0	0	0	0	0	0	0	0	0	1	0	0	0	0	1	1	1	1	0	0	0	0	0	0	0	0	0	1	0	0	0	1	0	1	1
1014000000	5.51109	2.9743	-1.00058	-16.3095	-1.07928	-11.0458	4.87042	5.46582	-1.60631	2.86495	0.268841	0.559552	2.9743	-9.71602	3.51984	-5.91696	1.60069	0.88375	0.39332	2.51748	4.21636	-0.241415	-0.621395	3.07636	-3.58459	1.56	-0.56646	3.24897	-0.831134	-12.5472	-1.04797	-0.831134	3.59004	205.262	-4.10316	0.297011	3.78614	-7.89834	-3.10138	3.62333	2.9743	-2.29558	2.31401	3.76433	5.31326	-1.37769	-3.90426	-5.53354	-1.37769
1103000000	-0.0851022	-0.0578556	-0.00312507	-0.0437224	-0.0117729	-0.0813561	-0.0891101	-0.0396809	-0.0660008	-0.0574692	-0.00872811	-0.0432253	-0.0578556	-0.0423602	-0.0539143	-0.0155256	-0.0633897	-0.0658199	-0.107495	-0.0644299	-0.0572956	-0.0707218	-0.0808368	-0.103058	-0.0837301	0.00749986	-0.0834079	-0.0147261	-0.00378981	-0.00942546	-0.00504575	-0.00378981	-0.0503926	-0.226179	0.0765225	-0.0860023	-0.0475653	-0.106848	-0.00165285	-0.0536788	-0.0578556	0.0874711	-0.00585965	-0.121181	-0.0709545	-0.00681408	-0.0872148	0.12558	-0.00681408
991000000	-18.8758	0.0957813	-2.18761	1.8586	7.11073	-7.57158	-8.44141	-10.366	-8.18933	2.27776	29.3733	29.331	0.0957813	30.7462	-6.33937	-6.84972	-0.452366	-23.104	-5.35569	-4.06235	-8.39003	-4.27238	-17.2874	-22.4321	16.8056	23.4676	-2.8223	31.696	13.4028	5.84634	12.356	13.4028	-10.0563	-21.8422	-0.994171	-1.31097	-12.2181	-6.86372	15.3421	-12.5329	0.0957813	-33.4668	29.0121	9.50807	13.0412	11.0221	-9.78923	-40.2181	11.0221
1067000000	-0.105049	0.0582755	-0.0151167	0.00250432	-0.0382823	0.148578	0.115567	0.339826	-0.0840832	-0.0160962	0.116548	-0.00928332	0.0582755	-0.100108	0.100663	0.300761	0.106891	-0.0606315	-0.0217044	0.0232185	0.126449	0.000392214	-0.00685165	-0.0379911	-0.0615561	0.00772491	0.000359526	-0.0581915	-0.0104039	-0.0685749	-0.0109335	-0.0104039	0.111566	0.0987601	0.0159719	-0.00664036	0.114659	-0.195148	-0.0608206	0.111714	0.0582755	-0.0791697	0.0129879	0.0839152	0.0473695	-0.0116046	-0.101444	-0.0968329	-0.0116046
1005000000	-0.0022878	0.00060243	-0.00011837	5.31645e-05	-0.000488852	0.00126451	0.00135332	0.00362558	-0.000730433	-7.56037e-05	0.00125626	-9.99114e-05	0.00060243	-0.000800401	0.000588024	0.00444989	0.00167877	-0.000544119	-0.000242709	0.000157628	0.000852053	1.70177e-06	-4.42157e-05	-0.000684603	-0.000971729	0.000101268	1.1459e-06	-0.000543388	-8.8396e-05	-0.00125514	-0.00010027	-8.8396e-05	0.000683543	0.00157933	0.000174058	-2.49847e-05	0.000737314	-0.00287586	-0.00103305	0.000711184	0.00060243	-0.00104552	0.000142321	0.00166565	0.000860423	-0.0001159	-0.00091374	-0.00133928	-0.0001159
638000000	0	0	0	0	0	0	0	1	0	0	0	0	0	0	0	0	2	0	0	0	0	0	0	0	0	0	0	1	0	1	0	0	0	0	2	0	0	2	0	0	0	1	0	0	0	0	0	1	0
949000000	-1959.51	1845.83	224.28	-502.586	545.673	96.1819	357.286	335.739	1530.53	902.782	167.645	50.7658	1845.83	-266.112	935.482	808.738	-451.417	1629.04	309.87	1376.59	1234.6	861.953	1155.63	-1484.03	85.0749	492.615	1154.51	518.975	-27.5718	-844.829	-50.1793	-27.5718	1006.66	-2596.9	-337.835	1089	1144.54	547.736	20.2263	1194.71	1845.83	1161.76	826.659	0.805064	-191.946	-78.8967	1667.5	1667.25	-78.8967
9000000	0	0	0	0	0	0	0	0	0	0	0	0	0	0	0	0	0	0	0	0	0	0	0	0	0	0	0	0	0	0	0	0	0	2	0	0	0	0	0	0	0	0	0	0	0	0	0	0	0
11000000	0	0	0	0	0	0	1	0	0	0	0	0	0	0	0	0	0	0	0	0	0	0	0	0	0	0	0	0	0	0	0	0	0	0	0	0	0	0	0	0	0	0	0	0	0	0	0	0	0
20000000	0	0	0	0	0	0	0	0	0	0	0	0	0	0	0	0	0	0	0	0	0	0	0	0	0	0	0	0	0	0	0	0	0	0.0833333	0	0	0	0	0	0	0	0	0	0	0	0	0	0	0
22000000	0	0	0	0	0	0	0.0172414	0	0	0	0	0	0	0	0	0	0	0	0	0	0	0	0	0	0	0	0	0	0	0	0	0	0	0	0	0	0	0	0	0	0	0	0	0	0	0	0	0	0
634000000	0	0	0	1	0	0	0	0	0	0	0	0	0	0	0	0	0	0	0	0	0	0	0	0	1	1	0	0	0	0	0	0	0	0	0	0	0	0	1	0	0	0	1	1	1	0	0	0	0
635000000	0	0	0	0	0	0	0	0	0	0	0	0	0	0	0	0	0	0	0	0	1	0	0	0	0	0	0	0	0	0	0	0	1	0	0	0	1	0	0	1	0	0	0	0	0	0	0	0	0
640000000	0	0	0	0	0	0	0	0	0	0	0	0	0	0	0	0	0	0	0	0	0	0	0	0	0	0	0	0	0	0	0	0	0	0	0	0	0	0	0	0	0	0	0	0	0	0	0	0	0
646000000	0	0	0	0	0	0	0	0	1	0	0	0	0	0	0	1	0	0	0	0	0	0	0	0	0	0	0	1	0	0	0	0	0	0	0	0	0	0	0	0	0	0	0	0	0	0	1	0	0
657000000	0	0	0	0	0	0	0	0	0	0	0	0	0	0	0	0	0	0	0	0	0	0	0	0	0	0	1	0	0	0	0	0	0	0	0	0	0	0	0	0	0	0	0	0	0	0	0	0	0
660000000	0	0	0	0	0	0	0	2	0	0	0	0	0	0	0	0	0	0	0	0	0	0	0	0	0	0	0	0	0	1	0	0	0	0	0	0	0	0	0	0	0	0	0	0	0	0	0	0	0
679000000	0	0	0	0	0	0	0	0	0	0	0	0	0	0	0	0	0	0	0	0	0	0	0	0	0	0	0	0	0	0	0	0	0	2	0	0	0	0	0	0	0	0	0	0	0	0	0	0	0
708000000	0	0	0	0	0	0	0	0	0	0	0	0	0	0	0	0	0	0	0	0	0	0	0	0	0	0	0	0	0	0	0	0	0	0	0	0	0	0	0	0	0	0	0	0	0	0	0	0	0
1364000000	0	0	0	0	0	0	0	0	0	0	0	0	0	0	0	0	0	0	1	0	1	1	0	0	0	0	0	0	0	0	0	0	0	0	0	0	1	0	0	0	0	0	0	0	0	0	0	0	0
1372000000	0	0	0	0	0	1	0	1	0	0	0	0	0	0	0	1	0	0	0	0	0	0	0	0	0	0	0	0	0	1	0	0	0	0	0	0	0	0	0	0	0	0	0	0	0	0	0	0	0
1374000000	0	0	0	0	0	0	1	0	0	0	0	0	0	0	0	0	0	0	0	0	0	0	0	0	0	0	0	0	0	0	0	0	0	0	0	0	0	0	0	0	0	0	0	0	0	0	0	0	0
1375000000	0	0	0	0	0	0	0	0	0	0	0	0	0	0	0	0	0	0	0	0	0	0	1	0	0	0	1	0	0	0	0	0	0	0	0	1	0	0	0	0	0	1	0	0	0	0	0	1	0
1381000000	0	0	0	0	0	0	0	1	0	0	0	0	0	0	0	0	0	0	0	0	0	0	0	0	0	0	0	0	0	0	0	0	0	0	0	0	0	0	0	0	0	0	0	0	0	0	0	0	0
1392000000	0	0	0	0	0	0	0	1	0	0	0	0	0	0	0	0	0	0	0	0	0	0	0	0	0	0	0	0	0	0	0	0	0	0	0	0	0	0	0	0	0	0	0	0	0	0	0	0	0
1415000000	0	0	0	0	0	0	0	1	0	0	0	0	0	0	0	0	0	0	0	0	0	0	0	0	0	0	0	0	0	0	0	0	0	0	0	0	0	0	0	0	0	0	0	0	0	0	0	0	0
1420000000	0	0	0	0	0	0	0	0	0	0	0	0	0	0	0	0	0	0	0	0	0	0	0	0	0	0	0	0	0	0	0	0	0	0	1	0	0	0	0	0	0	0	0	1	0	0	0	0	0
1426000000	0	0	0	0	0	0	0	1	0	0	0	0	0	0	0	0	0	0	0	0	0	0	0	0	0	0	0	0	0	0	0	0	0	0	0	0	0	0	0	0	0	0	0	0	0	0	0	0	0
1431000000	0	0	0	0	0	0	0	0	0	0	0	0	0	0	0	0	0	0	0	0	0	0	0	0	0	0	0	0	0	0	0	0	0	0	1	0	0	0	0	0	0	0	0	1	0	0	0	0	0
659000000	2	0	0	0	0	1	0	1	0	0	0	0	0	0	0	1	1	0	0	0	0	0	1	2	0	0	0	0	0	0	0	0	0	0	0	0	0	0	0	0	0	1	0	0	0	0	0	1	0
1082000000	-0.384386	-0.114422	-0.021234	0.111294	-0.023005	0.0020328	-0.11236	0.0327073	-0.176387	-0.146626	0.0683797	-0.0241689	-0.114422	-0.245569	-0.0675316	-0.000710266	-0.0316879	-0.10925	-0.0442254	-0.136145	-0.12254	-0.06694	-0.0382136	-0.175493	-0.124698	-0.238062	-0.0442753	0.0501397	-0.0218669	-0.0154565	-0.0258239	-0.0218669	-0.113551	0.362444	-0.0641008	-0.0577722	-0.122859	-0.0417502	-0.112755	-0.120502	-0.114422	-0.0966782	-0.261166	0.0221018	-0.00285153	-0.0314327	-0.0519616	-0.116608	-0.0314327
955000000	1029.61	-1423.36	407.772	-636.791	433.019	-1162.64	-822.822	-769.489	-1703.87	-1167.91	335.545	185.153	-1423.36	-333.464	-927.28	-323.164	-687.202	-1059.37	-1340.71	-1047.46	-1048.47	-1080.2	-1121.61	816.542	-723.138	-1007.11	-1142.23	976.511	925.705	-555.671	897.233	925.705	-932.491	-305.39	-489.197	-1305.68	-961.064	-625.383	-604.603	-974.541	-1423.36	-467	-1248.26	-265.822	-217.251	861.935	-1556.58	-277.751	861.935
179000000	56.544	39.0454	25.9049	26.0598	24.2015	24.9979	35.8377	27.4092	24.467	17.1888	30.0196	38.7578	47.2527	11.6362	61.5214	19.0471	40.5718	25.2855	46.8103	25.6616	11.3707	23.4051	41.6779	56.4776	16.4146	8.31789	0	25.6616	20.7505	37.5411	22.7415	2.63252	16.4146	0	6.23842	16.5252	25.3961	71.8082	8.87094	20.7726	62.0523	24.467	17.034	19.0692	16.3924	25.5288	28.9799	28.5596	29.7763
1040000000	-0.114041	-0.0224838	-0.00311543	0.00775716	-0.00123987	-0.0160126	0.00738267	-0.0035323	-0.06999	-0.0358761	0.00893091	-0.0119558	-0.0224838	-0.0489872	-0.0194622	0.00348484	-0.0220522	-0.0182054	-0.0175346	-0.0224499	-0.0167393	-0.0178643	-0.00525384	-0.0577476	-0.0224721	-0.0510142	-0.00341961	0.00562984	-0.00343687	0.0078045	-0.00388312	-0.00343687	-0.0148634	0.0372202	-0.0189632	-0.0122308	-0.0174575	-0.0187537	-0.023272	-0.0171122	-0.0224838	-0.0491764	-0.0581952	0.00388284	-0.00241999	-0.0044846	-0.0440637	-0.0491663	-0.0044846
1401000000	0	1	1	1	1	1	0	3	1	0	1	1	1	0	0	2	1	0	1	0	0	0	0	1	1	1	0	0	1	1	1	1	0	0	1	0	0	0	1	0	1	2	1	1	1	1	1	2	1
1423000000	0	1	1	1	1	1	0	3	1	0	1	1	1	0	0	2	1	0	1	0	0	0	0	1	1	1	0	0	1	1	1	1	0	0	1	0	0	0	1	0	1	2	1	1	1	1	1	2	1
1101000000	0.0621611	0.0802845	-0.122881	-0.0438305	-0.151969	0.0259553	0.0637773	0.0181003	0.124894	0.105429	-0.0432082	-0.0432082	0.0802845	0.0522756	-0.00233732	-0.184177	-0.0573616	0.0414615	0.106306	0.0516501	0.00490142	0.0298369	0.0138946	0.00266625	-0.0434077	-0.00712738	0.0190664	-0.100907	-0.142702	0.227665	-0.132525	-0.142702	-0.0028206	0.0574112	-0.0803771	-0.0254005	0.00102327	-0.146207	-0.112221	0.0110812	0.0802845	-0.115991	-0.00535092	-0.0933561	-0.112529	-0.120191	0.109486	-0.123023	-0.120191
1078000000	0.267273	-0.130859	0.0521108	-0.188954	0.0590879	-0.235888	-0.0935479	-0.170292	-0.161204	-0.126289	0.0309782	0.0170938	-0.130859	-0.0430695	-0.092982	-0.104481	-0.126193	-0.0828724	-0.135581	-0.0875268	-0.093492	-0.095293	-0.0757737	0.155734	-0.138792	-0.155551	-0.0790963	0.086846	0.0981817	-0.159879	0.105557	0.0981817	-0.0775573	-0.0876664	-0.0886407	-0.0834608	-0.0830298	-0.129011	-0.125712	-0.0853268	-0.130859	-0.066214	-0.152202	-0.0699708	-0.0505665	0.113916	-0.154026	-0.0401262	0.113916
1098000000	-0.288036	-0.0998458	-0.0134615	0.0339831	-0.0055765	-0.0538082	0.0225917	-0.00908396	-0.258745	-0.159976	0.0398487	-0.0533456	-0.0998458	-0.202617	-0.0866238	0.0109407	-0.078835	-0.0808233	-0.0761079	-0.0976398	-0.072657	-0.0761095	-0.0172848	-0.163745	-0.095693	-0.215324	-0.0109619	0.0236803	-0.0149099	0.0260432	-0.0168219	-0.0149099	-0.0658965	0.0647473	-0.0680106	-0.0453479	-0.0765661	-0.064562	-0.099949	-0.0750517	-0.0998458	-0.135792	-0.244392	0.0170934	-0.0105195	-0.0194004	-0.161761	-0.137703	-0.0194004
693000000	2	7	12	0	13	3	7	0	6	7	16	16	7	0	7	3	2	7	5	7	7	7	7	2	0	8	7	14	16	2	14	16	7	0	0	7	7	0	0	7	7	2	12	0	0	12	6	2	12
1018000000	14.3002	-6.58961	2.70047	-8.72316	2.9258	-12.7763	-4.70184	-8.64594	-8.3523	-6.34736	1.56067	0.861178	-6.58961	-2.29975	-4.68323	-5.12959	-6.30461	-4.17073	-6.94667	-4.49553	-4.83164	-5.00092	-4.09347	8.24789	-6.82206	-7.99296	-4.34307	4.54191	5.0585	-8.17163	5.43777	5.0585	-3.93456	-5.0064	-4.40718	-4.50233	-4.2525	-6.25383	-6.04603	-4.37014	-6.58961	-3.35971	-7.95073	-3.16455	-2.36142	5.8635	-7.98244	-1.99821	5.8635
1368000000	4	2	1	4	5	4	0	3	1	0	4	4	2	4	1	3	1	3	4	2	2	3	2	4	4	6	1	2	3	0	3	3	1	1	0	1	2	0	4	2	2	3	7	4	4	3	1	3	3
1044000000	0.0959357	0.100276	-0.163646	-0.0642793	-0.189659	0.0406559	0.0802591	0.0311639	0.164875	0.129206	-0.0567862	-0.0567862	0.100276	0.073642	-0.00288485	-0.296584	-0.091083	0.0518952	0.136157	0.0655061	0.00641628	0.0382447	0.0189655	0.00416725	-0.0625078	-0.0100124	0.0262018	-0.138144	-0.188603	0.365868	-0.176396	-0.188603	-0.00360124	0.0806176	-0.135118	-0.0346936	0.00132306	-0.252625	-0.162265	0.0143277	0.100276	-0.190495	-0.00741404	-0.136369	-0.163278	-0.161321	0.145003	-0.250432	-0.161321
180000000	0.0887702	0.0522644	0.0314663	0.0530404	0.0312939	0.0365199	0.0540819	0.0343455	0.0300094	0.0281257	0.029831	0.0363969	0.0654624	0.0181384	0.077239	0.0299506	0.0485585	0.0285479	0.0693556	0.0339167	0.0146007	0.0338091	0.0437958	0.0754284	0.0247163	0.0115312	0	0.0223459	0.0271701	0.0654292	0.0318841	0.00321811	0.0192249	0	0.0100325	0.0181819	0.0293398	0.104189	0.0134516	0.0241615	0.0706656	0.0247159	0.0175116	0.0357279	0.027202	0.0334868	0.036994	0.025932	0.0385608
1056000000	-0.128716	0.0285812	0.0786545	0.873636	-0.0768571	0.0737134	-0.0654429	0.130822	-0.000956442	-0.00892395	0.027202	0.0366185	0.0285812	-0.139606	-0.0114689	-0.143785	0.247304	-0.0291245	0.065474	-0.0297369	0.00314153	0.0310595	0.0771306	-0.294052	0.641363	0.570507	-0.00122598	0.101713	0.392365	0.116327	0.420363	0.392365	-0.00295474	-0.0529039	-0.229927	0.006217	-0.00265061	-0.0443348	0.653094	0.0108326	0.0285812	-0.0737886	0.476294	0.687167	0.608767	0.451145	-0.0665356	-0.106911	0.451145
167000000	6.78433	1.84599	5.61114	7.63619	3.55116	9.86623	5.03503	4.75005	4.31552	8.86425	3.3274	4.54193	3.01345	3.85286	9.3025	2.1984	5.17989	3.98109	0.979766	2.47573	3.58157	7.0201	4.19343	5.60065	6.2594	5.74392	2.62204	1.92468	2.48388	6.68961	1.63635	4.2875	3.02603	7.35352	2.26733	0.558156	1.929	3.19314	6.37727	3.02393	4.65488	1.04617	5.18113	7.30285	6.80097	2.95503	3.65581	1.77042	2.86534
986000000	-33.1185	-28.471	-2.16211	2.6669	0.482391	6.38508	0.864451	10.542	-84.062	-29.3582	5.72725	-19.6944	-28.471	-39.2497	-22.0659	2.46644	13.5933	-27.3371	-27.7254	-28.9662	-24.1345	-20.7141	-18.9766	-10.3049	0.706942	-21.1008	-14.6865	-3.18826	-2.93408	17.6943	-2.89975	-2.93408	-22.4896	4.26688	-12.791	-26.8346	-26.2978	18.9978	-4.91822	-26.1751	-28.471	-38.5909	-37.3388	4.03371	3.91931	-2.86596	-46.9166	-35.2884	-2.86596
976000000	-10.8129	7.69372	-1.35873	-2.77907	-0.811493	3.37907	-2.76494	-0.768532	15.1818	9.16621	3.77566	2.31704	7.69372	0.671145	4.3875	0.802681	-3.36808	4.26311	-0.362815	3.85419	4.23527	7.48359	8.0638	-6.34486	-0.280179	0.976282	9.79648	-0.352562	-1.57398	-1.26236	-1.60152	-1.57398	2.9778	-2.10411	1.67468	10.1236	3.44305	1.24913	0.0436325	3.50644	7.69372	-2.92682	2.82674	-0.342447	-1.59316	-1.63726	11.2506	-0.121514	-1.63726
1008000000	-8.22932	3.13678	-1.6006	3.52205	-0.0833794	9.44726	2.69769	13.7249	4.18377	1.76284	-0.980435	-0.980435	3.13678	5.80254	0.526137	2.07612	2.48291	3.30165	3.8549	2.36054	0.587643	0.996601	5.93573	-5.91469	1.93849	4.28073	6.56713	-0.514684	-1.4532	15.1291	-0.99017	-1.4532	0.346204	4.6228	-0.567093	2.77323	0.466806	0.313302	-0.706527	0.801634	3.13678	1.50944	3.81156	-0.552943	-1.0474	-0.442635	3.67665	1.51175	-0.442635
1369000000	2	0	1	2	0	4	0	6	1	0	2	2	0	5	0	3	9	0	0	0	0	0	0	3	4	2	0	8	2	5	2	2	0	2	3	1	0	6	3	0	0	7	2	1	3	2	1	7	2
945000000	-477.301	451.696	-174.466	200.757	-8.9216	727.439	315.629	1056.82	589.911	213.303	-154.909	-154.909	451.696	609.267	68.3979	112.11	223.462	551.376	508.847	356.441	84.0329	144.507	1050.62	-467.26	157.018	423.792	1096.71	-80.8054	-188.916	938.006	-116.84	-188.916	53.6616	208.026	-48.77	518.593	69.5542	24.1242	-52.9895	119.444	451.696	164.529	468.822	-34.8354	-72.2709	-46.9193	496.348	164.781	-46.9193
1143000000	0.893915	0.459615	0.574043	0.968605	0.841492	0.671313	0.593277	0.725125	0.593751	1.07562	0.615474	0.603326	0.459615	0.844238	0.502859	0.807941	1.15184	0.609761	0.480551	0.706873	0.465005	0.685308	0.498878	0.620369	0.911631	0.847934	0.691698	0.781077	0.757323	0.983311	0.768065	0.757323	0.47669	1.38124	1.31659	0.855066	0.483308	1.29611	0.952284	0.488413	0.459615	1.10412	0.817775	0.987205	0.984496	0.782246	0.523982	1.14973	0.782246
1167000000	1.08841	0.463719	0.391503	0.932241	0.759022	0.713854	0.472491	0.799137	0.477298	1.05325	0.634363	0.646253	0.463719	0.801441	0.449788	0.831162	1.09516	0.664095	0.51315	0.727974	0.436263	0.683252	0.265183	0.717852	0.848742	0.78456	0.834783	0.707811	0.69665	1.11441	0.708728	0.69665	0.438159	1.48222	1.22967	0.787432	0.475632	1.24994	0.882451	0.46102	0.463719	0.992889	0.755913	0.928296	0.930418	0.724213	0.452209	1.09263	0.724213
978000000	0.500139	1.79102	0.300951	-0.496248	0.149344	-3.12424	1.20197	-1.75781	9.61	4.42022	-1.87115	2.04233	1.79102	-3.5901	2.09878	-3.03672	-0.339847	3.97595	3.76329	5.50983	5.73182	-1.28658	0.884782	0.24676	-1.35431	0.926552	0.0271046	2.33391	0.301418	-5.92197	0.29959	0.301418	5.21558	1.58365	0.362839	2.18117	5.1493	-0.672416	-0.021023	5.12608	1.79102	1.18267	1.93115	-0.0159868	0.345158	0.293225	6.81226	0.128887	0.293225
968000000	0.736168	-1.32728	-0.430495	-0.874614	0.950511	-0.546105	-2.59351	-1.27441	-0.564267	0.0118504	-0.154381	-0.283904	-1.32728	-1.37553	0.00345505	0.423413	-0.24583	-0.816597	-0.179538	-0.159885	-1.78916	0.0748675	0.196035	0.388224	-1.0737	-0.990932	-0.0366735	0.9344	-0.520203	0.0688483	-0.584861	-0.520203	-1.86972	0.414243	-0.659322	-0.152077	-1.73735	-1.40715	-0.890937	-1.72621	-1.32728	0.842172	-0.887067	-1.09328	-0.801008	-0.666999	-0.501106	0.18773	-0.666999
1069000000	-0.122716	0.0949904	-0.0493542	0.103341	-0.00235505	0.209661	0.061452	0.177882	0.0967857	0.0608363	-0.0293278	-0.0293278	0.0949904	0.176729	0.0172107	0.0312478	0.0561072	0.0987711	0.114781	0.073958	0.0186263	0.0335166	0.126571	-0.101671	0.0577942	0.12362	0.141555	-0.0151151	-0.044068	0.293885	-0.0296695	-0.044068	0.0111755	0.0106968	-0.0130752	0.0736346	0.0149278	0.00532371	-0.021365	0.0256351	0.0949904	0.0221408	0.111774	-0.0172988	-0.0323674	-0.0130912	0.0839145	0.0256683	-0.0130912
1279000000	1	1	1	1	0	0	1	1	1	1	0	0	1	3	1	0	0	1	1	1	1	1	6	0	1	1	6	1	1	1	1	1	1	1	3	6	1	1	1	1	1	0	1	3	1	1	1	0	1
698000000	0	2.67361	0	0	0	0	1.14876	0	3.84457	2.67361	0	0	2.67361	1.41421	1.14876	0	0	2.45418	2.87856	2.24226	1.33571	1.24878	2.24226	0	0	0	2.24226	0	0	0	0	0	1.33571	1	0	2.24226	1.33571	0	0	1.33571	2.67361	0	0	0	0	0	3.7771	0	0
113000000	-0.145413	-0.274209	-0.123301	-0.0438312	-0.352957	-0.181923	-0.385206	-0.262199	-0.364246	-0.0343768	-0.265904	-0.267377	-0.274209	-0.0751563	-0.0930833	-0.243719	-0.236246	-0.262723	-0.275866	-0.127356	-0.121166	-0.0210068	-0.184644	-0.250716	-0.0451351	-0.0477018	-0.0907848	-0.204381	-0.222577	-0.166377	-0.222577	-0.222577	-0.10931	-0.0402474	-0.24353	-0.125923	-0.10965	-0.227135	-0.0447649	-0.108721	-0.274209	-0.314252	-0.0488073	-0.0432024	-0.0432024	-0.222577	-0.363989	-0.320944	-0.222577
1370000000	0	0	2	2	0	0	0	2	0	0	0	0	0	0	0	0	0	0	0	0	0	0	0	0	2	2	0	0	0	2	0	0	0	0	4	0	0	2	2	0	0	0	2	4	2	0	0	0	0
948000000	-1326.32	-830.795	51.2588	609.578	102.511	-206.712	-194.734	460.357	-394.803	-905.347	-444.406	33.8555	-830.795	-637.375	-556.387	-893.705	463.517	-58.7167	31.9112	-112.161	-80.2776	-213.595	388.682	-841.433	1026.87	1121.35	-474.093	796.593	451.486	-868.31	413.87	451.486	-143.518	-1946.75	-4.38535	-149.629	-140.038	615.424	575.935	-140.038	-830.795	876.178	1293.72	316.53	260.821	367.197	-449.217	693.253	367.197
1076000000	0.103285	0.0499286	0.00858032	0.059391	-0.00597308	0.0369213	0.0394757	0.0537714	0.026334	0.0418094	-0.00952265	-0.00952265	0.0499286	0.0564432	0.0376808	0.0243657	0.0390668	0.0349793	0.0501023	0.0517726	0.0306095	0.0527679	0.0541498	0.0674416	0.0584854	0.0389184	0.0381879	0.0279084	0.00726554	0.0111128	0.00789004	0.00726554	0.0305628	0.0275088	0.0195831	0.0495836	0.0305789	0.0743325	0.0604124	0.0305789	0.0499286	0.0170161	0.0330232	0.0688499	0.0626384	0.00864799	0.0270344	0.0185011	0.00864799
725000000	1	0	1	1	0	2	0	3	1	0	1	1	0	2	0	2	4	0	0	0	0	0	0	2	2	1	0	3	1	1	1	1	0	1	3	1	0	3	2	0	0	4	1	1	2	1	1	4	1
1417000000	0	0	0	0	0	0	0	0	0	0	0	0	0	0	0	0	0	0	0	0	0	0	0	0	0	0	0	0	0	0	0	0	0	1	1	0	0	1	0	0	0	0	0	0	0	0	0	0	0
1428000000	0	0	0	0	0	0	0	0	0	0	0	0	0	0	0	0	0	0	0	0	0	0	0	0	0	0	0	0	0	0	0	0	0	1	1	0	0	1	0	0	0	0	0	0	0	0	0	0	0
1031000000	0.0109876	-0.00553034	-0.0032368	-0.0174923	0.00772773	-0.0075848	-0.0156236	-0.0208919	-0.00242175	8.06146e-05	-0.000695412	-0.00133917	-0.00553034	-0.00935735	1.77182e-05	0.0100813	-0.00234124	-0.00264271	-0.00070407	-0.000585658	-0.00704392	0.000363434	0.000664526	0.00451423	-0.0111844	-0.00839773	-0.000135828	0.00474315	-0.00315274	0.00107575	-0.00397865	-0.00315274	-0.00658351	0.0318648	-0.00593984	-0.000500254	-0.00655602	-0.0149697	-0.0106064	-0.00644107	-0.00553034	0.00647825	-0.00572301	-0.0214369	-0.0111251	-0.00517053	-0.00239764	0.00144408	-0.00517053
1090000000	0.103399	-0.0939219	-0.0752339	-0.151648	0.0902885	-0.198496	-0.220314	-0.387003	-0.0337972	0.00362691	-0.0123238	-0.0237322	-0.0939219	-0.212251	0.000492446	0.120058	-0.0283913	-0.0419844	-0.0114344	-0.0131528	-0.19707	0.0188291	0.0161189	0.0521194	-0.127717	-0.110862	-0.00676266	0.075906	-0.0624643	0.0144344	-0.073161	-0.0624643	-0.191803	0.267143	-0.0983039	-0.0244242	-0.187203	-0.194389	-0.115107	-0.183921	-0.0939219	0.070824	-0.089879	-0.202911	-0.114467	-0.0876031	-0.0322836	0.0134789	-0.0876031
1016000000	5.52619	2.51424	0.444648	2.74181	-0.295764	1.99975	1.9841	2.73004	1.36442	2.10136	-0.479748	-0.479748	2.51424	3.01386	1.89787	1.19626	1.95178	1.76041	2.56706	2.65913	1.58189	2.76923	2.92529	3.57181	2.87474	1.99982	2.09684	1.45957	0.374333	0.56799	0.406456	0.374333	1.55048	1.57096	0.973661	2.67481	1.56614	3.60327	2.9055	1.56614	2.51424	0.8634	1.72506	3.11385	2.92516	0.445132	1.40107	0.921318	0.445132
953000000	193.417	183.539	26.2342	90.4799	-16.8586	93.9881	117.062	131.042	99.6023	126.082	-40.7786	-40.7786	183.539	174.804	123.362	41.8691	109.3	147.874	177.127	202.094	117.06	204.923	257.426	171.447	135.113	111.99	171.941	128.442	26.2033	21.0156	26.0132	26.2033	120.938	39.2739	50.6304	251.433	119.027	172.957	127.842	119.027	183.539	56.9844	119.029	115.213	119.932	25.8177	98.0746	60.807	25.8177
1119000000	0.894761	0.564632	0.807588	1.11766	0.782742	0.766725	0.610866	0.688955	0.634141	0.967713	0.848225	0.848623	0.564632	1.11756	0.527267	0.721741	1.21428	0.647224	0.603278	0.701648	0.579168	0.759115	0.634526	0.781796	1.10481	1.05873	0.751351	0.809354	1.03579	0.9844	1.04625	1.03579	0.576483	1.1855	1.11284	0.873969	0.608145	1.32686	1.12933	0.618633	0.564632	0.97451	1.03633	1.12632	1.13505	1.05949	0.580238	0.947595	1.05949
728000000	0	2	1	1	1	1	1	3	1	1	1	1	2	0	1	2	1	1	1	1	1	1	1	1	1	1	1	1	1	1	1	1	1	0	1	1	1	0	1	1	2	2	1	1	1	1	1	2	1
1270000000	0	2	1	1	1	1	1	3	1	1	1	1	2	0	1	2	1	1	1	1	1	1	1	1	1	1	1	1	1	1	1	1	1	0	1	1	1	0	1	1	2	2	1	1	1	1	1	2	1
1389000000	0	2	1	1	1	1	1	3	1	1	1	1	2	0	1	2	1	1	1	1	1	1	1	1	1	1	1	1	1	1	1	1	1	0	1	1	1	0	1	1	2	2	1	1	1	1	1	2	1
824000000	1.286	9.236	7.763	0.446	6.31	5.493	6.109	5.052	6.634	8.561	9.991	9.991	9.236	6.504	9.975	3.338	6.421	8.78	7.155	9.167	9.9	9.896	12.407	2.818	2.201	3.499	12.926	11.595	9.096	0.699	7.958	9.096	10.935	2.41	5.131	14.242	10.014	4.128	1.764	9.969	9.236	4.916	5.321	1.275	1.949	6.82	6.337	4.455	6.82
195000000	-0.019095	-0.0266758	-0.0150022	-0.0954305	-0.0451759	-0.0287225	-0.0134853	-0.0219058	-0.0228818	0	-0.0205333	-0.0202527	-0.0270178	-0.0222774	-0.0143342	-0.0309082	-0.0329653	-0.0251929	-0.029101	-0.0235936	-0.0219786	0	-0.014037	-0.0156779	-0.072014	-0.0646789	-0.00500553	-0.0295455	-0.0169289	-0.0125352	-0.0135038	-0.0118575	-0.0302005	-0.0493982	-0.0219814	-0.0012227	-0.029667	-0.0231794	-0.0734956	-0.0282881	-0.0294646	-0.0302482	-0.0499337	-0.0884947	-0.0790074	-0.028701	-0.0305549	-0.0390004	-0.0233634
1105000000	-0.337707	0.102412	-0.0410997	-0.0904792	-0.0281028	0.131994	-0.0128304	-0.157319	0.173306	0.186529	0.0975898	0.0882731	0.102412	0.0176754	0.0739885	-0.00283735	-0.113817	0.0374381	-0.0120231	0.0374651	0.0453059	0.13388	0.0844052	-0.0482216	-0.0268489	0.00508208	0.102968	-0.00903776	-0.0350348	-0.107332	-0.0389989	-0.0350348	0.0270465	-0.07145	0.0526096	0.1052	0.0343237	0.0341306	0.0195484	0.0307255	0.102412	0.0893678	0.044112	0.0155708	-0.0348607	-0.0440161	0.122085	0.0549811	-0.0440161
182000000	0.0665283	0.100371	0.0565113	0.330048	0.175912	0.117758	0.0608981	0.0927454	0.103218	0	0.0736647	0.0730456	0.101751	0.0783975	0.0538823	0.122627	0.154276	0.0907366	0.109581	0.0846531	0.0842043	0	0.0526099	0.0605417	0.249059	0.223697	0.0151986	0.117708	0.0638109	0.0484572	0.0509339	0.0440409	0.114407	0.200846	0.0996384	0.00376007	0.11239	0.110801	0.254184	0.10722	0.110009	0.135167	0.172707	0.30606	0.273249	0.108224	0.148508	0.177196	0.0885219
610000000	2	2	1	1	1	1	2	1	1	1	2	2	2	1	1	1	2	1	2	1	1	1	1	2	1	1	0	1	1	2	1	1	1	0	1	1	1	3	1	1	2	1	1	1	1	1	1	1	1
1432000000	4	0	5	4	0	8	0	9	3	0	4	4	0	7	0	7	11	0	0	0	0	0	0	9	8	4	0	11	4	0	4	4	0	4	15	5	0	12	9	0	0	14	4	7	9	4	3	14	4
171000000	0.279744	0.217056	0.128721	0.379395	0.258267	0.127975	0.206711	0.114538	0.102633	0.0749579	0.132763	0.14694	0.224807	0.099267	0.229401	0.163023	0.194272	0.157555	0.226276	0.142717	0.130483	0.0751119	0.135483	0.244873	0.306092	0.250903	0.0151986	0.15554	0.122548	0.191367	0.122467	0.0928359	0.15681	0.214688	0.0996384	0.0173702	0.159283	0.161019	0.312948	0.171664	0.280459	0.105611	0.222852	0.352224	0.305883	0.178713	0.127819	0.158268	0.198953
33000000	6	0	9	9	0	12	0	20	5	0	6	6	0	12	0	11	23	0	0	0	0	0	0	12	15	9	0	21	6	9	6	6	0	6	25	6	0	22	15	0	0	23	9	13	15	6	5	23	6
703000000	0	5.0126	0	0	0	0	2.64806	0	3.91334	3.31443	0	0	5.0126	2.60102	2.62074	0	0	6.33102	5.09195	5.8296	3.31443	2.75604	5.7885	0	0	0	5.84932	0	0	0	0	0	3.31443	2.55577	0	5.85268	3.31443	0	0	3.31443	5.0126	0	0	0	0	0	3.58147	0	0
996000000	-13.0492	-4.72322	-9.02867	-47.3095	-16.2976	0.339586	19.3305	-0.968062	-85.9163	-0.319704	0.823759	-10.3773	-4.72322	-34.4166	3.55008	-2.82483	9.54504	-29.8452	-32.3308	-3.39064	10.7961	0.211055	-2.54359	-4.10745	-25.7768	-5.65664	2.85841	4.30368	-10.9687	-11.9274	-12.4921	-10.9687	6.35291	3.26486	-1.38099	1.17068	7.70703	-40.0442	-29.7001	5.36204	-4.72322	-14.6115	2.49863	-14.6694	-6.07094	-14.4889	-93.1524	-26.2934	-14.4889
1168000000	1.35225	0.691252	0.728066	0.714124	0.890972	0.903649	0.844703	0.80557	0.734601	0.954975	0.989281	1.00115	0.691252	1.62738	0.456188	1.30611	0.660209	0.773012	0.66769	0.782993	0.65877	0.513595	0.259908	1.29988	0.561281	0.545118	0.754249	0.724871	0.802593	1.11995	0.818553	0.802593	0.633344	1.52987	1.57096	0.808402	0.671031	1.36392	0.622203	0.642275	0.691252	0.760781	0.518217	0.672896	0.646178	0.838918	0.790066	0.712569	0.838918
1106000000	-0.320284	-0.094979	-0.012207	0.0363699	0.0031425	0.0566156	0.00413813	0.100376	-0.273295	-0.162964	0.0196298	-0.0706856	-0.094979	-0.189536	-0.0916815	0.0364679	0.0815302	-0.0706825	-0.0848896	-0.0836601	-0.0725846	-0.078448	-0.0471279	-0.0766646	0.00511382	-0.127295	-0.0395815	-0.0118217	-0.0134545	0.172038	-0.0148202	-0.0134545	-0.062023	0.23374	-0.068549	-0.0646271	-0.0767511	0.116968	-0.040493	-0.0755379	-0.094979	-0.180751	-0.173861	0.0541453	0.0375156	-0.0165525	-0.169497	-0.133348	-0.0165525
618000000	0	5	1	1	1	3	4	1	5	5	3	3	5	4	4	0	2	6	4	5	4	4	5	0	1	3	5	1	1	4	1	1	5	1	0	5	4	0	0	5	5	0	4	0	0	1	4	0	1
31000000	6	0	10	10	0	12	0	21	5	0	6	6	0	12	0	11	23	0	0	0	0	0	0	12	16	10	0	21	6	10	6	6	0	6	27	6	0	23	16	0	0	23	10	15	16	6	5	23	6
194000000	-12.1629	-19.9288	-12.3507	-46.8868	-34.9373	-19.6606	-8.93612	-17.4818	-18.6557	0	-20.6631	-21.5664	-19.5022	-14.2914	-11.4173	-19.6561	-27.5434	-22.3139	-19.6412	-17.851	-17.1165	0	-13.3582	-11.739	-47.826	-46.6553	-4.22067	-33.9294	-12.929	-7.19226	-9.63167	-9.69982	-25.7857	-21.4055	-13.6685	-1.11129	-25.6794	-15.9755	-48.4681	-24.3204	-25.8732	-29.9437	-48.5719	-47.2327	-47.6113	-21.8803	-23.9357	-42.9522	-18.041
697000000	0	7.49635	0.281501	2.1333	0.343892	5.27883	5.40086	1.39522	7.47494	5.73954	2.62812	2.22533	7.49635	9.52235	5.47778	0	2.75162	10.4552	7.63195	8.327	8.57695	7.62843	8.37402	0	2.04535	4.41481	8.31532	0.488048	0.278276	6.3623	0.313207	0.278276	8.57695	1.51967	0	8.43705	8.57695	0	0	8.57695	7.49635	0	5.55006	0	0	0.358193	5.05971	0	0.358193
1144000000	1.28848	0.689375	0.686902	0.681567	0.933934	1.14068	0.910046	0.88352	0.721521	0.945441	0.954586	0.927353	0.689375	1.62609	0.485684	1.28578	0.658432	0.674363	0.682895	0.755611	0.693052	0.557819	0.343457	1.24421	0.551231	0.539384	0.653258	0.757795	0.752129	1.20146	0.763941	0.752129	0.679263	1.65744	1.60984	0.963581	0.699507	1.25285	0.612643	0.699507	0.689375	0.816863	0.513872	0.686187	0.666272	0.779557	0.75574	0.801802	0.779557
169000000	178.188	162.157	105.971	186.404	199.734	87.5993	136.978	91.4068	83.678	45.8101	133.603	156.472	162.273	63.6819	182.719	103.675	162.319	139.55	152.72	107.98	101.617	51.9979	128.932	183.35	203.282	180.986	12.8155	178.619	93.5926	109.8	87.3499	75.9429	133.887	93.0298	61.9573	15.7875	137.873	110.976	206.379	147.587	246.274	104.548	216.774	187.994	184.331	136.243	100.129	174.305	153.63
181000000	42.3766	74.9849	46.5235	162.159	136.044	80.6054	40.3546	74.015	84.155	0	74.1305	77.7838	73.447	50.2937	42.9176	77.9848	128.902	80.3674	73.9596	64.049	65.5765	0	50.0658	45.331	165.405	161.361	12.8155	135.173	48.7339	27.8031	36.3288	36.027	97.6831	87.0314	61.9573	3.41746	97.2834	76.3647	167.627	92.1808	96.6003	133.806	167.997	163.355	164.665	82.5047	116.336	195.151	68.3558
696000000	0	10.2952	2.35505	1.45453	2.27033	4.57373	7.10044	1.50025	10.9221	9.90017	6.56002	6.10895	10.2952	6.5334	8.34448	0	3.5941	11.4212	10.6228	10.7164	10.7896	10.9682	11.1243	0	2.21658	5.21331	11.0054	2.38668	2.37453	2.1252	2.3412	2.37453	10.7896	0.808206	0	11.515	10.7896	0	0	10.7896	10.2952	0	8.03671	0	0	2.29954	9.2182	0	2.29954
989000000	-8.2813	-8.2282	-0.656428	-2.72349	-0.163255	-3.56404	-27.0355	-2.95724	-25.7095	-4.06719	-2.17851	-2.28962	-8.2282	-3.20303	-2.32683	-2.73923	-9.41118	-3.03333	-9.98469	-2.83788	0.625811	-4.60966	-2.74471	-9.01305	-3.02682	-3.10957	-1.94134	1.59322	-0.399333	-8.23124	-0.838134	-0.399333	1.29006	-13.2971	-19.1845	-0.79671	0.606338	-24.3596	-2.57329	1.06717	-8.2282	-26.4044	-3.06687	-2.59285	-3.2313	-1.36654	-25.0973	-27.4144	-1.36654
1052000000	-0.236609	-0.112715	-0.0111259	-0.0825301	-0.00286413	-0.0758307	-0.458228	-0.0616093	-0.352186	-0.0677866	-0.0256295	-0.0269367	-0.112715	-0.0552247	-0.0357975	-0.0782637	-0.168057	-0.0361111	-0.144706	-0.0373405	0.0084569	-0.0622927	-0.0311898	-0.187772	-0.0644004	-0.055528	-0.0236749	0.0181048	-0.00570475	-0.222466	-0.0130959	-0.00570475	0.0165393	-0.531883	-0.368933	-0.00847564	0.00797814	-0.507492	-0.0584838	0.0140417	-0.112715	-0.400067	-0.0444474	-0.070077	-0.0788122	-0.023561	-0.358534	-0.415369	-0.023561
995000000	26.386	-27.9515	-7.99931	-18.177	35.6982	0.144121	-54.6065	-6.5464	13.1951	0.17943	1.90684	3.54378	-27.9515	-31.6447	-6.94329	5.79078	-11.6361	-9.28448	-4.16655	6.32385	-48.5689	-1.99046	-0.148031	26.4991	-21.8379	-21.7747	-3.45358	6.74096	-10.8774	0.963666	-12.8879	-10.8774	-49.0046	9.83966	3.72741	-4.15632	-44.1279	1.32149	-22.0229	-46.8501	-27.9515	11.6971	-20.7063	-27.598	-19.6711	-15.4382	19.4515	5.77383	-15.4382
1058000000	0.393821	-0.116465	-0.0601452	-0.363539	0.290229	0.00200169	-0.328955	-0.107318	0.0566311	0.00122061	0.00858937	0.0167159	-0.116465	-0.21527	-0.0356066	0.137876	-0.11082	-0.0300469	-0.0163394	0.0231643	-0.191216	-0.00966245	-0.000501799	0.30813	-0.227478	-0.184531	-0.012791	0.0342181	-0.0659236	0.0150573	-0.0876725	-0.0659236	-0.172551	0.756897	0.0335803	-0.0136721	-0.16652	0.0140584	-0.262177	-0.174814	-0.116465	0.0899777	-0.133589	-0.541138	-0.27321	-0.119676	0.0930691	0.0444141	-0.119676
963000000	-0.74607	1.75555	0.870998	-0.00159307	2.85715	1.0223	5.39993	1.17418	5.09813	-0.0778955	0.480336	0.480336	1.75555	0.279905	0.981942	0.375353	0.0615623	2.04885	1.72262	1.08906	0.992332	0.0330582	1.5153	0.0685381	0.053024	0.247143	0.646629	0.792955	1.39625	-0.295717	1.38986	1.39625	0.992369	0.546799	1.72856	0.965868	0.992807	1.63671	-0.0400455	1.00694	1.75555	1.92032	0.311258	-0.100356	-0.0899415	1.37805	5.04509	1.81874	1.37805
1142000000	0.792343	0.616472	0.807225	0.95758	0.59359	0.829006	0.685816	1.00011	0.560341	0.605099	0.650817	0.658367	0.616472	0.655513	0.677206	1.1099	0.984465	0.916037	0.647412	0.698968	0.675612	1.06229	0.752009	0.794382	0.889904	0.888727	1.01885	0.68289	0.6376	0.895736	0.644998	0.6376	0.678129	0.944513	1.02316	1.11028	0.689356	1.05206	0.889947	0.697132	0.616472	1.09278	0.873809	0.903726	0.904963	0.655186	0.569896	1.06691	0.655186
158000000	-0.07871	-0.0494457	-0.0360469	-0.105013	-0.0578579	-0.0450852	-0.0445157	-0.0491457	-0.0389903	-0.0229251	-0.0344045	-0.0360754	-0.0468137	-0.0321854	-0.0358019	-0.0604486	-0.0680575	-0.0403743	-0.0478821	-0.036201	-0.0369386	-0.0220947	-0.0324025	-0.0686761	-0.0837796	-0.0738938	-0.0192947	-0.0445743	-0.0292112	-0.0449829	-0.0237788	-0.0310646	-0.0408819	-0.088661	-0.0360791	-0.0119705	-0.0392801	-0.0576635	-0.0865854	-0.0393918	-0.0536792	-0.0610917	-0.0598316	-0.101234	-0.0918835	-0.0417873	-0.0397969	-0.0635163	-0.0357286
990000000	-8.78267	28.3891	26.527	-4.92155	53.5443	9.4677	105.952	3.47001	116.617	-1.3307	9.55493	10.0549	28.3891	8.55211	29.1252	2.96468	0.233793	47.4981	26.363	32.8002	32.3945	1.95496	28.5234	-6.32742	-6.41596	-0.19213	1.63638	29.5076	36.6375	1.45456	36.2298	36.6375	30.0557	25.2018	32.5112	6.55948	29.7715	34.8343	-9.31183	29.7196	28.3891	68.9104	1.53775	-9.73087	-10.8141	35.6789	116.205	67.2671	35.6789
1141000000	0.841336	0.580826	0.517436	0.589552	0.341666	0.427822	0.249776	0.445025	0.408723	0.831662	0.823439	0.823439	0.580826	0.543023	0.353192	0.748676	0.812655	0.455382	0.592472	0.377634	0.354648	0.810892	0.52946	0.750541	0.571447	0.558363	0.855366	0.668834	0.444594	0.885287	0.439412	0.444594	0.358561	0.611935	0.589302	0.807602	0.356485	0.552294	0.583868	0.354243	0.580826	0.684419	0.555985	0.589285	0.59361	0.435038	0.40928	0.672051	0.435038
1059000000	-0.203893	-0.0195984	-0.0758712	-1.43362	-0.145514	0.00506845	0.134239	-0.0193612	-0.319391	-0.00213136	0.00364495	-0.0459173	-0.0195984	-0.237356	0.0189844	-0.0724314	0.0837284	-0.10221	-0.138759	-0.0134018	0.0442465	0.000909721	-0.00874087	-0.0456384	-0.303257	-0.0445404	0.0109518	0.0243146	-0.0721623	-0.195531	-0.0932247	-0.0721623	0.0235293	1.08829	-0.0121139	0.00377639	0.0298722	-0.396477	-0.424287	0.0207029	-0.0195984	-0.104368	0.0142779	-0.366734	-0.110381	-0.124905	-0.427304	-0.18781	-0.124905
729000000	2	1	1	2	0	2	1	2	2	1	1	1	1	4	1	1	3	2	2	2	1	2	3	2	3	2	3	3	1	1	1	1	1	2	4	4	1	4	3	1	1	3	2	3	3	1	2	3	1
1271000000	2	1	1	2	0	2	1	2	2	1	1	1	1	4	1	1	3	2	2	2	1	2	3	2	3	2	3	3	1	1	1	1	1	2	4	4	1	4	3	1	1	3	2	3	3	1	2	3	1
1390000000	2	1	1	2	0	2	1	2	2	1	1	1	1	4	1	1	3	2	2	2	1	2	3	2	3	2	3	3	1	1	1	1	1	2	4	4	1	4	3	1	1	3	2	3	3	1	2	3	1
1373000000	2	1	1	4	3	1	1	1	2	0	2	2	1	2	1	1	1	3	1	2	1	0	1	2	4	4	0	2	2	0	2	2	1	3	2	0	1	2	4	1	1	3	4	4	4	2	2	3	2
141000000	0	10	11	1	14	0	9	0	9	8	15	15	10	3	11	0	0	12	9	10	10	12	13	0	2	4	13	13	14	0	12	14	12	0	0	13	12	0	2	11	10	0	6	1	1	10	10	0	10
662000000	0	0	0	0	0	0	0	0	1	0	0	0	0	0	0	0	0	0	0	0	0	0	0	0	0	0	0	0	0	0	0	0	0	1	1	0	0	1	0	0	0	1	0	0	0	0	1	1	0
1398000000	0	1	1	1	1	1	0	3	1	0	1	1	1	0	0	2	1	0	1	0	0	0	0	1	1	1	0	1	1	1	1	1	0	1	2	0	0	1	1	0	1	2	1	1	1	1	1	2	1
37000000	1	0	1	1	0	2	0	2	0	0	1	1	0	2	0	1	3	0	0	0	0	0	0	2	2	1	0	2	1	1	1	1	0	1	3	1	0	2	2	0	0	3	1	1	2	1	0	3	1
149000000	-50.1359	-36.9396	-29.676	-51.5951	-44.7451	-30.8609	-29.4987	-39.2205	-31.7892	-14.0105	-34.6221	-38.4155	-33.7915	-20.6476	-28.5164	-38.4423	-56.8637	-35.7604	-32.3171	-27.3899	-28.767	-15.2956	-30.8357	-51.4218	-55.6397	-53.3024	-16.2694	-51.1881	-22.3093	-25.8097	-16.9603	-25.4119	-34.9058	-38.419	-22.4348	-10.8798	-34.0003	-39.7422	-57.1004	-33.8667	-47.1364	-60.4766	-58.1998	-54.0321	-55.3707	-31.8567	-31.1756	-69.9521	-27.5893
1108000000	-0.0795664	-0.091989	-0.0106631	-0.0228845	-0.00133629	-0.080965	-0.308731	-0.0625286	-0.243671	-0.141333	-0.0215419	-0.0226406	-0.091989	-0.0428579	-0.0378766	-0.063093	-0.106456	-0.0229731	-0.109782	-0.0295174	0.00714077	-0.137066	-0.0393258	-0.0822396	-0.0237611	-0.0238424	-0.158342	0.0147372	-0.00426063	-0.158967	-0.00903632	-0.00426063	0.0150814	-0.143666	-0.245958	-0.04579	0.00693553	-0.301176	-0.0204633	0.0124686	-0.091989	-0.203068	-0.0228117	-0.0212529	-0.0261213	-0.0149121	-0.239509	-0.161875	-0.0149121
150000000	75.3439	440.471	376.255	34.2282	344.367	194.073	356.849	46.6004	381.79	458.423	578.019	661.327	444.177	344.083	532.789	-8.62575	182.353	525.8	374.362	427.114	456.012	500.99	469.269	152.689	52.3849	181.87	460.354	519.84	487.465	260.252	476.798	459.89	507.106	-85.9241	166.177	544.695	505.716	57.5069	26.8215	502.394	470.609	-21.6898	313.818	-3.27102	18.5335	406.641	407.229	-47.7946	456.304
19000000	0	0	0	0	0	0	0	0.0227273	0	0	0	0	0	0	0	0.030303	0	0	0	0	0	0	0	0	0	0	0	0	0	0	0	0	0	0	0	0	0	0.0222222	0	0	0	0.016129	0	0	0	0	0	0	0
609000000	4	4	2	4	5	3	4	4	4	1	6	6	4	3	2	3	3	5	4	3	3	1	3	5	4	4	1	3	4	3	4	4	3	3	5	2	3	7	4	3	4	6	4	4	4	4	4	6	4
164000000	-31.9351	-27.5967	-24.4311	-25.3497	-34.6041	-21.1243	-19.5475	-31.2997	-25.9181	-8.56245	-34.841	-40.9074	-24.3917	-13.2459	-22.7135	-24.4474	-47.511	-31.6738	-21.8118	-20.7233	-22.4031	-10.5887	-29.3445	-38.5024	-36.9514	-38.449	-13.7184	-58.7832	-17.0381	-14.8087	-12.097	-20.7878	-29.8032	-16.6479	-13.9504	-9.88843	-29.4301	-27.3907	-37.656	-29.1165	-41.391	-59.8676	-56.6126	-28.8388	-33.3674	-24.2861	-24.4219	-77.0401	-21.3042
702000000	9.12547	6.4774	3.14735	14.3632	4.69537	7.04875	3.23106	11.0213	4.43363	1.95331	7.87964	6.93979	6.4774	18.4476	3.74767	4.038	9.19642	9.8264	7.12042	7.54928	8.12018	6.36958	8.73476	7.21842	17.4959	15.1883	8.00488	11.1616	5.29612	10.8793	5.29612	5.29612	8.12018	3.53278	6.46879	8.99328	8.12018	6.88921	15.9728	8.12018	6.4774	9.08503	14.8957	16.8355	16.8355	5.29612	2.77986	9.67055	5.29612
962000000	-0.401481	-0.167666	-0.0498219	-0.126107	-0.12747	-0.0310701	-1.04783	-0.144956	0.693928	-0.0567228	-0.0846459	-0.0846459	-0.167666	-0.0345794	-0.0735945	-0.208089	-0.249072	-0.0742513	-0.18721	-0.0841163	-0.0820617	-0.0525455	-0.0226212	-0.38469	-0.0954515	-0.072772	0.0710359	0.329038	-0.0640503	-0.359107	-0.0750803	-0.0640503	-0.0770047	0.325491	0.338176	0.0846796	-0.0794718	-0.0260427	-0.102082	-0.0794718	-0.167666	0.346218	-0.0551448	-0.117096	-0.109018	-0.0883402	0.681398	0.309228	-0.0883402
142000000	0	4	0	1	0	0	4	0	3	4	0	0	4	1	5	0	0	6	2	6	6	4	7	0	1	1	7	0	0	0	0	0	7	1	0	7	6	0	1	6	4	0	1	1	1	0	2	0	0
998000000	-0.00815523	-0.00608113	-0.00383836	-0.00312374	-0.00869509	-0.00492841	-0.0111393	-0.00717675	-0.00621218	-0.00182352	-0.0038034	-0.00380159	-0.00608113	-0.00231704	-0.00347706	-0.00846653	-0.00743803	-0.00505369	-0.00644254	-0.00371076	-0.0035622	-0.0015202	-0.00349254	-0.00810575	-0.0021599	-0.00174971	-0.0013812	-0.00361109	-0.00503595	-0.0076524	-0.00550807	-0.00503595	-0.00319888	-0.00289937	-0.00605505	-0.00182608	-0.00330082	-0.00939128	-0.00231947	-0.00322885	-0.00608113	-0.00661605	-0.00137134	-0.00289433	-0.00261499	-0.00607787	-0.00644327	-0.00677611	-0.00607787
15000000	0.117647	0.056338	0.0344828	0.129032	0.0877193	0.0222222	0.0689655	0.0227273	0.0704225	0.0169492	0.047619	0.047619	0.056338	0.0363636	0.03125	0.0606061	0.0754717	0.0609756	0.0597015	0.0405405	0.0273973	0.0138889	0.0352941	0.0869565	0.0909091	0.0740741	0.0126582	0.0588235	0.0434783	0.0555556	0.047619	0.0434783	0.025974	0.125	0.0416667	0.0111111	0.0266667	0.0444444	0.097561	0.0266667	0.056338	0.0806452	0.0597015	0.117647	0.105263	0.0526316	0.0735294	0.0806452	0.0526316
1117000000	0.946266	0.598449	0.774965	0.95237	0.499023	0.678915	0.303571	0.586082	0.523302	0.788753	1.1316	1.1228	0.598449	0.942129	0.507142	0.772916	0.867703	0.605607	0.615383	0.567914	0.508102	0.775689	0.651289	0.869003	0.973404	1.00737	0.865688	0.945874	0.634321	1.15687	0.623374	0.634321	0.500855	1.11976	1.00435	0.82192	0.505019	0.811647	0.981096	0.51001	0.598449	0.88117	1.02325	0.962152	0.987484	0.612507	0.516896	0.884677	0.612507
868000000	10340.7	47935	23649.9	8496.76	21846.9	13508.8	34311	10018.9	48518.1	37941.2	39071	35071.6	47935	25742.4	39691.7	7030.47	15663.7	60220.6	43184.3	53472.2	49195.6	39110.1	57710.3	15617	15163.3	19725	55868.3	33114.7	28521.3	10736.3	25563.4	28521.3	53992.3	4199.93	16387	59632.1	50362.9	14151.4	13808.3	50688.2	47935	19872.7	26391	10209.3	13200.7	22605.5	44025.1	19984.5	22605.5
870000000	10640.9	40113.8	19544.4	5449.07	18459.4	10472.7	24187.1	7536.11	45244.7	25393.8	36529.6	37219.9	40113.8	23229	31300.7	6034.14	17815.2	48541.8	38981.2	42284.3	40502.3	37481.4	47561	14206	13489.7	20660	42682.6	28349.9	24938	9853.14	21980.1	24938	45036.7	554.753	17799.7	50595.9	42900.4	15757.8	11092	43098	40113.8	21494.3	28551.4	6266.86	8643.68	19022.2	36432.6	21655.6	19022.2
1006000000	67.06	33.0221	32.4309	34.0818	35.4046	45.0598	43.8991	77.1573	43.2271	28.9767	33.4303	33.4303	33.0221	32.8331	30.5704	66.4405	44.253	33.4273	33.5848	31.9173	31.549	29.7346	46.8966	58.1746	33.5413	34.628	46.3927	34.0511	32.9763	51.4798	33.3733	32.9763	30.9788	432.165	43.3717	37.662	31.2709	58.8503	33.0694	31.2709	33.0221	68.1744	34.1005	31.9642	32.3599	33.8117	43.8142	58.8958	33.8117
192000000	-0.000164223	-0.000157134	-8.39861e-05	-0.00067532	-0.000277162	-0.000163097	-8.2465e-05	-0.000153169	-0.000160661	0	-0.000130237	-0.000132798	-0.000163122	-0.000175129	-7.75282e-05	-0.000231415	-0.000213396	-0.000186498	-0.000181157	-0.000151751	-0.000137085	0	-7.61173e-05	-0.00013517	-0.000433838	-0.000378818	-4.81522e-05	-0.000162842	-0.000133421	-0.000165991	-0.000130408	-9.16917e-05	-0.000146463	-0.000437671	-0.000225372	-2.19388e-05	-0.000143138	-0.000186961	-0.000441394	-0.000139866	-0.000143007	-0.000195677	-0.000246926	-0.000598628	-0.000501011	-0.000173839	-0.000204493	-0.000224502	-0.000150703
197000000	-0.000164223	-0.000157134	-8.39861e-05	-0.00067532	-0.000277162	-0.000163097	-8.2465e-05	-0.000153169	-0.000160661	0	-0.000130237	-0.000132798	-0.000163122	-0.000175129	-7.75282e-05	-0.000231415	-0.000213396	-0.000186498	-0.000181157	-0.000151751	-0.000137085	0	-7.61173e-05	-0.00013517	-0.000433838	-0.000378818	-4.81522e-05	-0.000162842	-0.000133421	-0.000165991	-0.000130408	-9.16917e-05	-0.000146463	-0.000437671	-0.000225372	-2.19388e-05	-0.000143138	-0.000186961	-0.000441394	-0.000139866	-0.000143007	-0.000195677	-0.000246926	-0.000598628	-0.000501011	-0.000173839	-0.000204493	-0.000224502	-0.000150703
4000000	4	4	2	4	5	1	4	1	5	1	4	4	4	2	2	2	4	5	4	3	2	1	3	4	4	4	1	5	3	2	3	3	2	3	2	1	2	2	4	2	4	5	4	4	4	3	5	5	3
129000000	31.9731	15.9979	16.006	15.9979	15.9989	31.9721	30.9738	34.9689	31.9721	15.9949	15.9979	15.9979	15.9979	15.9959	15.9959	34.9689	31.9721	15.999	16.0063	15.9969	15.9959	15.9949	31.9731	31.9731	15.9979	15.9979	31.9731	15.999	16.0061	31.9721	16.0061	15.9969	15.9959	78.9193	31.9721	31.9721	15.9959	34.9689	15.9979	15.9959	16.0063	34.9694	15.9979	15.9979	15.9979	15.9969	31.9721	31.9741	16.0061
174000000	0.0405041	0.0232713	0.023007	0.0278612	0.023007	0.0278617	0.0232901	0.0278609	0.0233922	0.0232713	0.023007	0.023007	0.0232713	0.023599	0.0232713	0.0621368	0.0279145	0.0232901	0.0233095	0.0232901	0.0232901	0.0232713	0.0232713	0.0405046	0.0278703	0.02752	0.0232713	0.023007	0.023007	0.0280232	0.023007	0.023007	0.0232901	0.0254493	0.0487392	0.0232713	0.0232901	0.0620917	0.0364163	0.0232901	0.0232713	0.0448966	0.02752	0.0433138	0.0433138	0.023007	0.0235798	0.0448966	0.023007
1115000000	-0.068565	-0.0159946	-0.0727153	-0.397525	-0.0678914	0.00541161	0.0904436	-0.0196502	-0.220981	-0.00444382	0.00306362	-0.038594	-0.0159946	-0.184203	0.020087	-0.0583913	0.0530378	-0.0650237	-0.105271	-0.010594	0.0373605	0.0020017	-0.011021	-0.0199885	-0.111889	-0.0191246	0.0732472	0.0197919	-0.0538949	-0.13972	-0.0643264	-0.0538949	0.0214554	0.293955	-0.00807603	0.0204021	0.0259684	-0.235293	-0.148456	0.0183835	-0.0159946	-0.0529756	0.00732784	-0.111223	-0.0365844	-0.079054	-0.285449	-0.0731921	-0.079054
1121000000	1.01593	0.628391	0.865218	1.07658	0.85568	1.50293	0.935152	1.13363	0.982992	1.0848	0.96952	0.901483	0.628391	1.38933	0.544654	1.18738	0.89327	0.925877	0.733489	1.12823	0.907074	0.731562	0.583147	1.02593	0.865543	0.820566	0.851151	0.712695	0.954314	1.4256	0.966713	0.954314	0.973682	0.606208	1.10416	0.936873	0.927359	1.11296	0.90014	0.8944	0.628391	0.630852	0.788226	0.947927	0.892415	0.982916	0.935229	0.640537	0.982916
935000000	-0.285433	-0.443922	-0.226463	-0.103084	-0.49562	-0.231635	-0.65722	-0.344484	-0.453489	-0.109411	-0.323289	-0.323136	-0.443922	-0.134388	-0.226009	-0.296328	-0.41653	-0.42451	-0.444535	-0.282018	-0.263603	-0.112495	-0.307343	-0.389076	-0.101515	-0.0979837	-0.113258	-0.317776	-0.352516	-0.283139	-0.352516	-0.352516	-0.249513	-0.0724843	-0.314863	-0.171652	-0.250862	-0.450781	-0.102057	-0.245392	-0.443922	-0.43666	-0.0946222	-0.10709	-0.107215	-0.352516	-0.451029	-0.447223	-0.352516
1051000000	2.97373	1.22531	1.0434	3.60637	2.14334	0.936587	1.48423	0.985297	1.44533	0.479624	1.18975	1.18975	1.22531	1.28855	0.945107	1.24045	1.57866	1.57188	1.31811	1.26504	1.18431	0.454474	0.793114	2.28323	2.71033	2.32896	0.149518	1.22851	1.33895	1.39945	1.44925	1.33895	1.09666	3.70222	1.49999	0.185098	1.15033	1.68504	2.85799	1.12617	1.22531	1.97011	1.94844	3.29729	3.01716	1.57999	1.49695	2.56598	1.57999
850000000	555.483	2056.08	1045.43	439.477	1001.3	645.229	1493.94	537.041	2157.22	1557.18	1740.58	1583.55	2056.08	1231.81	1672.62	365.907	799.721	2658.43	1922.47	2346.42	2141.74	1674.84	2488.11	806.361	756.843	940.241	2384.36	1534.97	1272.54	517.201	1146.77	1272.54	2340.15	198.894	831.206	2571.03	2190.36	717.969	692.245	2202.64	2056.08	1047.06	1227.84	514.346	661.651	1021	1944.1	1046.99	1021
1085000000	-0.12105	0.207046	0.185733	-0.000242298	0.311982	0.347454	0.650825	0.282475	0.504597	-0.0289634	0.0538754	0.0538754	0.207046	0.060467	0.209933	0.0827797	0.00829491	0.194909	0.21194	0.161975	0.194146	0.0118118	0.207659	0.0100166	0.00747522	0.0329559	0.192783	0.0808274	0.212796	-0.0639985	0.216587	0.212796	0.186526	0.10187	0.332645	0.252178	0.190262	0.27602	-0.00579465	0.192971	0.207046	0.192606	0.0397419	-0.0150781	-0.0134118	0.220264	0.503192	0.155743	0.220264
886000000	83.27	28.3746	32.1719	74.1462	40.5888	67.0479	31.0999	150.296	37.0688	17.2337	34.5697	36.9475	28.3746	51.0138	22.9017	131.08	90.5294	32.8726	32.4136	31.676	30.2802	26.7144	28.9606	82.5227	69.9004	55.7895	26.8421	45.1963	32.453	49.1586	33.6673	32.453	28.2677	98.9435	88.5104	29.0679	29.754	110.241	71.2924	29.5603	28.3746	117.009	49.3707	70.5237	67.8374	35.1961	36.3165	115.572	35.1961
852000000	484.717	1756.35	859.284	269.331	826.753	513.691	1029.03	397.861	2055.1	1055.09	1682.91	1673.67	1756.35	1076.89	1344.4	313.001	872.539	2139.72	1722.64	1820.35	1742.64	1646.7	2091.22	688.586	641.62	935.064	1847.08	1307.84	1098.69	460.548	972.921	1098.69	1922.48	20.1554	875.02	2202.34	1839.1	793.623	536.03	1847.38	1756.35	1082.64	1270.47	318.038	424.076	847.152	1696.14	1088.95	847.152
186000000	2.23066	1.87067	1.1239	0.680778	1.08626	0.679611	1.88654	0.72836	1.16584	0.869611	1.28445	1.53031	2.05869	0.456884	1.73192	0.593233	1.96189	1.11182	2.04644	1.12006	0.745581	1.0166	1.42568	2.22931	0.540335	0.384641	0	1.11897	1.0074	1.88777	1.05463	0.358819	0.895808	0	0.36867	0.554479	1.11425	2.18764	0.397222	1.00773	2.34357	1.15172	0.550436	0.582435	0.540011	1.11739	1.26882	1.24432	1.20677
63000000	69.0195	267.016	208.054	58.7291	218.393	126.685	210.465	96.8348	256.495	238.359	323.387	323.387	267.016	172.227	263.794	61.7486	137.519	338.894	232.872	299.668	285.206	294.138	351.401	116.016	113.261	162.013	337.346	327.312	268.334	72.6034	231.603	268.334	328.365	36	138.845	384.313	306.744	108.039	103.303	305.388	267.016	154.297	230.529	72.7291	91.0195	196.036	241.279	154.297	196.036
1114000000	0.132434	-0.0950492	-0.0576434	-0.100805	0.13541	0.00213721	-0.221633	-0.10892	0.0391821	0.00254494	0.00721947	0.0140499	-0.0950492	-0.167063	-0.0376747	0.11115	-0.0701989	-0.0191152	-0.0123961	0.0183112	-0.161458	-0.0212607	-0.000632695	0.134953	-0.0839302	-0.0792333	-0.0855486	0.0278533	-0.0492354	0.0107595	-0.0604953	-0.0492354	-0.157342	0.204444	0.022387	-0.0738642	-0.144759	0.00834307	-0.0917349	-0.155229	-0.0950492	0.0456713	-0.0685618	-0.164116	-0.0905521	-0.0757445	0.0621724	0.0173088	-0.0757445
701000000	0	7.18322	0	0	0	0	3.22326	0	5.63112	6.88379	0	0	7.18322	2.35995	3.91398	0	0	6.76003	7.41258	7.16722	3.54396	3.92324	7.48256	0	0	0	7.4613	0	0	0	0	0	3.54396	1.01627	0	7.44617	3.54396	0	0	3.54396	7.18322	0	0	0	0	0	6.03537	0	0
183000000	0.0883841	0.0684407	0.0391704	0.0307131	0.0390611	0.0259761	0.073286	0.025783	0.0408299	0.0351765	0.0404899	0.0468957	0.0766255	0.0180385	0.0613666	0.0235241	0.0678726	0.0373583	0.0787714	0.04072	0.026717	0.0386377	0.0462153	0.0814703	0.0209672	0.0143214	0	0.0330198	0.0364532	0.07881	0.039489	0.0125456	0.0306572	0	0.0147844	0.0183921	0.0378729	0.08333	0.0154681	0.0343686	0.0790865	0.0366053	0.0176486	0.0252107	0.0219979	0.0404694	0.0453331	0.0374951	0.0434273
188000000	0.0883841	0.0684407	0.0391704	0.0307131	0.0390611	0.0259761	0.073286	0.025783	0.0408299	0.0351765	0.0404899	0.0468957	0.0766255	0.0180385	0.0613666	0.0235241	0.0678726	0.0373583	0.0787714	0.04072	0.026717	0.0386377	0.0462153	0.0814703	0.0209672	0.0143214	0	0.0330198	0.0364532	0.07881	0.039489	0.0125456	0.0306572	0	0.0147844	0.0183921	0.0378729	0.08333	0.0154681	0.0343686	0.0790865	0.0366053	0.0176486	0.0252107	0.0219979	0.0404694	0.0453331	0.0374951	0.0434273
859000000	103.546	279.094	154.272	73.0013	136.08	123.756	199.893	141.027	297.33	185.329	253.815	239.232	279.094	216.054	224.706	83.6461	169.018	361.597	287.093	325.103	300.549	247.562	369.688	149.645	142.031	162.726	346.479	258.318	187.029	79.9933	168.986	187.029	321.205	37.1871	172.037	380.764	306.337	146.099	128.893	307.606	279.094	229.137	208.068	88.0294	120.027	150.943	266.097	225.538	150.943
1387000000	3	4	3	4	1	3	3	6	4	3	2	2	4	7	3	3	4	4	4	4	3	4	10	3	5	4	10	5	3	3	3	3	3	3	8	11	3	5	5	3	4	5	4	7	5	3	4	5	3
1145000000	1.2771	0.560691	0.786453	1.21151	0.728226	1.78919	0.938034	1.34017	1.18694	1.13211	1.0084	1.01952	0.560691	1.6869	0.439155	0.938753	0.830278	0.90213	0.669104	1.07777	1.04163	0.683281	0.526207	1.34276	0.902591	0.807158	0.896936	0.675022	0.934798	1.64327	0.954781	0.934798	1.10428	0.875183	1.27538	1.12958	1.04348	1.06648	0.945509	1.02114	0.560691	0.574833	0.743389	1.05427	0.927711	0.980591	1.00468	0.583103	0.980591
628000000	0	2	0	0	0	0	1	0	2	2	0	0	2	1	1	0	0	2	2	2	1	1	2	0	0	0	2	0	0	0	0	0	1	1	0	2	1	0	0	1	2	0	0	0	0	0	2	0	0
832000000	5662.36	8171.89	4664.92	4003.89	5398.31	5699.07	6375.49	10069.8	10787	3825.89	8193.02	7943.71	8171.89	8366.27	5450.6	6029.7	9234	11965.6	8622.01	10263	9023.51	6358.02	10165.2	8252.27	6850.24	6973.69	9072.64	9446.03	5679.28	3244.47	5285.77	5679.28	9215.27	2572.53	9293.6	10522.6	9074.98	9811.44	6345.02	9075	8171.89	15328.2	8195.54	4584.04	5766.18	4892.25	9587.57	15139.9	4892.25
858000000	116.823	312.414	165.738	86.4351	148.133	138.709	237.817	150.972	329.17	239.451	259.512	246.793	312.414	230.304	255.743	88.6656	183.397	394.962	305.014	358.168	330.163	276.216	422.888	165.562	155.76	177.032	406.801	268.332	199.294	91.0574	181.251	199.294	348.637	65.7312	162.111	434.2	334.393	137.385	139.723	334.393	312.414	232.632	222.926	109.93	134.068	163.208	301.906	229.848	163.208
140000000	4	6	2	1	1	3	4	1	5	6	3	3	6	4	4	0	2	6	5	5	4	4	6	4	1	3	5	2	2	3	2	2	5	2	1	5	4	0	0	5	6	3	4	0	0	2	4	3	2
880000000	150.397	65.819	67.5082	109.523	73.6427	105.024	79.5787	190.291	83.8722	53.8959	68.9638	68.9638	65.819	78.9485	58.2248	166.917	115.547	67.2228	69.6878	63.6181	63.6569	58.2751	84.7332	134.355	100.253	87.1816	81.0104	78.9792	68.9072	111.697	70.8254	68.9072	60.4028	667.326	117.936	71.5427	61.9865	148.422	104.021	61.9865	65.819	165.652	81.1531	112.588	108.383	73.1475	85.4211	151.204	73.1475
869000000	10538.7	38939.4	21821.7	8162.87	20277.7	11227.8	27727.5	9444.07	36907	23948	36001.1	34181	38939.4	22761.4	31905.2	6403.88	16427.1	50523.6	41553.3	44573.2	41337.5	32619.8	47471.1	13376.4	15044.7	18450.7	43524.4	31526.4	27030.4	10627.9	24072.5	27030.4	46580.3	2228.21	17151.5	48778.8	43212.6	14681.6	13120.9	43735.6	38939.4	19261.5	24149	8025.38	11339.1	21114.6	33655.4	19458.7	21114.6
988000000	101.107	86.9971	60.5172	111.797	122.171	42.1464	86.0855	43.3531	102.619	28.2978	99.9392	99.9392	86.9971	70.8705	60.4869	40.9348	83.6688	128.894	88.3136	93.6126	86.4547	32.7221	67.4147	105.029	119.254	125.764	11.8119	104.424	92.3873	50.38	91.3025	92.3873	84.443	88.8533	71.9993	16.6588	86.2746	75.8266	117.178	84.4624	86.9971	122.147	130.546	112.108	114.652	90.0595	101.793	159.091	90.0595
885000000	99.8425	25.9877	35.3252	81.0687	36.2687	60.7018	31.5501	115.129	34.1407	19.4551	35.9606	34.812	25.9877	52.3193	22.1025	94.961	78.6517	31.4741	30.5631	29.8814	29.235	24.6356	31.2975	84.0505	64.7991	53.6108	26.7096	46.0601	39.2117	60.4543	41.1395	39.2117	27.4828	137.792	85.9686	29.0609	28.8905	103.246	73.025	28.8905	25.9877	104.614	47.2057	77.3821	79.224	43.5492	32.6524	103.264	43.5492
851000000	522.923	1767.54	968.696	393.403	919.493	551.276	1243.12	488.289	1755.1	1038.02	1630.61	1560.97	1767.54	1110.86	1398.05	342.708	822.211	2309.87	1862.71	2027.63	1861.26	1461.69	2110.01	672.215	734.616	890.829	1916	1448.45	1201.38	484.355	1075.61	1201.38	2073.87	92.1871	855.206	2167.93	1937.16	748.423	644.851	1957.71	1767.54	991.01	1154.32	404.63	554.958	949.845	1578.43	1003.62	949.845
126000000	2715.92	3929.24	1859.77	1937.37	1430.92	2343	2209.68	3678.23	4516.89	2526.48	3072.79	2838.09	3929.24	4693.06	2627.01	1751.84	3745.95	5269.93	4198.63	4765.54	4077.78	3398.4	5877.86	3555.65	3157.22	3140.74	5425.01	3875.68	2336.7	1883.31	2219.8	2336.7	4023.31	2386.47	4057.53	6008.18	4061.86	3545.03	2952.56	4065.53	3929.24	5082.05	3570.77	2674.49	3023.37	2102.63	4106.96	5038.63	2102.63
193000000	-0.0041447	-0.00429488	-0.00240977	-0.014969	-0.00770772	-0.0042671	-0.00212282	-0.00432698	-0.00458744	0	-0.00413147	-0.00433349	-0.00438259	-0.00443572	-0.00218804	-0.00583583	-0.00616829	-0.00555039	-0.00470635	-0.00417414	-0.00382556	0	-0.00234812	-0.00369871	-0.0111802	-0.0101742	-0.00139824	-0.00551834	-0.00368716	-0.00397605	-0.00348278	-0.0026225	-0.00427968	-0.00911075	-0.00561996	-0.000661404	-0.00421125	-0.00490825	-0.011335	-0.00410105	-0.00423772	-0.00615661	-0.00770128	-0.0138299	-0.012299	-0.00479982	-0.00572349	-0.00745038	-0.00418779
198000000	-0.0041447	-0.00429488	-0.00240977	-0.014969	-0.00770772	-0.0042671	-0.00212282	-0.00432698	-0.00458744	0	-0.00413147	-0.00433349	-0.00438259	-0.00443572	-0.00218804	-0.00583583	-0.00616829	-0.00555039	-0.00470635	-0.00417414	-0.00382556	0	-0.00234812	-0.00369871	-0.0111802	-0.0101742	-0.00139824	-0.00551834	-0.00368716	-0.00397605	-0.00348278	-0.0026225	-0.00427968	-0.00911075	-0.00561996	-0.000661404	-0.00421125	-0.00490825	-0.011335	-0.00410105	-0.00423772	-0.00615661	-0.00770128	-0.0138299	-0.012299	-0.00479982	-0.00572349	-0.00745038	-0.00418779
608000000	845.06	4517.04	2881.03	709.05	2649.05	1609.04	2975.05	1434.08	4399.06	3180.01	5965.06	5965.06	4517.04	2608.03	3673.02	763.06	2144.08	5934.05	3949.04	4906.03	4606.03	4720.01	6554.05	1602.07	1507.05	2324.05	5794.03	6022.06	4030.04	1027.06	3340.04	4030.04	5214.03	385.06	1834.07	7504.03	4906.03	1492.09	1286.05	4906.03	4517.04	2796.12	3639.05	863.05	1081.05	2714.04	4030.06	2796.12	2714.04
185000000	0.00350199	0.00250399	0.00136518	0.00138561	0.0014046	0.000992856	0.00284693	0.000912681	0.00142994	0.00142292	0.00127637	0.00143709	0.00285204	0.000712189	0.00217439	0.000932828	0.00234809	0.00125527	0.00303207	0.00148038	0.000957371	0.0014685	0.00149813	0.00297734	0.000813611	0.000533232	0	0.00097439	0.00131907	0.00329013	0.00147861	0.000438636	0.00104918	0	0.000592887	0.000610067	0.00128728	0.00317414	0.000602336	0.00117214	0.00266887	0.00116344	0.000565868	0.00109124	0.000896108	0.00146571	0.00161969	0.00112984	0.00156279
187000000	0.00350199	0.00250399	0.00136518	0.00138561	0.0014046	0.000992856	0.00284693	0.000912681	0.00142994	0.00142292	0.00127637	0.00143709	0.00285204	0.000712189	0.00217439	0.000932828	0.00234809	0.00125527	0.00303207	0.00148038	0.000957371	0.0014685	0.00149813	0.00297734	0.000813611	0.000533232	0	0.00097439	0.00131907	0.00329013	0.00147861	0.000438636	0.00104918	0	0.000592887	0.000610067	0.00128728	0.00317414	0.000602336	0.00117214	0.00266887	0.00116344	0.000565868	0.00109124	0.000896108	0.00146571	0.00161969	0.00112984	0.00156279
190000000	0.00350199	0.00250399	0.00136518	0.00138561	0.0014046	0.000992856	0.00284693	0.000912681	0.00142994	0.00142292	0.00127637	0.00143709	0.00285204	0.000712189	0.00217439	0.000932828	0.00234809	0.00125527	0.00303207	0.00148038	0.000957371	0.0014685	0.00149813	0.00297734	0.000813611	0.000533232	0	0.00097439	0.00131907	0.00329013	0.00147861	0.000438636	0.00104918	0	0.000592887	0.000610067	0.00128728	0.00317414	0.000602336	0.00117214	0.00266887	0.00116344	0.000565868	0.00109124	0.000896108	0.00146571	0.00161969	0.00112984	0.00156279
860000000	81.2056	255.674	138.028	55.2757	123.893	113.215	161.809	117.149	282.554	148.552	251.93	241.831	255.674	197.709	197.354	75.3997	163.135	319.366	265.959	282.279	269.046	245.33	339.001	125.129	130.452	155.288	308.06	233.621	172.073	74.9783	154.03	172.073	289.543	11.6339	178.595	351.834	277.282	158.217	113.873	279.284	255.674	232.341	202.527	68.1107	94.4718	135.987	242.303	229.301	135.987
707000000	0	0	0	0	0	0	0	0	0.125	0	0	0	0	0	0	0	0	0	0	0	0	0	0	0	0	0	0	0.142857	0	0	0	0	0	0	0	0	0	0	0	0	0	0	0	0	0	0	0.125	0	0
1118000000	0.795983	0.784307	0.789236	1.08786	0.784627	1.21202	0.809869	1.22754	0.716227	0.591348	0.921127	0.924676	0.784307	1.01655	0.682492	1.19228	0.869558	0.889505	0.819386	0.721646	0.663871	0.965082	0.714236	0.913445	1.05203	1.11745	1.01217	0.698813	0.740359	0.928064	0.743113	0.740359	0.692081	1.10837	1.2325	1.10308	0.699886	1.09853	1.03377	0.720315	0.784307	0.990459	1.13164	1.00699	1.02669	0.747581	0.721062	1.01472	0.747581
1166000000	0.943803	0.610958	0.735346	0.984892	0.6356	0.865213	0.52479	1.08078	0.440728	0.553909	0.654533	0.656893	0.610958	0.600403	0.644977	0.932395	0.995254	0.792082	0.669207	0.684355	0.609306	1.01426	0.709683	0.945105	0.927183	0.935756	1.07748	0.666554	0.576436	0.957252	0.585719	0.576436	0.626698	1.03135	0.897933	0.98468	0.656947	0.955129	0.928553	0.658625	0.610958	0.982688	0.923346	0.933258	0.941595	0.597783	0.446301	0.978101	0.597783
877000000	305.056	508.097	295.167	262.139	426.583	240.895	436.159	220.332	623.747	330.375	501.861	466.917	508.097	484.375	362	152.085	352.494	823.444	523.847	682.486	619.069	373.375	513.088	405.759	363.306	390.5	476.318	507.528	376.75	200.963	352.25	376.75	630.792	59.1019	395.932	540.764	622.653	334.398	344.694	605.736	508.097	553.475	457	280.361	332.861	327.75	530.789	578.13	327.75
723000000	2	0	2	2	0	2	0	4	1	0	1	1	0	3	0	2	4	0	0	0	0	0	0	2	3	2	0	4	2	2	2	2	0	1	5	1	0	4	3	0	0	4	2	3	3	2	1	4	2
867000000	10000.2	50204.5	23928.6	10090.9	23235.3	15348.6	37463.3	11858.5	49509.4	41511.5	38022.7	37248.2	50204.5	27003.6	41759.8	7933.41	19510.5	60198.3	46761.5	54502.4	49946.4	42947.4	62962.9	15726.8	18274.8	22861.9	61808.1	34576	29202.4	11286.5	26244.5	29202.4	54219.6	7068.16	16818.6	65505.1	50775.6	14492.5	15221.5	50775.6	50204.5	20341	29860.5	12204.7	13894.8	23286.6	46218.9	20443.2	23286.6
156000000	0.440858	0.205203	0.271485	0.465167	0.277357	0.358238	0.230743	0.470803	0.265862	0.124947	0.212807	0.189479	0.192326	0.231822	0.165546	0.506782	0.390875	0.20318	0.222666	0.217743	0.207226	0.138155	0.253443	0.398039	0.460561	0.373936	0.227021	0.273663	0.180863	0.273207	0.165759	0.218906	0.203037	0.599145	0.366379	0.200349	0.207876	0.45828	0.479664	0.207822	0.232034	0.510955	0.338692	0.503064	0.484623	0.2333	0.240078	0.521699	0.20454
841000000	13330.9	33052.6	18637.9	10776.3	17383.6	15861.6	22746.8	17813.4	35700.6	19997.3	31449	29950.8	33052.6	28795.9	25366.2	11222.2	22807.9	44435.4	34849.3	39517.1	36043.7	28777.5	41631.8	19427.4	20126.9	22016.6	38373	33289.8	22754	10399.6	20740.4	22754	38019.7	3770.16	23943	43555.6	36595.9	20721.3	18410	36685.8	33052.6	31702.4	27376.6	12743.5	16985.7	18726.8	31405	31584.2	18726.8
165000000	0.115046	0.130377	0.156613	0.126778	0.145928	0.183444	0.239707	0.136375	0.189822	0.1644	0.105501	0.105657	0.130377	0.141604	0.166261	0.184697	0.0899626	0.107152	0.12931	0.13327	0.131377	0.131569	0.123677	0.113137	0.106373	0.0987789	0.0942359	0.101158	0.136063	0.131025	0.143366	0.136063	0.1333	0.1633	0.119265	0.0860602	0.131812	0.110902	0.10753	0.133213	0.130377	0.0980483	0.0879913	0.118957	0.111272	0.151499	0.194234	0.095542	0.151499
878000000	277.176	507.444	283.25	212.167	357.833	215.519	385.847	187.825	604.779	238.486	486.472	481.028	507.444	451.917	357.833	176.874	332.571	817.569	551.694	726.542	576.194	344.681	480.787	323.188	320.111	354.583	403.615	459.417	349.333	164.287	324.833	349.333	603.819	17.1296	359.796	483.224	580.986	363.443	292.056	575.319	507.444	378.916	423.833	219.722	262.556	300.333	543.279	420.451	300.333
943000000	2280.04	2344.57	1880.99	1056.54	2018.06	2027.69	2546.15	3394.92	3069.13	1709.63	2808.14	2808.14	2344.57	1805.82	1956.5	2192.54	2345.41	2741.04	2250.18	2361.88	2303.08	2140.89	3986.21	2676.03	1475.82	1869.91	3665.02	2894.34	2275.37	1853.27	2102.52	2275.37	2385.37	10372	2081.84	3389.58	2345.32	2648.27	1355.85	2345.32	2344.57	4226.81	2284.73	1086.78	1229.68	1927.27	2979.37	3651.54	1927.27
1084000000	-0.107947	-0.0390066	-0.0196275	-0.0331295	-0.0261285	-0.0173003	-0.250439	-0.0559409	0.132661	-0.0425333	-0.0176478	-0.0176478	-0.0390066	-0.0135234	-0.0314681	-0.0708042	-0.0539356	-0.0140431	-0.0440634	-0.0248565	-0.0310253	-0.0367881	-0.00623529	-0.0925305	-0.0231911	-0.0171552	0.0431314	0.0598374	-0.0181287	-0.130229	-0.021572	-0.0181287	-0.0287621	0.109152	0.10763	0.0439826	-0.0298588	-0.00704538	-0.0251785	-0.0298588	-0.0390066	0.0573493	-0.0125513	-0.029956	-0.0273584	-0.0258056	0.131069	0.0437321	-0.0258056
1382000000	0	1	1	1	0	0	1	0	0	1	0	0	1	0	1	0	0	1	0	1	1	1	1	0	1	1	1	1	1	1	1	1	1	0	1	1	1	0	1	1	1	0	1	1	1	1	0	0	1
1393000000	0	1	1	1	0	0	1	0	0	1	0	0	1	0	1	0	0	1	0	1	1	1	1	0	1	1	1	1	1	1	1	1	1	0	1	1	1	0	1	1	1	0	1	1	1	1	0	0	1
620000000	4	9	12	1	14	0	8	0	8	9	16	16	9	3	11	0	1	11	8	10	10	11	13	4	2	4	12	14	15	1	13	15	12	0	1	12	12	0	2	11	9	3	6	1	1	11	9	3	11
883000000	121.838	42.0194	37.0822	86.1314	37.3283	73.3627	40.5013	115.533	47.0546	36.3338	42.5867	41.9214	42.0194	63.6431	33.8642	94.2687	93.4576	43.1956	47.7007	41.8355	38.9826	37.6931	46.2108	106.742	79.0827	66.9627	41.2392	49.575	38.5257	92.0553	40.3435	38.5257	36.2083	362.832	86.1278	42.9024	37.6759	97.2117	79.0256	38.1193	42.0194	92.0622	60.758	88.8895	84.8446	42.6066	46.4094	90.4046	42.6066
861000000	57.9635	229.907	123.476	32.5374	112.826	99.3637	139.448	101.178	260.831	131.291	258.045	239.416	229.907	171.959	172.68	60.7052	166.933	283.474	218.525	238.245	242.552	254.036	317.798	117.841	103.079	139.163	283.086	214.781	157.965	68.08	139.922	157.965	260.421	1.33384	174.204	339.527	252.79	158.04	87.3761	253.524	229.907	232.677	187.949	52.7534	71.1379	121.879	221.487	227.293	121.879
146000000	30.7155	27.0497	27.0312	17.3323	24.8052	27.4132	21.3772	31.8882	26.8977	17.2669	36.0294	41.4795	28.0507	20.973	37.7474	30.1063	38.8448	25.9113	28.6285	23.8734	26.9962	22.6808	32.9076	39.1598	25.0475	21.36	22.0425	41.202	26.6067	24.0991	28.7601	23.8778	27.5808	9.86678	25.657	25.78	31.0905	30.2871	25.2407	32.3724	41.977	36.3951	34.1215	19.409	21.9258	27.3974	36.2668	42.0249	36.1755
184000000	0.000138757	9.16115e-05	4.75796e-05	6.25115e-05	5.05081e-05	3.79489e-05	0.000110594	3.23076e-05	5.0079e-05	5.75585e-05	4.02355e-05	4.4039e-05	0.000106154	2.81183e-05	7.70446e-05	3.69905e-05	8.12335e-05	4.21784e-05	0.00011671	5.38193e-05	3.43063e-05	5.58128e-05	4.85637e-05	0.000108807	3.15714e-05	1.9854e-05	0	2.87535e-05	4.77308e-05	0.000137355	5.53646e-05	1.53362e-05	3.59059e-05	0	2.3776e-05	2.0236e-05	4.37541e-05	0.000120907	2.34553e-05	3.99757e-05	9.00642e-05	3.69777e-05	1.81434e-05	4.72345e-05	3.65039e-05	5.30847e-05	5.78696e-05	3.40454e-05	5.6239e-05
189000000	0.000138757	9.16115e-05	4.75796e-05	6.25115e-05	5.05081e-05	3.79489e-05	0.000110594	3.23076e-05	5.0079e-05	5.75585e-05	4.02355e-05	4.4039e-05	0.000106154	2.81183e-05	7.70446e-05	3.69905e-05	8.12335e-05	4.21784e-05	0.00011671	5.38193e-05	3.43063e-05	5.58128e-05	4.85637e-05	0.000108807	3.15714e-05	1.9854e-05	0	2.87535e-05	4.77308e-05	0.000137355	5.53646e-05	1.53362e-05	3.59059e-05	0	2.3776e-05	2.0236e-05	4.37541e-05	0.000120907	2.34553e-05	3.99757e-05	9.00642e-05	3.69777e-05	1.81434e-05	4.72345e-05	3.65039e-05	5.30847e-05	5.78696e-05	3.40454e-05	5.6239e-05
849000000	544.654	2213.35	1073.72	510.807	1055.71	722.296	1653.65	599.054	2224.75	1781.2	1723.58	1672.06	2213.35	1298.41	1800.1	404.734	941.345	2684.59	2076.49	2413.8	2200.29	1858.84	2760.79	809.586	882.849	1069.37	2682.34	1598.18	1324.71	547.831	1198.94	1324.71	2372.64	373.414	837.643	2858	2235.08	722.947	758.277	2235.08	2213.35	1034.81	1370.78	616.451	706.053	1073.17	2074.27	1039.9	1073.17
191000000	-0.104605	-0.117391	-0.0691424	-0.331798	-0.214347	-0.11164	-0.054646	-0.122236	-0.130988	0	-0.131061	-0.141412	-0.117746	-0.112349	-0.0617518	-0.147168	-0.178297	-0.165186	-0.122268	-0.114816	-0.106759	0	-0.0724365	-0.101209	-0.288121	-0.273256	-0.0406021	-0.187004	-0.101897	-0.09524	-0.0930141	-0.0750069	-0.125053	-0.189654	-0.140141	-0.0199398	-0.123899	-0.128855	-0.291086	-0.120248	-0.125576	-0.193706	-0.240192	-0.319508	-0.301918	-0.132527	-0.160193	-0.24725	-0.116372
196000000	-0.104605	-0.117391	-0.0691424	-0.331798	-0.214347	-0.11164	-0.054646	-0.122236	-0.130988	0	-0.131061	-0.141412	-0.117746	-0.112349	-0.0617518	-0.147168	-0.178297	-0.165186	-0.122268	-0.114816	-0.106759	0	-0.0724365	-0.101209	-0.288121	-0.273256	-0.0406021	-0.187004	-0.101897	-0.09524	-0.0930141	-0.0750069	-0.125053	-0.189654	-0.140141	-0.0199398	-0.123899	-0.128855	-0.291086	-0.120248	-0.125576	-0.193706	-0.240192	-0.319508	-0.301918	-0.132527	-0.160193	-0.24725	-0.116372
172000000	0.209762	0.213286	0.220818	0.133358	0.220808	0.135928	0.22449	0.139123	0.235695	0.20975	0.209865	0.209865	0.213286	0.133937	0.220807	0.135929	0.218147	0.221106	0.213286	0.221106	0.221106	0.210133	0.220836	0.209762	0.133367	0.133367	0.110039	0.22089	0.221151	0.217964	0.221151	0.221151	0.221106	0.0689562	0.147605	0.136399	0.221106	0.148242	0.133367	0.221106	0.213286	0.232839	0.133367	0.133377	0.133377	0.221151	0.235695	0.232839	0.221151
1120000000	1.05907	0.776635	0.749823	0.767496	1.02144	1.23415	0.862584	1.29991	0.741786	0.961282	0.993329	0.942252	0.776635	1.50116	0.542973	1.32025	0.643111	0.731786	0.747407	0.810939	0.734938	0.637402	0.365359	1.10416	0.679564	0.705258	0.68677	0.751338	0.710495	1.22046	0.713492	0.710495	0.737502	0.939602	1.55505	0.877785	0.754252	1.4035	0.735032	0.736122	0.776635	1.26287	0.686901	0.815673	0.806403	0.718416	0.699638	1.23128	0.718416
857000000	118.25	319.188	175.138	103.176	156.129	147.487	247.082	160.55	331.033	263.421	256.344	251.939	319.188	234.705	266.369	92.9541	182.01	385.544	305.621	354.985	326.731	298.067	432.269	158.808	166.447	187.482	413.973	272.523	208.548	108.931	190.505	208.548	342.822	104.009	167.517	443.485	331.47	144.186	149.065	330.136	319.188	225.53	232.266	126.928	141.2	172.462	309.81	220.421	172.462
1049000000	-0.494307	-0.118629	-0.0162564	0.053338	0.00392188	0.0886817	0.00520754	0.17282	-0.360781	-0.199716	0.0257984	-0.0928983	-0.118629	-0.267005	-0.113158	0.0587248	0.12946	-0.0884696	-0.108727	-0.106103	-0.0950179	-0.100554	-0.0643275	-0.119824	0.00736398	-0.17882	-0.0543944	-0.0161841	-0.0177823	0.276473	-0.0197262	-0.0177823	-0.0791887	0.328221	-0.115235	-0.0882717	-0.0992371	0.202104	-0.0585503	-0.0976684	-0.118629	-0.296853	-0.240895	0.0790923	0.0544348	-0.0222168	-0.224481	-0.271449	-0.0222168
840000000	15176.9	36333.3	20263.9	12843.5	18705	17266.1	26444.3	18895.6	38815.9	26251.4	32182.8	30468.1	36333.3	30763.2	28689.8	11578.4	23993.7	47636.1	36613.9	42637.8	39002.1	31506	47544.6	21931.2	21664	23665.5	44924.2	34870.6	24952.2	11941.8	22938.6	24952.2	40699.3	8302.84	22986.7	49199	39408.4	19336.4	19901.4	39408.4	36333.3	30502.4	28946.1	15994.1	19429.9	20925	35506.4	30357.3	20925
842000000	10400.4	31160	16600.9	7837.74	15363.9	14561.1	18442.4	15044.1	34850.2	16622.8	32014.3	30579.7	31160	26019.9	22981.8	10429.1	22643.6	39444.8	32440	34255.7	32119.3	29323.8	38799	16312.5	17814.8	20480.4	34427.2	29924.3	20710	9394.58	18696.4	20710	34046.1	972.266	24288.7	40902.6	32879.5	21977.6	15678.5	33056.4	31160	30487.1	26076.5	9914.64	13113.2	16682.8	29887.8	30544.2	16682.8
125000000	3138.33	4195.33	2096.08	2302.37	1597.54	2676.38	2551.97	4243.42	4756.18	3003.74	3228.31	3058.74	4195.33	4995.3	2987.91	1982.87	3996.22	5511.59	4592.07	5082.71	4271.21	3930.55	6425.23	3863.51	3512.02	3376.57	5980.36	4109.62	2624.75	2279.28	2507.89	2624.75	4216.38	3527.31	4335.69	6607.43	4256.28	3918.02	3253.12	4259.46	4195.33	5379.85	3803.17	3097.37	3302.86	2390.87	4375.74	5301.58	2390.87
124000000	2827.82	4113.59	2196.86	2336.91	1680.78	2957.33	2576.36	4936.62	4531.82	2975.92	3134.22	3032.93	4113.59	4427.12	2960.39	2386.34	3903.74	5003.23	4274.35	4644.19	3957.31	3885.4	5905.34	3713.26	3414.22	3308.33	5508.43	4042.68	2636.98	2353.58	2520.14	2636.98	3908.19	3405.35	4308.44	6107.14	3944.63	3864.22	3194.22	3946.26	4113.59	5638.19	3734.81	3014.26	3193.19	2403.21	4235.77	5509.5	2403.21
866000000	9420.99	46383.9	24558.4	11773.5	23980.1	16260.1	35244.3	13191.7	45059.6	40239.1	36919.4	36933	46383.9	27234.8	39567.4	8899.97	19268.2	52563.9	41671.5	48801.5	44633.9	42286.4	57006.3	13886.8	17745.6	22980.7	55293.1	34579.9	29602.2	13996.2	26644.3	29602.2	48428.7	9091.3	18137.5	59410.8	45877.5	16316	15992.6	45322.7	46383.9	22264.5	29207.8	12702.6	13885.9	23686.4	42125.2	22592	23686.4
161000000	19.5648	20.2081	22.2537	8.5157	19.1834	18.7644	14.1657	25.4482	21.93	10.5526	36.2572	44.1701	20.2478	13.4546	30.066	19.1461	32.4558	22.9502	19.3222	18.0627	21.0241	15.7013	31.3163	29.3212	16.6345	15.4077	18.5863	47.3155	20.3202	13.8272	20.5132	19.5329	23.5491	4.27552	15.9541	23.431	26.9115	20.8742	16.6455	27.8318	36.8605	36.0286	33.1909	10.3593	13.2129	20.8866	28.4102	46.2831	27.9344
970000000	13.4615	15.9882	13.4231	7.07622	12.6733	13.3914	18.9537	17.1094	19.2053	13.2313	18.8261	18.8261	15.9882	13.2975	14.3792	10.5112	14.8255	18.4704	15.4362	17.0145	16.8183	16.8997	25.8364	16.2227	10.3327	12.7936	24.6444	20.2083	15.9051	10.7883	14.5428	15.9051	17.3679	13.7965	13.3837	24.2738	17.1004	13.0714	9.54637	17.1004	15.9882	22.453	15.9542	7.72325	8.74178	13.1761	18.5232	22.1369	13.1761
1061000000	-0.163876	0.155467	0.0812718	-0.118534	0.22392	0.226324	0.487552	0.346171	0.274407	-0.0584158	-0.118502	-0.108932	0.155467	-0.158232	0.16775	0.193232	-0.00528306	0.153866	0.155896	0.100714	0.121784	-0.00929981	0.132854	-0.0321562	-0.130317	-0.132163	0.132736	-0.106288	0.153653	-0.166276	0.160749	0.153653	0.127782	-0.16411	0.0886615	0.179204	0.127274	0.149394	-0.137039	0.130205	0.155467	0.112831	-0.132829	-0.136321	-0.142734	0.168326	0.281157	0.0979334	0.168326
879000000	191.333	494.167	229.333	158.167	251.417	210.759	265.471	153.749	711.528	231.5	551.833	523.722	494.167	370.083	366.583	155.269	361.991	625.111	537.347	505.986	482.028	392.764	486.204	296.494	262.028	326.917	374.159	417.667	296.417	159.926	271.917	296.417	496.319	3	380.574	477.951	484.153	362.761	237.139	487.903	494.167	417.404	400.611	190	217.333	247.417	637.111	443.133	247.417
884000000	119.484	33.3452	36.3555	76.1275	36.4541	58.5629	35.2838	107.482	37.3363	26.3442	40.8271	38.7452	33.3452	54.4041	26.9655	93.8355	76.5851	35.7471	36.4264	33.3446	32.5546	28.8272	35.2165	95.4567	68.8496	56.4149	32.8097	47.6502	38.4604	68.4653	40.2711	38.4604	30.631	206.477	80.1196	34.4898	31.9083	88.4421	72.7866	32.2347	33.3452	85.0319	50.5494	83.9407	83.191	42.5253	36.8834	85.6891	42.5253
1122000000	0.825551	1.17454	1.06611	0.986002	0.828523	1.59939	1.21386	1.8404	1.26948	0.856169	1.05357	0.990958	1.17454	1.34057	0.987388	1.34014	0.928542	1.24092	0.944062	1.46429	1.41132	0.618842	0.656575	0.971704	1.00145	1.00712	0.874821	0.739014	0.946864	0.920578	0.964678	0.946864	1.42116	0.247971	1.08424	0.893519	1.39173	1.07284	0.965064	1.38219	1.17454	0.685127	0.984865	1.12264	0.980948	0.98829	1.28713	0.682245	0.98829
1109000000	-0.0509211	0.160895	0.233244	-0.0239418	0.233474	0.131282	0.610129	0.0457375	0.572233	-0.0229295	0.0508293	0.0534891	0.160895	0.0632094	0.237052	0.0442593	0.00164551	0.180942	0.151519	0.171711	0.19128	0.0296661	0.203185	-0.0350792	-0.029225	-0.000833292	0.0655355	0.152987	0.210484	0.0167643	0.211856	0.210484	0.176816	0.151272	0.252028	0.189507	0.173697	0.268477	-0.0434424	0.177115	0.160895	0.320898	0.00641644	-0.046844	-0.0519449	0.213035	0.57502	0.240504	0.213035
112000000	0.475294	0.436335	0.264651	0.606002	0.567997	0.256351	0.420648	0.372314	0.447436	0.0830097	0.660197	0.660155	0.436335	0.310235	0.191857	0.398436	0.539661	0.582149	0.444564	0.313133	0.292787	0.0845362	0.364797	0.529027	0.609105	0.617193	0.147894	0.59361	0.383193	0.393102	0.383193	0.383193	0.290533	0.377394	0.400198	0.176074	0.293681	0.419262	0.60737	0.296294	0.436335	0.660479	0.622945	0.60452	0.60452	0.383193	0.447601	0.699364	0.383193
1011000000	-19.7958	-2.70617	0.346343	9.52465	0.721909	-2.13106	-0.857858	5.90201	-1.29444	-3.59265	-1.89917	0.148489	-2.70617	-3.70567	-2.18191	-17.5236	3.79932	-0.158266	0.111189	-0.333812	-0.260642	-0.809073	1.00176	-8.16926	8.8523	7.8416	-1.24761	3.67094	2.50825	-12.4044	2.55476	2.50825	-0.430986	-44.2443	-0.0413712	-0.372212	-0.447407	6.91487	5.87689	-0.447407	-2.70617	6.5878	6.95548	4.05807	2.89801	2.54998	-1.58175	5.21243	2.54998
1383000000	1	0	0	0	0	0	0	0	1	0	0	0	0	2	0	0	0	0	1	0	0	0	2	0	0	0	2	0	0	0	0	0	0	1	1	2	0	1	0	0	0	0	0	1	0	0	1	0	0
1394000000	1	0	0	0	0	0	0	0	1	0	0	0	0	2	0	0	0	0	1	0	0	0	2	0	0	0	2	0	0	0	0	0	0	1	1	2	0	1	0	0	0	0	0	1	0	0	1	0	0
936000000	-0.206998	0.231432	0.0693667	-0.143433	0.305955	0.148317	0.667995	0.284382	0.336113	-0.0331999	-0.201816	-0.185236	0.231432	-0.132838	0.127389	0.154383	-0.00746758	0.230597	0.230116	0.103245	0.117349	-0.00585086	0.15175	-0.0457771	-0.166632	-0.171525	0.0706518	-0.155824	0.169715	-0.18869	0.173958	0.169715	0.121348	-0.118097	0.0830946	0.126088	0.121947	0.169523	-0.174572	0.123506	0.231432	0.162416	-0.179031	-0.17047	-0.178891	0.178201	0.341885	0.147641	0.178201
61000000	20.4334	27.581	22.4837	19.1456	19.5584	21.9322	22.0721	26.2628	29.2917	18.4809	33.4101	33.4101	27.581	25.2099	20.0343	20.759	28.9914	28.6943	28.6108	25.74	26.9233	24.3271	30.174	24.9961	23.254	25.8477	25.4851	33.9324	25.0722	21.9566	24.2528	25.0722	24.6024	16.1482	23.1395	30.8007	25.754	25.3274	21.7183	25.9717	27.581	36.0861	28.997	19.7043	20.6561	23.3913	28.3646	36.0861	23.3913
58000000	3.05748	2.38896	2.27085	3.05971	2.00144	2.67664	2.22927	3.25864	2.53714	1.84265	2.54247	2.54247	2.38896	2.64995	1.87822	3.17322	3.13322	2.2247	2.59038	2.15988	2.28289	2.08467	2.27526	3.00147	2.88532	2.75464	2.03357	2.55866	2.21963	3.15317	2.30104	2.21963	2.00231	3.08496	2.69236	2.22171	2.13889	3.09098	2.83797	2.15698	2.38896	3.46554	2.62535	2.94837	2.85268	2.39367	2.53924	3.46554	2.39367
1169000000	1.37898	0.591149	0.73925	1.223	0.786026	1.73044	1.05731	1.65724	1.15491	1.11858	0.998709	1.06356	0.591149	1.77452	0.423433	1.32079	0.84844	0.912168	0.703125	1.07779	0.900586	0.653778	0.261079	1.52703	0.9184	0.848843	0.81552	0.694135	0.92851	1.83165	0.95053	0.92851	0.976953	0.592075	1.25031	0.844494	0.903981	1.22672	0.955474	0.869322	0.591149	0.84029	0.779083	1.11165	0.955913	0.978632	0.867574	0.748468	0.978632
64000000	20.2668	27.4024	22.3895	18.8033	19.5584	21.6845	21.9796	25.6725	29.1021	18.405	33.3211	33.3211	27.4024	24.8801	19.9599	20.4154	28.5949	28.5382	28.4121	25.5815	26.8382	24.1723	29.9402	24.7213	22.8557	25.6142	25.2695	33.6695	24.9873	21.79	24.161	24.9873	24.5295	15.9435	22.6707	30.5059	25.6752	24.9051	21.313	25.8923	27.4024	35.5476	28.7956	19.2428	20.2334	23.2911	28.1711	35.5476	23.2911
1060000000	-0.374466	-0.588252	-0.490186	-0.147144	-0.680918	-0.57908	-0.951246	-0.672677	-0.715111	-0.388231	-0.352858	-0.353227	-0.588252	-0.289798	-0.59523	-0.572239	-0.473594	-0.563136	-0.576129	-0.546593	-0.528648	-0.350367	-0.541202	-0.449818	-0.136823	-0.133471	-0.43335	-0.386713	-0.592712	-0.41809	-0.6006	-0.592712	-0.522115	-0.181306	-0.555621	-0.485331	-0.513309	-0.637266	-0.136558	-0.507193	-0.588252	-0.500984	-0.125145	-0.145816	-0.143965	-0.608551	-0.715334	-0.489927	-0.608551
1033000000	0.395926	0.225185	0.231433	0.228265	0.222339	0.297586	0.326787	0.38885	0.270497	0.224259	0.22412	0.22412	0.225185	0.241773	0.224674	0.318522	0.279726	0.225249	0.230391	0.229926	0.230388	0.234718	0.303957	0.352668	0.234835	0.236919	0.311954	0.237744	0.230509	0.299675	0.230838	0.230509	0.225557	0.574854	0.278827	0.269709	0.228005	0.290475	0.232838	0.228005	0.225185	0.362146	0.238122	0.227155	0.230047	0.23116	0.272399	0.357046	0.23116
154000000	1.01947	1.75997	1.22486	0.901211	1.47165	0.999366	1.44105	0.945411	1.53783	1.11644	2.22975	2.29244	1.78849	1.26734	1.29916	0.762814	1.47704	1.9244	1.73551	1.51898	1.56166	1.37648	1.62556	1.34401	1.08333	1.35396	1.24425	2.04979	1.71032	1.20904	1.65312	1.63089	1.54719	0.491308	1.30554	1.5921	1.55523	1.20273	1.03372	1.53897	1.70056	1.32928	1.60552	0.892401	0.989445	1.43773	1.55565	1.33419	1.49167
690000000	12	5	9	9	7	21	5	27	5	0	8	8	5	19	3	20	18	3	5	4	4	6	3	19	9	9	3	24	14	13	14	14	3	11	23	10	3	28	9	3	5	25	9	13	15	14	5	25	14
606000000	0.294118	0.225352	0.155172	0.483871	0.0877193	0.466667	0.155172	0.613636	0.295775	0.152542	0.166667	0.166667	0.225352	0.381818	0.140625	0.606061	0.490566	0.182927	0.253731	0.202703	0.123288	0.236111	0.2	0.369565	0.5	0.277778	0.21519	0.258824	0.130435	0.25	0.142857	0.130435	0.116883	0.416667	0.583333	0.288889	0.12	0.555556	0.536585	0.12	0.225352	0.5	0.223881	0.558824	0.552632	0.157895	0.308824	0.5	0.157895
155000000	0.0482213	0.0362074	0.0328344	0.0352771	0.0320745	0.0400485	0.0322598	0.0399579	0.0329907	0.0282535	0.035803	0.0389527	0.0388606	0.0326926	0.0473911	0.0473406	0.0464915	0.0292545	0.0424169	0.0315532	0.0346648	0.0327628	0.0345798	0.0522997	0.0377153	0.0296116	0.0261414	0.0358785	0.034838	0.0420015	0.0403223	0.0291893	0.0323029	0.0227699	0.0412611	0.0283645	0.0359185	0.0439448	0.0382743	0.0376537	0.0478037	0.0367653	0.0350782	0.0363646	0.0363843	0.0359379	0.0462961	0.0381585	0.0468479
882000000	106.68	57.0242	52.2181	95.8606	53.2162	91.7538	59.7299	153.102	65.211	46.4124	52.5943	52.5943	57.0242	72.4167	47.3218	128.452	100.239	56.571	61.3596	54.2896	51.6815	50.1511	65.3944	101.964	88.8551	74.0047	61.7684	63.7207	52.5493	94.2542	54.6101	52.5493	48.3314	246.698	104.781	58.4343	49.939	118.036	91.9144	49.8646	57.0242	123.446	67.9229	100.999	97.0996	57.1375	65.7777	119.821	57.1375
123000000	2040.38	2747.55	1712.89	1585.8	1408.54	2206	1777.99	3463.34	3061.23	2003.09	2488.26	2427.94	2747.55	2931.29	2080.91	1813.78	2783.41	3304.93	2863.35	3072.61	2748.44	2722.01	3945.89	2662.72	2340.59	2358.71	3633.34	3054.72	2062.62	1645.46	1945.8	2062.62	2712.55	2193.27	2950.38	4067.99	2737.54	2722.36	2201.39	2738.84	2747.55	3987.13	2729.73	2012.09	2171.08	1828.93	2876.85	3878.96	1828.93
[truncated: 80 more columns]

## Sheet: Descriptors legend
descriptor code	name
1000000	Total number of atoms
2000000	Number of C atoms
3000000	Number of H atoms
4000000	Number of O atoms
5000000	Number of N atoms
6000000	Number of S atoms
7000000	Number of F atoms
8000000	Number of Cl atoms
9000000	Number of Br atoms
10000000	Number of I atoms
11000000	Number of P atoms
12000000	Number of other atoms
13000000	Relative number of C atoms
14000000	Relative number of H atoms
15000000	Relative number of O atoms
16000000	Relative number of N atoms
17000000	Relative number of S atoms
18000000	Relative number of F atoms
19000000	Relative number of Cl atoms
20000000	Relative number of Br atoms
21000000	Relative number of I atoms
22000000	Relative number of P atoms
23000000	Relative number of others atoms
24000000	Total number of bonds
25000000	Number of single bonds
26000000	Relative number of single bonds
27000000	Number of double bonds
28000000	Relative number of double bonds
29000000	Number of triple bonds
30000000	Relative number of triple bonds
31000000	Number of aromatic bonds
32000000	Relative number of aromatic bonds
33000000	Number of Aromatic Atoms
34000000	Relative Number of Aromatic Atoms
35000000	Number of rings
36000000	Relative number of rings
37000000	Number of benzene rings
36000000	Relative number of rings
38000000	Molecular weight
39000000	Average atom weight
40000000	Wiener index
41000000	weiner polarity number
42000000	Randic index (order 0)
43000000	Kier&Hall index (order 0)
44000000	Randic index (order 1)
45000000	Randic index (order 2)
46000000	Randic index (order 3)
47000000	Kier&Hall index (order 1)
48000000	Kier&Hall index (order 2)
49000000	Kier&Hall index (order 3)
50000000	Information content (order 0)
51000000	Average Information content (order 0)
52000000	Structural Information content (order 0)
53000000	Average Structural Information content (order 0)
54000000	Complementary Information content (order 0)
55000000	Average Complementary Information content (order 0)
56000000	Bonding Information content (order 0)
57000000	Average Bonding Information content (order 0)
58000000	Average Information content (order 1)
59000000	Information content (order 1)
60000000	Average Structural Information content (order 1)
61000000	Structural Information content (order 1)
62000000	Average Complementary Information content (order 1)
63000000	Complementary Information content (order 1)
64000000	Bonding Information content (order 1)
65000000	Average Bonding Information content (order 1)
66000000	Average Information content (order 2)
67000000	Information content (order 2)
68000000	Average Structural Information content (order 2)
69000000	Structural Information content (order 2)
70000000	Average Complementary Information content (order 2)
71000000	Complementary Information content (order 2)
72000000	Bonding Information content (order 2)
73000000	Average Bonding Information content (order 2)
74000000	AIC3
75000000	IC3
76000000	ASIC3
77000000	SIC3
78000000	ACIC3
79000000	CIC3
80000000	BIC3
81000000	ABIC3
82000000	Balaban index
83000000	Kier shape index (order 1)
84000000	Kier shape index (order 2)
85000000	Kier shape index (order 3)
86000000	Kier flexibility index
87000000	Gravitation index (all bonds)
88000000	Gravitational Index Heavy atoms
89000000	SQRGravitational Index Heavy atoms
90000000	CRGravitational Index Heavy atoms
91000000	SQRGravitational Index
92000000	CRGravitational Index
93000000	Gravitational Index all pairs
94000000	Gravitational Index all pairs2
95000000	Gravitational Index all pairs3
109000000	Molecular volume
110000000	Acidic Group
111000000	Sum atoms polarizzabilities
112000000	AutoCorrelationCharge1
113000000	AutoCorrelationCharge2
114000000	AutoCorrelationCharge3
115000000	AutoCorrelationCharge4
116000000	AutoCorrelationCharge5
117000000	AutoCorrelationMass1
118000000	AutoCorrelationMass2
119000000	AutoCorrelationMass3
120000000	AutoCorrelationMass4
121000000	AutoCorrelationMass5
122000000	AutoCorrelationPolarizzability1
123000000	AutoCorrelationPolarizzability2
124000000	AutoCorrelationPolarizzability3
125000000	AutoCorrelationPolarizzability4
126000000	AutoCorrelationPolarizzability5
127000000	Basic Group
128000000	nhigh lowest atom weighted BCUTS
129000000	nlow highest atom weighted BCUTS
130000000	nhigh lowest partial charge weighted BCUTS
131000000	nlow highest partial charge weighted BCUTS
132000000	nhigh lowest polarizability weighted BCUTS
133000000	nlow highest polarizability weighted BCUTS
134000000	BPOL
135000000	CarbonType-C1SP1
136000000	CarbonType-C2SP1
137000000	CarbonType-C1SP2
138000000	CarbonType-C2SP2
139000000	CarbonType-C3SP2
140000000	CarbonType-C1SP3
141000000	CarbonType-C2SP3
142000000	CarbonType-C3SP3
143000000	CarbonType-C4SP3
144000000	PPSA1 Partial positive surface area (Zefirov PC)
145000000	PPSA2 Total charge weighted PPSA (Zefirov PC)
146000000	PPSA3 Atomic charge weighted PPSA (Zefirov PC)
147000000	PNSA1 Partial negative surface area (Zefirov PC)
148000000	PNSA2 Total charge weighted PNSA (Zefirov PC)
149000000	PNSA3 Atomic charge weighted PNSA (Zefirov PC)
150000000	DPSA1 Difference in CPSAs (PPSA1-PNSA1) (Zefirov PC)
151000000	DPSA2 Difference in CPSAs (PPSA2-PNSA2) (Zefirov PC)
152000000	DPSA3 Difference in CPSAs (PPSA3-PNSA3) (Zefirov PC)
153000000	FPSA1 Fractional PPSA (PPSA-1/TMSA) (Zefirov PC)
154000000	FPSA2 Fractional PPSA (PPSA-2/TMSA) (Zefirov PC)
155000000	FPSA3 Fractional PPSA (PPSA-3/TMSA) (Zefirov PC)
156000000	FNSA1 Fractional PNSA (PNSA-1/TMSA) (Zefirov PC)
157000000	FNSA2 Fractional PNSA (PNSA-2/TMSA) (Zefirov PC)
158000000	FNSA3 Fractional PNSA (PNSA-3/TMSA) (Zefirov PC)
159000000	WPSA1 Weighted PPSA (PPSA1*TMSA/1000) (Zefirov PC)
160000000	WPSA2 Weighted PPSA (PPSA2*TMSA/1000) (Zefirov PC)
161000000	WPSA3 Weighted PPSA (PPSA3*TMSA/1000) (Zefirov PC)
162000000	WNSA1 Weighted PNSA (PNSA1*TMSA/1000) (Zefirov PC)
163000000	WNSA2 Weighted PNSA (PNSA2*TMSA/1000) (Zefirov PC)
164000000	WNSA3 Weighted PNSA (PNSA3*TMSA/1000) (Zefirov PC)
165000000	RPCG Relative positive charge (QMPOS/QTPLUS) (Zefirov PC)
166000000	RPCS Relative positive charged SA (SAMPOS*RPCG) (Zefirov PC)
166000000	RPCS Relative positive charged SA (SAMPOS*RPCG) (Zefirov PC)
167000000	RNCS Relative negative charged SA (SAMNEG*RNCG) (Zefirov PC)
168000000	THSA
169000000	TPSA
170000000	RHSA
171000000	RPSA
172000000	Max partial charge (Zefirov) for atoms for atom H
173000000	Max partial charge (Zefirov) for atoms for atom C
174000000	Min partial charge (Zefirov) for atoms for atom H
175000000	Min partial charge (Zefirov) for atoms for atom C
176000000	Max partial charge (Zefirov) for all atom types
177000000	Min partial charge (Zefirov) for all atom types
178000000	Polarity parameter (Zefirov)
179000000	HA dependent HDSA-1 (Zefirov PC)
180000000	HA dependent HDSA-1/TMSA (Zefirov PC)
181000000	HASA-1 (Zefirov PC)
182000000	HASA-1/TMSA (Zefirov PC)
183000000	HA dependent HDSA-2 (Zefirov PC)
184000000	HA dependent HDSA-2/TMSA (Zefirov PC)
185000000	HA dependent HDSA-2/SQRT(TMSA) (Zefirov PC)
186000000	HA dependent HDCA-1 (Zefirov PC)
187000000	HA dependent HDCA-1/TMSA (Zefirov PC)
188000000	HA dependent HDCA-2 (Zefirov PC)
189000000	HA dependent HDCA-2/TMSA (Zefirov PC)
190000000	HA dependent HDCA-2/SQRT(TMSA) (Zefirov PC)
191000000	HASA-2 (Zefirov PC)
192000000	HASA-2/TMSA (Zefirov PC)
193000000	HASA-2/SQRT(TMSA) (Zefirov PC)
194000000	HACA-1 (Zefirov PC)
195000000	HACA-1/TMSA (Zefirov PC)
196000000	HACA-2 (Zefirov PC)
197000000	HACA-2/TMSA (Zefirov PC)
198000000	HACA-2/SQRT(TMSA) (Zefirov PC)
605000000	eccentricConnectivityIndex
606000000	FMFDescriptor
607000000	FractionalPSA
608000000	FragmentComplexity
609000000	count of H-acceptor sites (Zefirov PC)
610000000	count of H-donors sites (Zefirov PC)
611000000	HybridationRatio
612000000	[LiD1]-*
613000000	[BeD2](-*)-*
614000000	[BeD4](-*)(-*)(-*)-*
615000000	[BD2H](-*)-*
616000000	[BD3](-*)(-*)-*
617000000	[BD4](-*)(-*)(-*)-*
618000000	[CD1H3]-*
1364000000	[CD1H2]=*
620000000	[CD2H2](-*)-*
621000000	[CD1H]#*
1365000000	[CD2H](=*)-*
1432000000	[C
624000000	[CD3H](-*)(-*)-*
1367000000	[CD2H0](=*)=*
626000000	[CD2H0](#*)-*
1368000000	[CD3H0](=*)(-*)-*
1369000000	[C
1370000000	[C
628000000	[CD4H0](-*)(-*)(-*)-*
629000000	[ND1H3]-*
630000000	[ND1H2]-*
631000000	[ND2H2](-*)-*
1371000000	[ND1H]=*
633000000	[ND2H](-*)-*
634000000	[N
635000000	[ND1H0]#*
636000000	[ND3H](-*)(-*)-*
1372000000	[ND2H0](=*)-*
638000000	[N
639000000	[ND3H0](-*)(-*)-*
640000000	[ND3H0](~[OD1H0])(~[OD1H0])-
641000000	[N
642000000	[ND4H0](-*)(-*)(-*)-*
643000000	[OD1H]-*
1373000000	[OD1H0]=*
645000000	[OD2H0](-*)-*
646000000	[O
647000000	[FD1]-*
648000000	[SiD1H3]-*
649000000	[SiD2H2](-*)-*
650000000	[SiD3H1](-*)(-*)-*
651000000	[SiD4H0](-*)(-*)(-*)-*
652000000	[PD1H2]-*
653000000	[PD2H1](-*)-*
654000000	[PD3H0](-*)(-*)-*
1374000000	[PD4H0](=*)(-*)(-*)-*
656000000	[PD5H0](-*)(-*)(-*)(-*)-*
657000000	[SD1H1]-*
1375000000	[SD1H0]=*
659000000	[SD2H0](-*)-*
660000000	[S
1376000000	[SD3H0](=*)(-*)-*
662000000	[SD4H0](~[OD1H0])(~[OD1H0])(-*)-*
663000000	[ClD1]-*
664000000	[GeD1H3](-*)
665000000	[GeD2H2](-*)-*
666000000	[GeD3H1](-*)(-*)-*
667000000	[GeD4H0](-*)(-*)(-*)-*
668000000	[AsD1H2]-*
669000000	[AsD2H1](-*)-*
670000000	[AsD3H0](-*)(-*)-*
1377000000	[AsD4H0](=*)(-*)(-*)-*
672000000	[AsD5H0](-*)(-*)(-*)(-*)-*
673000000	[SeD1H1]-*
1378000000	[SeD1H0]=*
675000000	[SeD2H0](-*)-*
676000000	[SeD2H0](:*):*
1379000000	[SeD3H0](=*)(-*)-*
1380000000	[SeD4H0](=*)(=*)(-*)-*
679000000	[BrD1]-*
680000000	[SnD1H3]-*
681000000	[SnD2H2](-*)-*
682000000	[SnD3H1](-*)(-*)-*
683000000	[SnD4H0](-*)(-*)(-*)-*
684000000	[ID1]-*
685000000	[PbD1H3]-*
686000000	[PbD2H2](-*)-*
687000000	[PbD3H1](-*)(-*)-*
688000000	[PbD4H0](-*)(-*)(-*)-*
689000000	LargestChain
690000000	LargestPISystem
690000000	LargestPISystem
691000000	maximum L/B ratio
692000000	LOBMIN
693000000	longestAliphaticChain
694000000	mannholdLogP
695000000	molecular distance edge between all primary carbons
696000000	molecular distance edge between all primary and secondary carbons
697000000	molecular distance edge between all primary and tertiary carbons
698000000	molecular distance edge between all primary and quaternary carbons
699000000	molecular distance edge between all secondary carbons
700000000	molecular distance edge between all secondary and tertiary carbons
701000000	molecular distance edge between all secondary and quaternary carbons
702000000	molecular distance edge between all tertiary carbons
703000000	molecular distance edge between all tertiary and quaternary carbons
704000000	molecular distance edge between all quaternary carbons
705000000	molecular distance edge between all primary oxygens
706000000	molecular distance edge between all primary and secondary oxygens
707000000	molecular distance edge between all secondary oxygens
708000000	molecular distance edge between all primary nitrogens
709000000	molecular distance edge between all primary and secondary nitrogens
710000000	molecular distance edge between all primary and tertiary niroqens
711000000	molecular distance edge between all secondary nitroqens
712000000	molecular distance edge between all secondary and tertiary nitrogens
713000000	molecular distance edge between all tertiary nitrogens
714000000	PetitJeanNumber
715000000	PetitJeanShapeTopological
716000000	PetitJeanShapeGeometrical
717000000	RotatableBondCount-withTerminalwithoutCN
718000000	RotatableBondCount-withTerminalwithCN
719000000	RotatableBondCount-withoutTerminalwithoutCN
720000000	RotatableBondCount-withoutTerminalwithCN
721000000	LipinskyRuleOfFive
722000000	NSmallRings
723000000	NAromaticRings
724000000	NRingsBlocks
725000000	NARomaticBlocks
726000000	NRingswith3atoms
727000000	NRingswith4atoms
728000000	NRingswith5atoms
729000000	NRingswith6atoms
730000000	NRingswith7atoms
731000000	NRingswith8atoms
732000000	NRingswith9atoms
733000000	Vertex adjacency information
824000000	XLogP
825000000	ZagrebIndex
826000000	Broto-Moreau autocorrelation lag 0 weighted by mass
827000000	Broto-Moreau autocorrelation lag 1 weighted by mass
828000000	Broto-Moreau autocorrelation lag 2 weighted by mass
829000000	Broto-Moreau autocorrelation lag 3 weighted by mass
830000000	Broto-Moreau autocorrelation lag 4 weighted by mass
831000000	Broto-Moreau autocorrelation lag 5 weighted by mass
832000000	Broto-Moreau autocorrelation lag 6 weighted by mass
833000000	Broto-Moreau autocorrelation lag 7 weighted by mass
834000000	Broto-Moreau autocorrelation lag 8 weighted by mass
835000000	Broto-Moreau autocorrelation lag 0 weighted by van der Waals volumes
836000000	Broto-Moreau autocorrelation lag 1 weighted by van der Waals volumes
837000000	Broto-Moreau autocorrelation lag 2 weighted by van der Waals volumes
838000000	Broto-Moreau autocorrelation lag 3 weighted by van der Waals volumes
839000000	Broto-Moreau autocorrelation lag 4 weighted by van der Waals volumes
840000000	Broto-Moreau autocorrelation lag 5 weighted by van der Waals volumes
841000000	Broto-Moreau autocorrelation lag 6 weighted by van der Waals volumes
842000000	Broto-Moreau autocorrelation lag 7 weighted by van der Waals volumes
843000000	Broto-Moreau autocorrelation lag 8 weighted by van der Waals volumes
844000000	Broto-Moreau autocorrelation lag 0 weighted by Sanderson electronegativities
845000000	Broto-Moreau autocorrelation lag 1 weighted by Sanderson electronegativities
846000000	Broto-Moreau autocorrelation lag 2 weighted by Sanderson electronegativities
847000000	Broto-Moreau autocorrelation lag 3 weighted by Sanderson electronegativities
848000000	Broto-Moreau autocorrelation lag 4 weighted by Sanderson electronegativities
849000000	Broto-Moreau autocorrelation lag 5 weighted by Sanderson electronegativities
850000000	Broto-Moreau autocorrelation lag 6 weighted by Sanderson electronegativities
851000000	Broto-Moreau autocorrelation lag 7 weighted by Sanderson electronegativities
852000000	Broto-Moreau autocorrelation lag 8 weighted by Sanderson electronegativities
853000000	Broto-Moreau autocorrelation lag 0 weighted by polarizabilities
854000000	Broto-Moreau autocorrelation lag 1 weighted by polarizabilities
855000000	Broto-Moreau autocorrelation lag 2 weighted by polarizabilities
856000000	Broto-Moreau autocorrelation lag 3 weighted by polarizabilities
857000000	Broto-Moreau autocorrelation lag 4 weighted by polarizabilities
858000000	Broto-Moreau autocorrelation lag 5 weighted by polarizabilities
859000000	Broto-Moreau autocorrelation lag 6 weighted by polarizabilities
860000000	Broto-Moreau autocorrelation lag 7 weighted by polarizabilities
861000000	Broto-Moreau autocorrelation lag 8 weighted by polarizabilities
862000000	Broto-Moreau autocorrelation lag 0 weighted by first ionization potential
863000000	Broto-Moreau autocorrelation lag 1 weighted by first ionization potential
864000000	Broto-Moreau autocorrelation lag 2 weighted by first ionization potential
865000000	Broto-Moreau autocorrelation lag 3 weighted by first ionization potential
866000000	Broto-Moreau autocorrelation lag 4 weighted by first ionization potential
867000000	Broto-Moreau autocorrelation lag 5 weighted by first ionization potential
868000000	Broto-Moreau autocorrelation lag 6 weighted by first ionization potential
869000000	Broto-Moreau autocorrelation lag 7 weighted by first ionization potential
870000000	Broto-Moreau autocorrelation lag 8 weighted by first ionization potential
871000000	Broto-Moreau autocorrelation lag 0 weighted by I-state
872000000	Broto-Moreau autocorrelation lag 1 weighted by I-state
873000000	Broto-Moreau autocorrelation lag 2 weighted by I-state
874000000	Broto-Moreau autocorrelation lag 3 weighted by I-state
875000000	Broto-Moreau autocorrelation lag 4 weighted by I-state
876000000	Broto-Moreau autocorrelation lag 5 weighted by I-state
877000000	Broto-Moreau autocorrelation lag 6 weighted by I-state
878000000	Broto-Moreau autocorrelation lag 7 weighted by I-state
879000000	Broto-Moreau autocorrelation lag 8 weighted by I-state
880000000	Average Broto-Moreau autocorrelation lag 0 weighted by mass
881000000	Average Broto-Moreau autocorrelation lag 1 weighted by mass
882000000	Average Broto-Moreau autocorrelation lag 2 weighted by mass
883000000	Average Broto-Moreau autocorrelation lag 3 weighted by mass
884000000	Average Broto-Moreau autocorrelation lag 4 weighted by mass
885000000	Average Broto-Moreau autocorrelation lag 5 weighted by mass
886000000	Average Broto-Moreau autocorrelation lag 6 weighted by mass
887000000	Average Broto-Moreau autocorrelation lag 7 weighted by mass
888000000	Average Broto-Moreau autocorrelation lag 8 weighted by mass
889000000	Average Broto-Moreau autocorrelation lag 0 weighted by van der Waals volumes
890000000	Average Broto-Moreau autocorrelation lag 1 weighted by van der Waals volumes
891000000	Average Broto-Moreau autocorrelation lag 2 weighted by van der Waals volumes
892000000	Average Broto-Moreau autocorrelation lag 3 weighted by van der Waals volumes
893000000	Average Broto-Moreau autocorrelation lag 4 weighted by van der Waals volumes
894000000	Average Broto-Moreau autocorrelation lag 5 weighted by van der Waals volumes
895000000	Average Broto-Moreau autocorrelation lag 6 weighted by van der Waals volumes
896000000	Average Broto-Moreau autocorrelation lag 7 weighted by van der Waals volumes
897000000	Average Broto-Moreau autocorrelation lag 8 weighted by van der Waals volumes
898000000	Average Broto-Moreau autocorrelation lag 0 weighted by Sanderson electronegativities
899000000	Average Broto-Moreau autocorrelation lag 1 weighted by Sanderson electronegativities
900000000	Average Broto-Moreau autocorrelation lag 2 weighted by Sanderson electronegativities
901000000	Average Broto-Moreau autocorrelation lag 3 weighted by Sanderson electronegativities
902000000	Average Broto-Moreau autocorrelation lag 4 weighted by Sanderson electronegativities
903000000	Average Broto-Moreau autocorrelation lag 5 weighted by Sanderson electronegativities
904000000	Average Broto-Moreau autocorrelation lag 6 weighted by Sanderson electronegativities
905000000	Average Broto-Moreau autocorrelation lag 7 weighted by Sanderson electronegativities
906000000	Average Broto-Moreau autocorrelation lag 8 weighted by Sanderson electronegativities
907000000	Average Broto-Moreau autocorrelation lag 0 weighted by polarizabilities
908000000	Average Broto-Moreau autocorrelation lag 1 weighted by polarizabilities
909000000	Average Broto-Moreau autocorrelation lag 2 weighted by polarizabilities
910000000	Average Broto-Moreau autocorrelation lag 3 weighted by polarizabilities
911000000	Average Broto-Moreau autocorrelation lag 4 weighted by polarizabilities
912000000	Average Broto-Moreau autocorrelation lag 5 weighted by polarizabilities
913000000	Average Broto-Moreau autocorrelation lag 6 weighted by polarizabilities
914000000	Average Broto-Moreau autocorrelation lag 7 weighted by polarizabilities
915000000	Average Broto-Moreau autocorrelation lag 8 weighted by polarizabilities
916000000	Average Broto-Moreau autocorrelation lag 0 weighted by first ionization potential
917000000	Average Broto-Moreau autocorrelation lag 1 weighted by first ionization potential
918000000	Average Broto-Moreau autocorrelation lag 2 weighted by first ionization potential
919000000	Average Broto-Moreau autocorrelation lag 3 weighted by first ionization potential
920000000	Average Broto-Moreau autocorrelation lag 4 weighted by first ionization potential
921000000	Average Broto-Moreau autocorrelation lag 5 weighted by first ionization potential
922000000	Average Broto-Moreau autocorrelation lag 6 weighted by first ionization potential
923000000	Average Broto-Moreau autocorrelation lag 7 weighted by first ionization potential
924000000	Average Broto-Moreau autocorrelation lag 8 weighted by first ionization potential
925000000	Average Broto-Moreau autocorrelation lag 0 weighted by I-state
926000000	Average Broto-Moreau autocorrelation lag 1 weighted by I-state
927000000	Average Broto-Moreau autocorrelation lag 2 weighted by I-state
928000000	Average Broto-Moreau autocorrelation lag 3 weighted by I-state
929000000	Average Broto-Moreau autocorrelation lag 4 weighted by I-state
930000000	Average Broto-Moreau autocorrelation lag 5 weighted by I-state
931000000	Average Broto-Moreau autocorrelation lag 6 weighted by I-state
932000000	Average Broto-Moreau autocorrelation lag 7 weighted by I-state
933000000	Average Broto-Moreau autocorrelation lag 8 weighted by I-state
934000000	Centered Broto-Moreau autocorrelation lag 0 weighted by charges
935000000	Centered Broto-Moreau autocorrelation lag 1 weighted by charges
936000000	Centered Broto-Moreau autocorrelation lag 2 weighted by charges
937000000	Centered Broto-Moreau autocorrelation lag 3 weighted by charges
938000000	Centered Broto-Moreau autocorrelation lag 4 weighted by charges
939000000	Centered Broto-Moreau autocorrelation lag 5 weighted by charges
940000000	Centered Broto-Moreau autocorrelation lag 6 weighted by charges
941000000	Centered Broto-Moreau autocorrelation lag 7 weighted by charges
942000000	Centered Broto-Moreau autocorrelation lag 8 weighted by charges
943000000	Centered Broto-Moreau autocorrelation lag 0 weighted by mass
944000000	Centered Broto-Moreau autocorrelation lag 1 weighted by mass
945000000	Centered Broto-Moreau autocorrelation lag 2 weighted by mass
946000000	Centered Broto-Moreau autocorrelation lag 3 weighted by mass
947000000	Centered Broto-Moreau autocorrelation lag 4 weighted by mass
948000000	Centered Broto-Moreau autocorrelation lag 5 weighted by mass
949000000	Centered Broto-Moreau autocorrelation lag 6 weighted by mass
950000000	Centered Broto-Moreau autocorrelation lag 7 weighted by mass
951000000	Centered Broto-Moreau autocorrelation lag 8 weighted by mass
952000000	Centered Broto-Moreau autocorrelation lag 0 weighted by van der Waals volumes
953000000	Centered Broto-Moreau autocorrelation lag 1 weighted by van der Waals volumes
954000000	Centered Broto-Moreau autocorrelation lag 2 weighted by van der Waals volumes
955000000	Centered Broto-Moreau autocorrelation lag 3 weighted by van der Waals volumes
956000000	Centered Broto-Moreau autocorrelation lag 4 weighted by van der Waals volumes
957000000	Centered Broto-Moreau autocorrelation lag 5 weighted by van der Waals volumes
958000000	Centered Broto-Moreau autocorrelation lag 6 weighted by van der Waals volumes
959000000	Centered Broto-Moreau autocorrelation lag 7 weighted by van der Waals volumes
960000000	Centered Broto-Moreau autocorrelation lag 8 weighted by van der Waals volumes
961000000	Centered Broto-Moreau autocorrelation lag 0 weighted by Sanderson electronegativities
962000000	Centered Broto-Moreau autocorrelation lag 1 weighted by Sanderson electronegativities
963000000	Centered Broto-Moreau autocorrelation lag 2 weighted by Sanderson electronegativities
964000000	Centered Broto-Moreau autocorrelation lag 3 weighted by Sanderson electronegativities
965000000	Centered Broto-Moreau autocorrelation lag 4 weighted by Sanderson electronegativities
966000000	Centered Broto-Moreau autocorrelation lag 5 weighted by Sanderson electronegativities
967000000	Centered Broto-Moreau autocorrelation lag 6 weighted by Sanderson electronegativities
968000000	Centered Broto-Moreau autocorrelation lag 7 weighted by Sanderson electronegativities
969000000	Centered Broto-Moreau autocorrelation lag 8 weighted by Sanderson electronegativities
970000000	Centered Broto-Moreau autocorrelation lag 0 weighted by polarizabilities
971000000	Centered Broto-Moreau autocorrelation lag 1 weighted by polarizabilities
972000000	Centered Broto-Moreau autocorrelation lag 2 weighted by polarizabilities
973000000	Centered Broto-Moreau autocorrelation lag 3 weighted by polarizabilities
974000000	Centered Broto-Moreau autocorrelation lag 4 weighted by polarizabilities
975000000	Centered Broto-Moreau autocorrelation lag 5 weighted by polarizabilities
976000000	Centered Broto-Moreau autocorrelation lag 6 weighted by polarizabilities
977000000	Centered Broto-Moreau autocorrelation lag 7 weighted by polarizabilities
978000000	Centered Broto-Moreau autocorrelation lag 8 weighted by polarizabilities
979000000	Centered Broto-Moreau autocorrelation lag 0 weighted by first ionization potential
980000000	Centered Broto-Moreau autocorrelation lag 1 weighted by first ionization potential
981000000	Centered Broto-Moreau autocorrelation lag 2 weighted by first ionization potential
982000000	Centered Broto-Moreau autocorrelation lag 3 weighted by first ionization potential
983000000	Centered Broto-Moreau autocorrelation lag 4 weighted by first ionization potential
984000000	Centered Broto-Moreau autocorrelation lag 5 weighted by first ionization potential
985000000	Centered Broto-Moreau autocorrelation lag 6 weighted by first ionization potential
986000000	Centered Broto-Moreau autocorrelation lag 7 weighted by first ionization potential
987000000	Centered Broto-Moreau autocorrelation lag 8 weighted by first ionization potential
988000000	Centered Broto-Moreau autocorrelation lag 0 weighted by I-state
989000000	Centered Broto-Moreau autocorrelation lag 1 weighted by I-state
990000000	Centered Broto-Moreau autocorrelation lag 2 weighted by I-state
991000000	Centered Broto-Moreau autocorrelation lag 3 weighted by I-state
992000000	Centered Broto-Moreau autocorrelation lag 4 weighted by I-state
993000000	Centered Broto-Moreau autocorrelation lag 5 weighted by I-state
994000000	Centered Broto-Moreau autocorrelation lag 6 weighted by I-state
995000000	Centered Broto-Moreau autocorrelation lag 7 weighted by I-state
996000000	Centered Broto-Moreau autocorrelation lag 8 weighted by I-state
997000000	Average centered Broto-Moreau autocorrelation lag 0 weighted by charges
998000000	Average centered Broto-Moreau autocorrelation lag 1 weighted by charges
999000000	Average centered Broto-Moreau autocorrelation lag 2 weighted by charges
1000000000	Average centered Broto-Moreau autocorrelation lag 3 weighted by charges
1001000000	Average centered Broto-Moreau autocorrelation lag 4 weighted by charges
1002000000	Average centered Broto-Moreau autocorrelation lag 5 weighted by charges
1003000000	Average centered Broto-Moreau autocorrelation lag 6 weighted by charges
1004000000	Average centered Broto-Moreau autocorrelation lag 7 weighted by charges
1005000000	Average centered Broto-Moreau autocorrelation lag 8 weighted by charges
1006000000	Average centered Broto-Moreau autocorrelation lag 0 weighted by mass
1007000000	Average centered Broto-Moreau autocorrelation lag 1 weighted by mass
1008000000	Average centered Broto-Moreau autocorrelation lag 2 weighted by mass
1009000000	Average centered Broto-Moreau autocorrelation lag 3 weighted by mass
1010000000	Average centered Broto-Moreau autocorrelation lag 4 weighted by mass
1011000000	Average centered Broto-Moreau autocorrelation lag 5 weighted by mass
1012000000	Average centered Broto-Moreau autocorrelation lag 6 weighted by mass
1013000000	Average centered Broto-Moreau autocorrelation lag 7 weighted by mass
1014000000	Average centered Broto-Moreau autocorrelation lag 8 weighted by mass
1015000000	Average centered Broto-Moreau autocorrelation lag 0 weighted by van der Waals volumes
1016000000	Average centered Broto-Moreau autocorrelation lag 1 weighted by van der Waals volumes
1017000000	Average centered Broto-Moreau autocorrelation lag 2 weighted by van der Waals volumes
1018000000	Average centered Broto-Moreau autocorrelation lag 3 weighted by van der Waals volumes
1019000000	Average centered Broto-Moreau autocorrelation lag 4 weighted by van der Waals volumes
1020000000	Average centered Broto-Moreau autocorrelation lag 5 weighted by van der Waals volumes
1021000000	Average centered Broto-Moreau autocorrelation lag 6 weighted by van der Waals volumes
1022000000	Average centered Broto-Moreau autocorrelation lag 7 weighted by van der Waals volumes
1023000000	Average centered Broto-Moreau autocorrelation lag 8 weighted by van der Waals volumes
1024000000	Average centered Broto-Moreau autocorrelation lag 0 weighted by Sanderson electronegativities
1025000000	Average centered Broto-Moreau autocorrelation lag 1 weighted by Sanderson electronegativities
1026000000	Average centered Broto-Moreau autocorrelation lag 2 weighted by Sanderson electronegativities
1027000000	Average centered Broto-Moreau autocorrelation lag 3 weighted by Sanderson electronegativities
1028000000	Average centered Broto-Moreau autocorrelation lag 4 weighted by Sanderson electronegativities
1029000000	Average centered Broto-Moreau autocorrelation lag 5 weighted by Sanderson electronegativities
1030000000	Average centered Broto-Moreau autocorrelation lag 6 weighted by Sanderson electronegativities
1031000000	Average centered Broto-Moreau autocorrelation lag 7 weighted by Sanderson electronegativities
1032000000	Average centered Broto-Moreau autocorrelation lag 8 weighted by Sanderson electronegativities
1033000000	Average centered Broto-Moreau autocorrelation lag 0 weighted by polarizabilities
1034000000	Average centered Broto-Moreau autocorrelation lag 1 weighted by polarizabilities
1035000000	Average centered Broto-Moreau autocorrelation lag 2 weighted by polarizabilities
1036000000	Average centered Broto-Moreau autocorrelation lag 3 weighted by polarizabilities
1037000000	Average centered Broto-Moreau autocorrelation lag 4 weighted by polarizabilities
1038000000	Average centered Broto-Moreau autocorrelation lag 5 weighted by polarizabilities
1039000000	Average centered Broto-Moreau autocorrelation lag 6 weighted by polarizabilities
1040000000	Average centered Broto-Moreau autocorrelation lag 7 weighted by polarizabilities
1041000000	Average centered Broto-Moreau autocorrelation lag 8 weighted by polarizabilities
1042000000	Average centered Broto-Moreau autocorrelation lag 0 weighted by first ionization potential
1043000000	Average centered Broto-Moreau autocorrelation lag 1 weighted by first ionization potential
1044000000	Average centered Broto-Moreau autocorrelation lag 2 weighted by first ionization potential
1045000000	Average centered Broto-Moreau autocorrelation lag 3 weighted by first ionization potential
1046000000	Average centered Broto-Moreau autocorrelation lag 4 weighted by first ionization potential
1047000000	Average centered Broto-Moreau autocorrelation lag 5 weighted by first ionization potential
1048000000	Average centered Broto-Moreau autocorrelation lag 6 weighted by first ionization potential
1049000000	Average centered Broto-Moreau autocorrelation lag 7 weighted by first ionization potential
1050000000	Average centered Broto-Moreau autocorrelation lag 8 weighted by first ionization potential
1051000000	Average centered Broto-Moreau autocorrelation lag 0 weighted by I-state
1052000000	Average centered Broto-Moreau autocorrelation lag 1 weighted by I-state
1053000000	Average centered Broto-Moreau autocorrelation lag 2 weighted by I-state
1054000000	Average centered Broto-Moreau autocorrelation lag 3 weighted by I-state
1055000000	Average centered Broto-Moreau autocorrelation lag 4 weighted by I-state
1056000000	Average centered Broto-Moreau autocorrelation lag 5 weighted by I-state
1057000000	Average centered Broto-Moreau autocorrelation lag 6 weighted by I-state
1058000000	Average centered Broto-Moreau autocorrelation lag 7 weighted by I-state
1059000000	Average centered Broto-Moreau autocorrelation lag 8 weighted by I-state
1060000000	Moran autocorrelation lag 1 weighted by charges
1061000000	Moran autocorrelation lag 2 weighted by charges
1062000000	Moran autocorrelation lag 3 weighted by charges
1063000000	Moran autocorrelation lag 4 weighted by charges
1064000000	Moran autocorrelation lag 5 weighted by charges
1065000000	Moran autocorrelation lag 6 weighted by charges
1066000000	Moran autocorrelation lag 7 weighted by charges
1067000000	Moran autocorrelation lag 8 weighted by charges
1068000000	Moran autocorrelation lag 1 weighted by mass
1069000000	Moran autocorrelation lag 2 weighted by mass
1070000000	Moran autocorrelation lag 3 weighted by mass
1071000000	Moran autocorrelation lag 4 weighted by mass
1072000000	Moran autocorrelation lag 5 weighted by mass
1073000000	Moran autocorrelation lag 6 weighted by mass
1074000000	Moran autocorrelation lag 7 weighted by mass
1075000000	Moran autocorrelation lag 8 weighted by mass
1076000000	Moran autocorrelation lag 1 weighted by van der Waals volumes
1077000000	Moran autocorrelation lag 2 weighted by van der Waals volumes
1078000000	Moran autocorrelation lag 3 weighted by van der Waals volumes
1079000000	Moran autocorrelation lag 4 weighted by van der Waals volumes
1080000000	Moran autocorrelation lag 5 weighted by van der Waals volumes
1081000000	Moran autocorrelation lag 6 weighted by van der Waals volumes
1082000000	Moran autocorrelation lag 7 weighted by van der Waals volumes
1083000000	Moran autocorrelation lag 8 weighted by van der Waals volumes
1084000000	Moran autocorrelation lag 1 weighted by Sanderson electronegativities
1085000000	Moran autocorrelation lag 2 weighted by Sanderson electronegativities
1086000000	Moran autocorrelation lag 3 weighted by Sanderson electronegativities
1087000000	Moran autocorrelation lag 4 weighted by Sanderson electronegativities
1088000000	Moran autocorrelation lag 5 weighted by Sanderson electronegativities
1089000000	Moran autocorrelation lag 6 weighted by Sanderson electronegativities
1090000000	Moran autocorrelation lag 7 weighted by Sanderson electronegativities
1091000000	Moran autocorrelation lag 8 weighted by Sanderson electronegativities
1092000000	Moran autocorrelation lag 1 weighted by polarizabilities
1093000000	Moran autocorrelation lag 2 weighted by polarizabilities
1094000000	Moran autocorrelation lag 3 weighted by polarizabilities
1095000000	Moran autocorrelation lag 4 weighted by polarizabilities
1096000000	Moran autocorrelation lag 5 weighted by polarizabilities
1097000000	Moran autocorrelation lag 6 weighted by polarizabilities
1098000000	Moran autocorrelation lag 7 weighted by polarizabilities
1099000000	Moran autocorrelation lag 8 weighted by polarizabilities
1100000000	Moran autocorrelation lag 1 weighted by first ionization potential
1101000000	Moran autocorrelation lag 2 weighted by first ionization potential
1102000000	Moran autocorrelation lag 3 weighted by first ionization potential
1103000000	Moran autocorrelation lag 4 weighted by first ionization potential
1104000000	Moran autocorrelation lag 5 weighted by first ionization potential
1105000000	Moran autocorrelation lag 6 weighted by first ionization potential
1106000000	Moran autocorrelation lag 7 weighted by first ionization potential
1107000000	Moran autocorrelation lag 8 weighted by first ionization potential
1108000000	Moran autocorrelation lag 1 weighted by I-state
1109000000	Moran autocorrelation lag 2 weighted by I-state
1110000000	Moran autocorrelation lag 3 weighted by I-state
1111000000	Moran autocorrelation lag 4 weighted by I-state
1112000000	Moran autocorrelation lag 5 weighted by I-state
1113000000	Moran autocorrelation lag 6 weighted by I-state
1114000000	Moran autocorrelation lag 7 weighted by I-state
1115000000	Moran autocorrelation lag 8 weighted by I-state
1116000000	Geary autocorrelation lag 1 weighted by charges
1117000000	Geary autocorrelation lag 2 weighted by charges
1118000000	Geary autocorrelation lag 3 weighted by charges
1119000000	Geary autocorrelation lag 4 weighted by charges
1120000000	Geary autocorrelation lag 5 weighted by charges
1121000000	Geary autocorrelation lag 6 weighted by charges
1122000000	Geary autocorrelation lag 7 weighted by charges
1123000000	Geary autocorrelation lag 8 weighted by charges
1124000000	Geary autocorrelation lag 1 weighted by mass
1125000000	Geary autocorrelation lag 2 weighted by mass
1126000000	Geary autocorrelation lag 3 weighted by mass
1127000000	Geary autocorrelation lag 4 weighted by mass
1128000000	Geary autocorrelation lag 5 weighted by mass
1129000000	Geary autocorrelation lag 6 weighted by mass
1130000000	Geary autocorrelation lag 7 weighted by mass
1131000000	Geary autocorrelation lag 8 weighted by mass
1132000000	Geary autocorrelation lag 1 weighted by van der Waals volumes
1133000000	Geary autocorrelation lag 2 weighted by van der Waals volumes
1134000000	Geary autocorrelation lag 3 weighted by van der Waals volumes
1135000000	Geary autocorrelation lag 4 weighted by van der Waals volumes
1136000000	Geary autocorrelation lag 5 weighted by van der Waals volumes
1137000000	Geary autocorrelation lag 6 weighted by van der Waals volumes
1138000000	Geary autocorrelation lag 7 weighted by van der Waals volumes
1139000000	Geary autocorrelation lag 8 weighted by van der Waals volumes
1140000000	Geary autocorrelation lag 1 weighted by Sanderson electronegativities
1141000000	Geary autocorrelation lag 2 weighted by Sanderson electronegativities
1142000000	Geary autocorrelation lag 3 weighted by Sanderson electronegativities
1143000000	Geary autocorrelation lag 4 weighted by Sanderson electronegativities
1144000000	Geary autocorrelation lag 5 weighted by Sanderson electronegativities
1145000000	Geary autocorrelation lag 6 weighted by Sanderson electronegativities
1146000000	Geary autocorrelation lag 7 weighted by Sanderson electronegativities
1147000000	Geary autocorrelation lag 8 weighted by Sanderson electronegativities
1148000000	Geary autocorrelation lag 1 weighted by polarizabilities
1149000000	Geary autocorrelation lag 2 weighted by polarizabilities
1150000000	Geary autocorrelation lag 3 weighted by polarizabilities
1151000000	Geary autocorrelation lag 4 weighted by polarizabilities
1152000000	Geary autocorrelation lag 5 weighted by polarizabilities
1153000000	Geary autocorrelation lag 6 weighted by polarizabilities
1154000000	Geary autocorrelation lag 7 weighted by polarizabilities
1155000000	Geary autocorrelation lag 8 weighted by polarizabilities
1156000000	Geary autocorrelation lag 1 weighted by first ionization potential
1157000000	Geary autocorrelation lag 2 weighted by first ionization potential
1158000000	Geary autocorrelation lag 3 weighted by first ionization potential
1159000000	Geary autocorrelation lag 4 weighted by first ionization potential
1160000000	Geary autocorrelation lag 5 weighted by first ionization potential
1161000000	Geary autocorrelation lag 6 weighted by first ionization potential
1162000000	Geary autocorrelation lag 7 weighted by first ionization potential
1163000000	Geary autocorrelation lag 8 weighted by first ionization potential
1164000000	Geary autocorrelation lag 1 weighted by I-state
1165000000	Geary autocorrelation lag 2 weighted by I-state
1166000000	Geary autocorrelation lag 3 weighted by I-state
1167000000	Geary autocorrelation lag 4 weighted by I-state
1168000000	Geary autocorrelation lag 5 weighted by I-state
1169000000	Geary autocorrelation lag 6 weighted by I-state
1170000000	Geary autocorrelation lag 7 weighted by I-state
1171000000	Geary autocorrelation lag 8 weighted by I-state
1172000000	Largest absolute eigenvalue of Burden modified matrix - n 1 weighted by relative mass
1173000000	Largest absolute eigenvalue of Burden modified matrix - n 2 weighted by relative mass
1174000000	Largest absolute eigenvalue of Burden modified matrix - n 3 weighted by relative mass
1175000000	Largest absolute eigenvalue of Burden modified matrix - n 4 weighted by relative mass
1176000000	Largest absolute eigenvalue of Burden modified matrix - n 5 weighted by relative mass
1177000000	Largest absolute eigenvalue of Burden modified matrix - n 6 weighted by relative mass
1178000000	Largest absolute eigenvalue of Burden modified matrix - n 7 weighted by relative mass
1179000000	Largest absolute eigenvalue of Burden modified matrix - n 8 weighted by relative mass
1180000000	Smallest absolute eigenvalue of Burden modified matrix - n 1 weighted by relative mass
1181000000	Smallest absolute eigenvalue of Burden modified matrix - n 2 weighted by relative mass
1182000000	Smallest absolute eigenvalue of Burden modified matrix - n 3 weighted by relative mass
1183000000	Smallest absolute eigenvalue of Burden modified matrix - n 4 weighted by relative mass
1184000000	Smallest absolute eigenvalue of Burden modified matrix - n 5 weighted by relative mass
1185000000	Smallest absolute eigenvalue of Burden modified matrix - n 6 weighted by relative mass
1186000000	Smallest absolute eigenvalue of Burden modified matrix - n 7 weighted by relative mass
1187000000	Smallest absolute eigenvalue of Burden modified matrix - n 8 weighted by relative mass
1188000000	Largest absolute eigenvalue of Burden modified matrix - n 1 weighted by relative van der Waals volumes
1189000000	Largest absolute eigenvalue of Burden modified matrix - n 2 weighted by relative van der Waals volumes
1190000000	Largest absolute eigenvalue of Burden modified matrix - n 3 weighted by relative van der Waals volumes
1191000000	Largest absolute eigenvalue of Burden modified matrix - n 4 weighted by relative van der Waals volumes
1192000000	Largest absolute eigenvalue of Burden modified matrix - n 5 weighted by relative van der Waals volumes
1193000000	Largest absolute eigenvalue of Burden modified matrix - n 6 weighted by relative van der Waals volumes
1194000000	Largest absolute eigenvalue of Burden modified matrix - n 7 weighted by relative van der Waals volumes
1195000000	Largest absolute eigenvalue of Burden modified matrix - n 8 weighted by relative van der Waals volumes
1196000000	Smallest absolute eigenvalue of Burden modified matrix - n 1 weighted by relative van der Waals volumes
1197000000	Smallest absolute eigenvalue of Burden modified matrix - n 2 weighted by relative van der Waals volumes
1198000000	Smallest absolute eigenvalue of Burden modified matrix - n 3 weighted by relative van der Waals volumes
1199000000	Smallest absolute eigenvalue of Burden modified matrix - n 4 weighted by relative van der Waals volumes
1200000000	Smallest absolute eigenvalue of Burden modified matrix - n 5 weighted by relative van der Waals volumes
1201000000	Smallest absolute eigenvalue of Burden modified matrix - n 6 weighted by relative van der Waals volumes
1202000000	Smallest absolute eigenvalue of Burden modified matrix - n 7 weighted by relative van der Waals volumes
1203000000	Smallest absolute eigenvalue of Burden modified matrix - n 8 weighted by relative van der Waals volumes
1204000000	Largest absolute eigenvalue of Burden modified matrix - n 1 weighted by relative Sanderson electronegativities
1205000000	Largest absolute eigenvalue of Burden modified matrix - n 2 weighted by relative Sanderson electronegativities
1206000000	Largest absolute eigenvalue of Burden modified matrix - n 3 weighted by relative Sanderson electronegativities
1207000000	Largest absolute eigenvalue of Burden modified matrix - n 4 weighted by relative Sanderson electronegativities
1208000000	Largest absolute eigenvalue of Burden modified matrix - n 5 weighted by relative Sanderson electronegativities
1209000000	Largest absolute eigenvalue of Burden modified matrix - n 6 weighted by relative Sanderson electronegativities
1210000000	Largest absolute eigenvalue of Burden modified matrix - n 7 weighted by relative Sanderson electronegativities
1211000000	Largest absolute eigenvalue of Burden modified matrix - n 8 weighted by relative Sanderson electronegativities
1212000000	Smallest absolute eigenvalue of Burden modified matrix - n 1 weighted by relative Sanderson electronegativities
1213000000	Smallest absolute eigenvalue of Burden modified matrix - n 2 weighted by relative Sanderson electronegativities
1214000000	Smallest absolute eigenvalue of Burden modified matrix - n 3 weighted by relative Sanderson electronegativities
1215000000	Smallest absolute eigenvalue of Burden modified matrix - n 4 weighted by relative Sanderson electronegativities
1216000000	Smallest absolute eigenvalue of Burden modified matrix - n 5 weighted by relative Sanderson electronegativities
1217000000	Smallest absolute eigenvalue of Burden modified matrix - n 6 weighted by relative Sanderson electronegativities
1218000000	Smallest absolute eigenvalue of Burden modified matrix - n 7 weighted by relative Sanderson electronegativities
1219000000	Smallest absolute eigenvalue of Burden modified matrix - n 8 weighted by relative Sanderson electronegativities
1220000000	Largest absolute eigenvalue of Burden modified matrix - n 1 weighted by relative polarizabilities
1221000000	Largest absolute eigenvalue of Burden modified matrix - n 2 weighted by relative polarizabilities
1222000000	Largest absolute eigenvalue of Burden modified matrix - n 3 weighted by relative polarizabilities
1223000000	Largest absolute eigenvalue of Burden modified matrix - n 4 weighted by relative polarizabilities
1224000000	Largest absolute eigenvalue of Burden modified matrix - n 5 weighted by relative polarizabilities
1225000000	Largest absolute eigenvalue of Burden modified matrix - n 6 weighted by relative polarizabilities
1226000000	Largest absolute eigenvalue of Burden modified matrix - n 7 weighted by relative polarizabilities
1227000000	Largest absolute eigenvalue of Burden modified matrix - n 8 weighted by relative polarizabilities
1228000000	Smallest absolute eigenvalue of Burden modified matrix - n 1 weighted by relative polarizabilities
1229000000	Smallest absolute eigenvalue of Burden modified matrix - n 2 weighted by relative polarizabilities
1230000000	Smallest absolute eigenvalue of Burden modified matrix - n 3 weighted by relative polarizabilities
1231000000	Smallest absolute eigenvalue of Burden modified matrix - n 4 weighted by relative polarizabilities
1232000000	Smallest absolute eigenvalue of Burden modified matrix - n 5 weighted by relative polarizabilities
1233000000	Smallest absolute eigenvalue of Burden modified matrix - n 6 weighted by relative polarizabilities
1234000000	Smallest absolute eigenvalue of Burden modified matrix - n 7 weighted by relative polarizabilities
1235000000	Smallest absolute eigenvalue of Burden modified matrix - n 8 weighted by relative polarizabilities
1236000000	Largest absolute eigenvalue of Burden modified matrix - n 1 weighted by relative first ionization potential
1237000000	Largest absolute eigenvalue of Burden modified matrix - n 2 weighted by relative first ionization potential
1238000000	Largest absolute eigenvalue of Burden modified matrix - n 3 weighted by relative first ionization potential
1239000000	Largest absolute eigenvalue of Burden modified matrix - n 4 weighted by relative first ionization potential
1240000000	Largest absolute eigenvalue of Burden modified matrix - n 5 weighted by relative first ionization potential
1241000000	Largest absolute eigenvalue of Burden modified matrix - n 6 weighted by relative first ionization potential
1242000000	Largest absolute eigenvalue of Burden modified matrix - n 7 weighted by relative first ionization potential
1243000000	Largest absolute eigenvalue of Burden modified matrix - n 8 weighted by relative first ionization potential
1244000000	Smallest absolute eigenvalue of Burden modified matrix - n 1 weighted by relative first ionization potential
1245000000	Smallest absolute eigenvalue of Burden modified matrix - n 2 weighted by relative first ionization potential
1246000000	Smallest absolute eigenvalue of Burden modified matrix - n 3 weighted by relative first ionization potential
1247000000	Smallest absolute eigenvalue of Burden modified matrix - n 4 weighted by relative first ionization potential
1248000000	Smallest absolute eigenvalue of Burden modified matrix - n 5 weighted by relative first ionization potential
1249000000	Smallest absolute eigenvalue of Burden modified matrix - n 6 weighted by relative first ionization potential
1250000000	Smallest absolute eigenvalue of Burden modified matrix - n 7 weighted by relative first ionization potential
1251000000	Smallest absolute eigenvalue of Burden modified matrix - n 8 weighted by relative first ionization potential
1252000000	Largest absolute eigenvalue of Burden modified matrix - n 1 weighted by relative I-state
1253000000	Largest absolute eigenvalue of Burden modified matrix - n 2 weighted by relative I-state
1254000000	Largest absolute eigenvalue of Burden modified matrix - n 3 weighted by relative I-state
1255000000	Largest absolute eigenvalue of Burden modified matrix - n 4 weighted by relative I-state
1256000000	Largest absolute eigenvalue of Burden modified matrix - n 5 weighted by relative I-state
1257000000	Largest absolute eigenvalue of Burden modified matrix - n 6 weighted by relative I-state
1258000000	Largest absolute eigenvalue of Burden modified matrix - n 7 weighted by relative I-state
1259000000	Largest absolute eigenvalue of Burden modified matrix - n 8 weighted by relative I-state
1260000000	Smallest absolute eigenvalue of Burden modified matrix - n 1 weighted by relative I-state
1261000000	Smallest absolute eigenvalue of Burden modified matrix - n 2 weighted by relative I-state
1262000000	Smallest absolute eigenvalue of Burden modified matrix - n 3 weighted by relative I-state
1263000000	Smallest absolute eigenvalue of Burden modified matrix - n 4 weighted by relative I-state
1264000000	Smallest absolute eigenvalue of Burden modified matrix - n 5 weighted by relative I-state
1265000000	Smallest absolute eigenvalue of Burden modified matrix - n 6 weighted by relative I-state
1266000000	Smallest absolute eigenvalue of Burden modified matrix - n 7 weighted by relative I-state
1267000000	Smallest absolute eigenvalue of Burden modified matrix - n 8 weighted by relative I-state
35000000	Number of rings
1268000000	Number of 3-membered rings
1269000000	Number of 4-membered rings
1270000000	Number of 5-membered rings
1271000000	Number of 6-membered rings
1272000000	Number of 7-membered rings
1273000000	Number of 8-membered rings
1274000000	Number of 9-membered rings
1275000000	Number of 10-membered rings
1276000000	Number of 11-membered rings
1277000000	Number of 12-membered rings
1278000000	Number of >12-membered rings
1279000000	Number of fused rings
1280000000	Number of 4-membered fused rings
1281000000	Number of 5-membered fused rings
1282000000	Number of 6-membered fused rings
1283000000	Number of 7-membered fused rings
1381000000	Number of 8-membered fused rings
1382000000	Number of 9-membered fused rings
1383000000	Number of 10-membered fused rings
1384000000	Number of 11-membered fused rings
1385000000	Number of 12-membered fused rings
1386000000	Number of >12-membered fused rings
1387000000	Number of rings (includes counts from fused rings)
1388000000	Number of 4-membered rings (includes counts from fused rings)
1389000000	Number of 5-membered rings (includes counts from fused rings)
1390000000	Number of 6-membered rings (includes counts from fused rings)
1391000000	Number of 7-membered rings (includes counts from fused rings)
1392000000	Number of 8-membered rings (includes counts from fused rings)
1393000000	Number of 9-membered rings (includes counts from fused rings)
1394000000	Number of 10-membered rings (includes counts from fused rings)
1395000000	Number of 11-membered rings (includes counts from fused rings)
1396000000	Number of 12-membered rings (includes counts from fused rings)
1397000000	Number of >12-membered rings (includes counts from fused rings)
1398000000	Number of rings containing heteroatoms (N	S	or halogens)
1399000000	Number of 3-membered rings containing heteroatoms (N	S	or halogens)
1400000000	Number of 4-membered rings containing heteroatoms (N	S	or halogens)
1401000000	Number of 5-membered rings containing heteroatoms (N	S	or halogens)
1402000000	Number of 6-membered rings containing heteroatoms (N	S	or halogens)
1403000000	Number of 7-membered rings containing heteroatoms (N	S	or halogens)
1404000000	Number of 8-membered rings containing heteroatoms (N	S	or halogens)
1405000000	Number of 9-membered rings containing heteroatoms (N	S	or halogens)
1406000000	Number of 10-membered rings containing heteroatoms (N	S	or halogens)
1407000000	Number of 11-membered rings containing heteroatoms (N	S	or halogens)
1408000000	Number of 12-membered rings containing heteroatoms (N	S	or halogens)
1409000000	Number of >12-membered rings containing heteroatoms (N	S	or halogens)
1410000000	Number of fused rings containing heteroatoms (N	S	or halogens)
1411000000	Number of 4-membered fused rings containing heteroatoms (N	S	or halogens)
1412000000	Number of 5-membered fused rings containing heteroatoms (N	S	or halogens)
1413000000	Number of 6-membered fused rings containing heteroatoms (N	S	or halogens)
1414000000	Number of 7-membered fused rings containing heteroatoms (N	S	or halogens)
1415000000	Number of 8-membered fused rings containing heteroatoms (N	S	or halogens)
1416000000	Number of 9-membered fused rings containing heteroatoms (N	S	or halogens)
1417000000	Number of 10-membered fused rings containing heteroatoms (N	S	or halogens)
1418000000	Number of 11-membered fused rings containing heteroatoms (N	S	or halogens)
1419000000	Number of 12-membered fused rings containing heteroatoms (N	S	or halogens)
1420000000	Number of >12-membered fused rings containing heteroatoms (N	S	or halogens)
1421000000	Number of rings (includes counts from fused rings) containing heteroatoms (N	S	or halogens)
1422000000	Number of 4-membered rings (includes counts from fused rings) containing heteroatoms (N	S	or halogens)
1423000000	Number of 5-membered rings (includes counts from fused rings) containing heteroatoms (N	S	or halogens)
1424000000	Number of 6-membered rings (includes counts from fused rings) containing heteroatoms (N	S	or halogens)
1425000000	Number of 7-membered rings (includes counts from fused rings) containing heteroatoms (N	S	or halogens)
1426000000	Number of 8-membered rings (includes counts from fused rings) containing heteroatoms (N	S	or halogens)
1427000000	Number of 9-membered rings (includes counts from fused rings) containing heteroatoms (N	S	or halogens)
1428000000	Number of 10-membered rings (includes counts from fused rings) containing heteroatoms (N	S	or halogens)
1429000000	Number of 11-membered rings (includes counts from fused rings) containing heteroatoms (N	S	or halogens)
1430000000	Number of 12-membered rings (includes counts from fused rings) containing heteroatoms (N	S	or halogens)
1431000000	Number of >12-membered rings (includes counts from fused rings) containing heteroatoms (N	S	or halogens)
