# Supplementary material for: In Silico Identification of Small Molecules as New Cdc25 Inhibitors through the Correlation between Chemosensitivity and Protein Expression Pattern
Source: Int J Mol Sci. 2021 Apr 2;22(7):3714. doi: 10.3390/ijms22073714 (PMC8038176; doi:10.3390/ijms22073714)
Supplement: Supplementary file 1 [file ijms-22-03714-s001.zip › ijms-1160622-supplementary/S2- full BIOTARGET matrix obtained in DRUDIT and the ranked DAS against CDC25.xlsx]

## Sheet: Full BIOTARGET matrix
	Structures
Target	301	397	418	814	897	913	1095	1495	1673	1769	1798	1811	1897	1905	1930	1985	2463	2558	2677	2678	2743	2977	3024	3582	3583	3591	3609	3610	3651	3661	3667	3674	3678	3790	3813	4060	406252	4076	4130	4527	4588	4677	4719	4913	5102	5156	5288	5506	5521
11-beta_Hydroxysteroid_dehydrogenase_type_1	0.358	0.734	0.42	0.518	0.516	0.444	0.266	0.718	0.364	0.706	0.508	0.514	0.516	0.552	0.462	0.51	0.656	0.61	0.368	0.364	0.542	0.624	0.348	0.418	0.364	0.466	0.284	0.284	0.264	0.356	0.32	0.602	0.3	0.414	0.644	0.418	0.794	0.578	0.342	0.446	0.42	0.474	0.558	0.29	0.408	0.418	0.526	0.58	0.698
17-beta-hydroxysteroid_dehydrogenase_type_3	0.502	0.804	0.556	0.506	0.818	0.622	0.374	0.568	0.59	0.65	0.728	0.658	0.512	0.532	0.606	0.54	0.81	0.586	0.506	0.502	0.774	0.748	0.554	0.542	0.466	0.416	0.41	0.41	0.382	0.532	0.474	0.516	0.468	0.578	0.802	0.55	0.832	0.808	0.468	0.604	0.678	0.648	0.548	0.414	0.586	0.562	0.51	0.676	0.744
3-phosphoinositide_dependent_protein_kinase_1	0.336	0.666	0.42	0.55	0.528	0.42	0.24	0.608	0.398	0.622	0.466	0.464	0.408	0.414	0.394	0.396	0.542	0.51	0.332	0.318	0.566	0.526	0.358	0.362	0.32	0.432	0.27	0.27	0.26	0.366	0.318	0.476	0.334	0.418	0.592	0.422	0.696	0.556	0.332	0.464	0.432	0.434	0.45	0.282	0.438	0.424	0.63	0.51	0.518
4-hydroxy_phenylpyruvate_dioxygenase	0.662	0.808	0.76	0.486	0.764	0.794	0.52	0.526	0.736	0.582	0.758	0.794	0.556	0.564	0.63	0.572	0.708	0.446	0.702	0.696	0.846	0.76	0.66	0.77	0.702	0.41	0.59	0.59	0.6	0.7	0.668	0.496	0.65	0.836	0.794	0.762	0.736	0.776	0.616	0.808	0.754	0.712	0.46	0.492	0.754	0.818	0.472	0.6	0.532
5-HT1A_receptor	0.498	0.808	0.544	0.544	0.702	0.654	0.39	0.776	0.51	0.718	0.742	0.634	0.528	0.534	0.538	0.542	0.77	0.74	0.52	0.524	0.702	0.79	0.452	0.56	0.478	0.5	0.38	0.38	0.384	0.528	0.478	0.65	0.464	0.52	0.792	0.562	0.864	0.724	0.486	0.628	0.498	0.564	0.712	0.378	0.574	0.532	0.622	0.722	0.778
5-lipoxygenase_FLAP	0.46	0.882	0.54	0.688	0.754	0.558	0.346	0.77	0.486	0.718	0.636	0.622	0.478	0.51	0.51	0.506	0.716	0.782	0.448	0.46	0.716	0.788	0.452	0.478	0.416	0.544	0.378	0.378	0.344	0.488	0.446	0.582	0.408	0.522	0.732	0.506	0.906	0.808	0.446	0.586	0.65	0.572	0.668	0.406	0.528	0.55	0.75	0.672	0.71
ADAM_metallopeptidase_domain_17	0.272	0.398	0.354	0.554	0.314	0.308	0.116	0.508	0.228	0.484	0.314	0.326	0.258	0.292	0.292	0.268	0.338	0.482	0.192	0.184	0.354	0.346	0.218	0.28	0.236	0.458	0.22	0.22	0.184	0.216	0.224	0.522	0.208	0.304	0.424	0.318	0.374	0.31	0.322	0.418	0.298	0.308	0.574	0.21	0.326	0.276	0.536	0.406	0.388
ALK_tyrosine_kinase_receptor	0.276	0.384	0.264	0.43	0.318	0.294	0.176	0.626	0.276	0.454	0.26	0.292	0.206	0.232	0.244	0.222	0.388	0.594	0.22	0.206	0.326	0.316	0.326	0.212	0.21	0.334	0.16	0.16	0.138	0.22	0.196	0.43	0.198	0.27	0.398	0.224	0.48	0.366	0.276	0.26	0.252	0.26	0.454	0.178	0.232	0.282	0.542	0.456	0.546
ATP-binding_cassette_sub-family_G_menber_2	0.372	0.688	0.392	0.598	0.496	0.382	0.282	0.782	0.37	0.688	0.474	0.458	0.456	0.466	0.412	0.44	0.598	0.748	0.352	0.362	0.518	0.598	0.338	0.352	0.312	0.496	0.314	0.314	0.262	0.368	0.368	0.576	0.316	0.364	0.594	0.386	0.802	0.588	0.328	0.466	0.42	0.48	0.624	0.326	0.416	0.386	0.686	0.592	0.654
AXL_Receptor_tyrosine_kinase	0.328	0.388	0.316	0.62	0.322	0.318	0.162	0.804	0.312	0.448	0.338	0.372	0.3	0.308	0.316	0.34	0.446	0.642	0.286	0.266	0.412	0.35	0.284	0.312	0.28	0.396	0.186	0.186	0.2	0.29	0.244	0.502	0.26	0.318	0.44	0.332	0.54	0.436	0.318	0.374	0.322	0.322	0.552	0.254	0.34	0.282	0.53	0.484	0.48
A_disintegrin_and_metalloproteinase_with_thrombospondin_motifs_5	0.312	0.702	0.42	0.492	0.488	0.408	0.224	0.646	0.288	0.684	0.41	0.408	0.406	0.462	0.368	0.414	0.512	0.614	0.326	0.314	0.516	0.564	0.296	0.35	0.294	0.45	0.254	0.254	0.25	0.336	0.312	0.644	0.318	0.4	0.556	0.346	0.772	0.504	0.314	0.45	0.418	0.406	0.556	0.262	0.388	0.38	0.61	0.57	0.572
Acetyl-CoA_carboxylase_2	0.296	0.412	0.304	0.354	0.316	0.31	0.154	0.436	0.242	0.528	0.336	0.34	0.266	0.304	0.284	0.288	0.386	0.396	0.252	0.25	0.38	0.36	0.24	0.242	0.228	0.364	0.206	0.206	0.218	0.23	0.226	0.444	0.254	0.328	0.454	0.312	0.572	0.372	0.302	0.332	0.286	0.348	0.382	0.222	0.322	0.272	0.358	0.5	0.458
Acetyl-CoA_transporter_1_AT1	0.15	0.17	0.158	0.288	0.132	0.14	0.062	0.316	0.138	0.166	0.136	0.136	0.15	0.152	0.148	0.172	0.166	0.18	0.122	0.116	0.146	0.126	0.138	0.116	0.106	0.33	0.076	0.076	0.068	0.106	0.092	0.148	0.104	0.166	0.142	0.12	0.21	0.178	0.136	0.146	0.124	0.142	0.192	0.128	0.102	0.144	0.286	0.186	0.17
Activated_CDC42_kinase1	0.256	0.372	0.212	0.402	0.302	0.26	0.138	0.476	0.242	0.428	0.272	0.25	0.22	0.218	0.208	0.24	0.404	0.43	0.2	0.2	0.276	0.316	0.226	0.234	0.204	0.304	0.13	0.13	0.124	0.21	0.176	0.364	0.212	0.268	0.416	0.238	0.514	0.312	0.218	0.266	0.244	0.222	0.354	0.174	0.21	0.242	0.476	0.392	0.432
Acyl-CoA_desaturase_1	0.338	0.542	0.326	0.438	0.418	0.324	0.2	0.588	0.31	0.664	0.378	0.316	0.34	0.362	0.334	0.332	0.458	0.526	0.298	0.31	0.46	0.468	0.3	0.316	0.268	0.444	0.232	0.232	0.222	0.306	0.276	0.526	0.26	0.344	0.482	0.322	0.654	0.43	0.32	0.376	0.36	0.416	0.452	0.276	0.328	0.384	0.536	0.482	0.502
Adenosine_kinase	0.338	0.514	0.39	0.302	0.53	0.488	0.254	0.362	0.34	0.388	0.622	0.444	0.498	0.502	0.614	0.522	0.398	0.28	0.364	0.362	0.534	0.496	0.33	0.394	0.352	0.276	0.35	0.35	0.354	0.434	0.412	0.298	0.366	0.368	0.458	0.462	0.412	0.49	0.254	0.494	0.36	0.508	0.34	0.212	0.502	0.394	0.396	0.34	0.374
Adenosine_receptor_2	0.458	0.73	0.562	0.508	0.644	0.606	0.296	0.552	0.486	0.636	0.726	0.626	0.488	0.516	0.572	0.536	0.664	0.524	0.456	0.464	0.762	0.644	0.46	0.484	0.472	0.456	0.348	0.348	0.378	0.498	0.464	0.524	0.426	0.512	0.652	0.536	0.742	0.674	0.442	0.618	0.544	0.58	0.494	0.334	0.602	0.53	0.612	0.534	0.606
Akt	0.376	0.614	0.402	0.556	0.428	0.404	0.238	0.724	0.404	0.674	0.488	0.486	0.404	0.44	0.41	0.414	0.574	0.666	0.34	0.326	0.494	0.492	0.344	0.372	0.352	0.45	0.27	0.27	0.236	0.328	0.294	0.556	0.292	0.418	0.598	0.45	0.698	0.484	0.328	0.41	0.402	0.454	0.538	0.294	0.372	0.402	0.57	0.564	0.65
Aldose_reductase_ALR2	0.316	0.718	0.448	0.38	0.614	0.48	0.23	0.352	0.37	0.546	0.496	0.538	0.472	0.446	0.512	0.482	0.492	0.396	0.344	0.33	0.578	0.634	0.332	0.36	0.294	0.346	0.304	0.304	0.276	0.338	0.31	0.35	0.316	0.392	0.504	0.348	0.644	0.65	0.318	0.45	0.484	0.406	0.354	0.264	0.464	0.332	0.416	0.424	0.43
Androgen_receptor	0.488	0.668	0.574	0.52	0.634	0.616	0.338	0.512	0.53	0.51	0.688	0.632	0.418	0.442	0.53	0.432	0.836	0.546	0.516	0.51	0.68	0.608	0.504	0.506	0.468	0.498	0.39	0.39	0.382	0.498	0.454	0.398	0.456	0.532	0.672	0.518	0.658	0.624	0.456	0.598	0.552	0.586	0.524	0.43	0.562	0.586	0.514	0.56	0.634
Angiotensin_II_type_1a_receptor	0.262	0.252	0.198	0.488	0.2	0.202	0.128	0.44	0.208	0.262	0.216	0.184	0.22	0.21	0.204	0.272	0.244	0.326	0.152	0.16	0.294	0.238	0.212	0.188	0.164	0.608	0.144	0.144	0.13	0.154	0.16	0.25	0.172	0.226	0.242	0.228	0.306	0.288	0.192	0.216	0.224	0.224	0.35	0.178	0.182	0.262	0.42	0.282	0.242
Angiotensin_II_type_2_receptor	0.2	0.244	0.224	0.382	0.226	0.218	0.14	0.36	0.16	0.304	0.204	0.204	0.218	0.202	0.212	0.248	0.208	0.284	0.188	0.19	0.318	0.258	0.148	0.234	0.218	0.558	0.156	0.156	0.168	0.194	0.184	0.302	0.202	0.224	0.198	0.246	0.308	0.268	0.146	0.248	0.232	0.206	0.278	0.17	0.206	0.254	0.386	0.262	0.214
Angiotensin_converting_enzyme	0.2	0.424	0.28	0.292	0.248	0.3	0.136	0.544	0.178	0.478	0.244	0.26	0.18	0.22	0.196	0.18	0.286	0.452	0.174	0.174	0.304	0.31	0.146	0.216	0.224	0.398	0.152	0.152	0.17	0.218	0.188	0.58	0.2	0.278	0.362	0.242	0.484	0.302	0.226	0.37	0.25	0.236	0.428	0.192	0.258	0.262	0.536	0.458	0.426
Apoptosis_regulator_Bcl-2	0.234	0.328	0.236	0.432	0.214	0.244	0.146	0.34	0.204	0.308	0.248	0.208	0.19	0.19	0.238	0.226	0.258	0.342	0.214	0.208	0.3	0.278	0.228	0.194	0.19	0.556	0.176	0.176	0.144	0.196	0.154	0.25	0.172	0.242	0.306	0.228	0.326	0.304	0.216	0.24	0.208	0.228	0.288	0.186	0.178	0.26	0.392	0.258	0.334
Aromatase	0.406	0.804	0.44	0.508	0.704	0.504	0.292	0.516	0.45	0.596	0.666	0.552	0.536	0.528	0.54	0.544	0.678	0.506	0.398	0.422	0.664	0.736	0.424	0.434	0.368	0.432	0.328	0.328	0.268	0.414	0.37	0.418	0.36	0.442	0.664	0.462	0.772	0.74	0.37	0.508	0.532	0.514	0.434	0.308	0.44	0.484	0.484	0.516	0.55
B-Raf-Protein_Kinase_Mutant-V599E	0.242	0.522	0.288	0.33	0.354	0.266	0.178	0.41	0.258	0.476	0.348	0.336	0.248	0.292	0.288	0.282	0.432	0.394	0.238	0.218	0.388	0.416	0.254	0.25	0.218	0.27	0.216	0.216	0.178	0.254	0.218	0.334	0.222	0.254	0.458	0.268	0.68	0.4	0.238	0.312	0.35	0.358	0.332	0.204	0.258	0.284	0.448	0.376	0.44
Beta-secretase_1	0.306	0.506	0.346	0.476	0.378	0.36	0.202	0.666	0.31	0.6	0.34	0.382	0.298	0.344	0.3	0.32	0.458	0.584	0.3	0.288	0.41	0.428	0.278	0.288	0.268	0.384	0.182	0.182	0.194	0.288	0.244	0.536	0.262	0.332	0.508	0.31	0.644	0.418	0.264	0.358	0.354	0.39	0.488	0.236	0.29	0.348	0.634	0.518	0.578
Beta_Secretase_2	0.302	0.638	0.378	0.444	0.424	0.392	0.232	0.582	0.346	0.74	0.42	0.46	0.42	0.48	0.372	0.432	0.586	0.556	0.348	0.358	0.478	0.508	0.334	0.342	0.316	0.372	0.248	0.248	0.224	0.302	0.278	0.544	0.29	0.34	0.57	0.344	0.712	0.46	0.294	0.374	0.394	0.436	0.502	0.262	0.384	0.354	0.574	0.544	0.646
Bromodomain-containing_protein_2	0.22	0.296	0.224	0.338	0.256	0.236	0.124	0.574	0.236	0.42	0.266	0.274	0.23	0.246	0.214	0.246	0.296	0.464	0.168	0.158	0.33	0.296	0.23	0.188	0.182	0.284	0.134	0.134	0.152	0.182	0.18	0.368	0.156	0.246	0.338	0.212	0.376	0.318	0.212	0.222	0.27	0.27	0.348	0.158	0.204	0.248	0.51	0.342	0.364
Bromodomain-containing_protein_3	0.234	0.328	0.228	0.364	0.276	0.242	0.138	0.596	0.258	0.438	0.276	0.278	0.232	0.25	0.23	0.242	0.318	0.494	0.17	0.172	0.35	0.324	0.236	0.2	0.192	0.294	0.148	0.148	0.154	0.188	0.192	0.388	0.158	0.262	0.348	0.22	0.424	0.328	0.218	0.236	0.294	0.278	0.368	0.172	0.206	0.27	0.508	0.376	0.384
Butyryl_choline_esterase	0.492	0.726	0.426	0.778	0.53	0.466	0.274	0.822	0.49	0.648	0.524	0.496	0.378	0.41	0.36	0.398	0.65	0.836	0.36	0.36	0.542	0.574	0.436	0.4	0.376	0.608	0.306	0.306	0.274	0.404	0.346	0.528	0.344	0.5	0.666	0.408	0.804	0.63	0.416	0.474	0.476	0.468	0.69	0.35	0.402	0.476	0.74	0.67	0.63
CC_chemokine_receptor_type_3	0.296	0.234	0.232	0.512	0.276	0.212	0.132	0.682	0.278	0.426	0.254	0.256	0.256	0.27	0.266	0.26	0.358	0.598	0.186	0.182	0.276	0.28	0.254	0.198	0.18	0.368	0.188	0.188	0.158	0.224	0.192	0.384	0.182	0.302	0.392	0.242	0.352	0.354	0.252	0.28	0.244	0.302	0.51	0.218	0.228	0.242	0.506	0.418	0.38
CC_chemokine_receptor_type_5	0.266	0.254	0.242	0.474	0.276	0.224	0.124	0.4	0.23	0.31	0.272	0.268	0.194	0.222	0.2	0.202	0.316	0.356	0.196	0.206	0.244	0.238	0.244	0.212	0.192	0.444	0.164	0.164	0.158	0.198	0.198	0.262	0.194	0.324	0.33	0.252	0.326	0.296	0.224	0.292	0.244	0.28	0.336	0.2	0.25	0.22	0.352	0.342	0.338
CDC25	0.436	0.792	0.46	0.612	0.572	0.488	0.294	0.74	0.362	0.678	0.564	0.548	0.446	0.446	0.45	0.454	0.69	0.748	0.356	0.348	0.55	0.594	0.384	0.366	0.328	0.48	0.304	0.304	0.308	0.448	0.384	0.622	0.366	0.478	0.736	0.414	0.842	0.598	0.39	0.494	0.506	0.474	0.71	0.328	0.494	0.444	0.658	0.758	0.76
CDK1CyclinE	0.396	0.664	0.46	0.594	0.498	0.442	0.216	0.732	0.382	0.664	0.474	0.456	0.432	0.442	0.4	0.456	0.582	0.668	0.358	0.354	0.558	0.526	0.326	0.384	0.34	0.476	0.272	0.272	0.25	0.352	0.302	0.57	0.332	0.444	0.586	0.444	0.764	0.542	0.35	0.49	0.488	0.4	0.592	0.324	0.426	0.398	0.594	0.612	0.598
Calcitonin_gene-related_peptide	0.474	0.652	0.508	0.738	0.566	0.502	0.386	0.76	0.474	0.69	0.552	0.52	0.5	0.534	0.526	0.512	0.596	0.698	0.442	0.442	0.592	0.592	0.47	0.456	0.43	0.77	0.442	0.442	0.382	0.428	0.428	0.57	0.426	0.502	0.596	0.466	0.692	0.602	0.454	0.522	0.5	0.546	0.688	0.408	0.502	0.492	0.712	0.622	0.622
Cannabinoid-Receptor	0.236	0.344	0.266	0.366	0.294	0.246	0.168	0.472	0.228	0.36	0.278	0.236	0.222	0.22	0.234	0.24	0.358	0.398	0.216	0.224	0.314	0.382	0.178	0.258	0.222	0.338	0.144	0.144	0.162	0.228	0.208	0.338	0.184	0.258	0.348	0.25	0.41	0.372	0.246	0.294	0.312	0.222	0.342	0.188	0.218	0.272	0.398	0.324	0.354
Carbonic_Anhydrase_II	0.458	0.612	0.634	0.346	0.678	0.59	0.424	0.352	0.596	0.51	0.596	0.578	0.488	0.466	0.676	0.498	0.494	0.334	0.456	0.478	0.876	0.728	0.578	0.516	0.494	0.382	0.512	0.512	0.49	0.524	0.524	0.43	0.478	0.642	0.498	0.578	0.534	0.628	0.544	0.634	0.714	0.538	0.372	0.468	0.632	0.778	0.374	0.446	0.446
Casein_kinase_I_isoform_delta	0.342	0.738	0.394	0.404	0.666	0.464	0.272	0.5	0.378	0.634	0.55	0.522	0.414	0.45	0.47	0.458	0.542	0.462	0.316	0.344	0.598	0.664	0.374	0.35	0.312	0.396	0.284	0.284	0.268	0.374	0.362	0.458	0.316	0.394	0.592	0.428	0.762	0.684	0.342	0.47	0.466	0.446	0.422	0.284	0.504	0.418	0.506	0.484	0.564
Cathepsin_S	0.312	0.412	0.298	0.46	0.35	0.29	0.156	0.494	0.214	0.518	0.33	0.276	0.304	0.308	0.3	0.32	0.328	0.464	0.206	0.22	0.428	0.402	0.24	0.222	0.206	0.614	0.234	0.234	0.19	0.228	0.244	0.516	0.21	0.3	0.382	0.252	0.398	0.342	0.266	0.362	0.318	0.342	0.49	0.198	0.284	0.33	0.534	0.414	0.422
Cell_division_cycle7_related_protein_kinase	0.362	0.698	0.432	0.412	0.612	0.498	0.286	0.392	0.344	0.44	0.638	0.55	0.436	0.43	0.498	0.464	0.53	0.41	0.406	0.386	0.67	0.614	0.348	0.436	0.368	0.326	0.31	0.31	0.322	0.426	0.386	0.306	0.39	0.41	0.58	0.478	0.64	0.67	0.322	0.542	0.466	0.458	0.346	0.284	0.536	0.398	0.394	0.426	0.42
Ceramide_glucosyl_transferase	0.35	0.362	0.268	0.42	0.294	0.26	0.134	0.574	0.21	0.48	0.348	0.344	0.256	0.266	0.282	0.252	0.406	0.542	0.198	0.206	0.32	0.306	0.198	0.216	0.18	0.32	0.208	0.208	0.166	0.248	0.222	0.472	0.188	0.358	0.438	0.278	0.44	0.358	0.318	0.34	0.306	0.352	0.564	0.236	0.292	0.238	0.44	0.512	0.478
Checkpoint_kinase	0.296	0.62	0.274	0.448	0.432	0.286	0.176	0.496	0.278	0.51	0.35	0.324	0.312	0.334	0.322	0.332	0.454	0.464	0.25	0.238	0.36	0.41	0.274	0.27	0.24	0.34	0.212	0.212	0.156	0.264	0.22	0.376	0.234	0.33	0.45	0.278	0.704	0.45	0.288	0.304	0.384	0.356	0.406	0.246	0.268	0.332	0.488	0.418	0.486
Cholecystokinin_A_receptor	0.212	0.308	0.234	0.332	0.264	0.246	0.102	0.264	0.15	0.34	0.232	0.224	0.164	0.182	0.156	0.162	0.232	0.254	0.16	0.168	0.226	0.222	0.164	0.182	0.166	0.472	0.142	0.142	0.138	0.188	0.158	0.206	0.164	0.318	0.236	0.212	0.36	0.214	0.21	0.272	0.194	0.206	0.19	0.164	0.252	0.228	0.27	0.216	0.242
Cholinesterase	0.392	0.44	0.254	0.702	0.384	0.262	0.178	0.682	0.312	0.586	0.348	0.292	0.304	0.332	0.32	0.29	0.482	0.742	0.216	0.21	0.392	0.43	0.302	0.224	0.202	0.45	0.198	0.198	0.164	0.228	0.22	0.518	0.212	0.318	0.524	0.23	0.564	0.408	0.31	0.32	0.314	0.372	0.68	0.246	0.256	0.316	0.618	0.63	0.602
Collagenase	0.274	0.62	0.336	0.416	0.444	0.282	0.192	0.502	0.236	0.732	0.328	0.342	0.33	0.388	0.33	0.356	0.438	0.484	0.26	0.26	0.454	0.528	0.244	0.296	0.242	0.414	0.242	0.242	0.216	0.274	0.286	0.574	0.236	0.324	0.446	0.284	0.71	0.43	0.278	0.358	0.388	0.418	0.464	0.21	0.336	0.366	0.546	0.434	0.546
Corticotropin_releasing_factor_receptor_1	0.566	0.636	0.578	0.754	0.616	0.568	0.43	0.82	0.584	0.724	0.632	0.584	0.546	0.544	0.548	0.56	0.652	0.776	0.51	0.514	0.634	0.61	0.536	0.544	0.51	0.648	0.448	0.448	0.446	0.51	0.47	0.692	0.498	0.576	0.666	0.566	0.714	0.668	0.524	0.594	0.582	0.542	0.714	0.472	0.552	0.602	0.726	0.716	0.708
Cyclin_Dependent_kinase_4	0.372	0.602	0.378	0.57	0.454	0.398	0.222	0.694	0.334	0.562	0.414	0.422	0.342	0.354	0.322	0.366	0.488	0.614	0.304	0.292	0.466	0.492	0.3	0.322	0.288	0.46	0.23	0.23	0.224	0.322	0.282	0.56	0.308	0.402	0.486	0.384	0.754	0.47	0.354	0.412	0.41	0.364	0.524	0.294	0.382	0.382	0.618	0.6	0.574
Cyclin_Dependent_kinase_5	0.428	0.74	0.528	0.43	0.764	0.522	0.298	0.436	0.514	0.488	0.622	0.534	0.47	0.44	0.524	0.474	0.59	0.424	0.422	0.412	0.762	0.686	0.446	0.456	0.428	0.382	0.334	0.334	0.338	0.472	0.428	0.384	0.414	0.566	0.55	0.51	0.64	0.696	0.404	0.57	0.652	0.51	0.382	0.358	0.56	0.548	0.468	0.454	0.47
Cyclin_dependent_kinase_1	0.35	0.788	0.422	0.47	0.63	0.466	0.258	0.486	0.384	0.684	0.508	0.558	0.476	0.49	0.504	0.528	0.612	0.464	0.36	0.378	0.674	0.71	0.346	0.416	0.362	0.412	0.308	0.308	0.254	0.406	0.35	0.45	0.342	0.424	0.654	0.416	0.824	0.688	0.33	0.504	0.51	0.462	0.454	0.32	0.488	0.428	0.474	0.508	0.542
Cyclin_dependent_kinase_2	0.308	0.706	0.368	0.398	0.568	0.426	0.264	0.446	0.372	0.484	0.48	0.498	0.418	0.44	0.452	0.444	0.544	0.382	0.334	0.336	0.592	0.592	0.33	0.374	0.35	0.388	0.264	0.264	0.254	0.362	0.344	0.382	0.334	0.41	0.518	0.396	0.688	0.554	0.286	0.448	0.474	0.394	0.368	0.298	0.432	0.454	0.448	0.402	0.514
Cyclooxigenase-1	0.372	0.646	0.642	0.408	0.698	0.662	0.35	0.398	0.576	0.44	0.65	0.572	0.388	0.378	0.528	0.39	0.504	0.41	0.466	0.47	0.804	0.666	0.506	0.496	0.468	0.378	0.384	0.384	0.422	0.546	0.49	0.35	0.458	0.562	0.496	0.606	0.534	0.712	0.344	0.628	0.72	0.514	0.368	0.318	0.602	0.562	0.392	0.438	0.394
Cyclooxigenase-2	0.352	0.746	0.39	0.43	0.61	0.448	0.294	0.498	0.328	0.682	0.516	0.45	0.5	0.536	0.518	0.52	0.586	0.484	0.356	0.366	0.606	0.744	0.35	0.41	0.336	0.41	0.304	0.304	0.272	0.376	0.374	0.486	0.326	0.374	0.56	0.386	0.808	0.692	0.314	0.47	0.478	0.448	0.428	0.278	0.448	0.434	0.496	0.462	0.516
Cysteinyl_leukotriene_receptor	0.376	0.826	0.41	0.756	0.558	0.476	0.31	0.782	0.388	0.772	0.498	0.516	0.472	0.524	0.442	0.484	0.606	0.794	0.408	0.392	0.576	0.66	0.398	0.424	0.376	0.656	0.35	0.35	0.29	0.43	0.36	0.664	0.344	0.438	0.67	0.392	0.916	0.672	0.38	0.522	0.488	0.484	0.722	0.346	0.44	0.394	0.778	0.668	0.722
Cytochrome_P450_1_A1	0.57	0.88	0.7	0.708	0.8	0.728	0.486	0.816	0.746	0.782	0.75	0.736	0.58	0.59	0.594	0.582	0.782	0.792	0.59	0.588	0.798	0.78	0.644	0.65	0.6	0.576	0.49	0.49	0.49	0.64	0.58	0.65	0.58	0.666	0.782	0.66	0.902	0.782	0.53	0.774	0.712	0.67	0.674	0.508	0.68	0.682	0.734	0.716	0.786
Cytochrome_P450_1_A2	0.678	0.898	0.752	0.606	0.844	0.762	0.524	0.744	0.772	0.744	0.812	0.79	0.58	0.588	0.64	0.588	0.824	0.74	0.644	0.656	0.844	0.824	0.728	0.676	0.634	0.466	0.508	0.508	0.518	0.672	0.62	0.618	0.6	0.732	0.876	0.7	0.91	0.834	0.608	0.798	0.766	0.71	0.644	0.562	0.73	0.708	0.604	0.738	0.73
Cytochrome_P450_2_A6	0.518	0.424	0.438	0.398	0.44	0.394	0.24	0.396	0.488	0.382	0.396	0.392	0.312	0.324	0.378	0.312	0.434	0.402	0.366	0.37	0.4	0.392	0.574	0.362	0.362	0.356	0.308	0.308	0.322	0.36	0.33	0.338	0.378	0.512	0.484	0.39	0.458	0.43	0.618	0.414	0.434	0.39	0.434	0.57	0.352	0.422	0.358	0.382	0.438
DTDP-4-dehydro_rhamnose_3-5-epimerase_RmlC	0.396	0.762	0.524	0.412	0.65	0.634	0.282	0.44	0.472	0.514	0.706	0.676	0.48	0.47	0.534	0.482	0.654	0.44	0.438	0.442	0.688	0.668	0.412	0.518	0.454	0.358	0.358	0.358	0.368	0.484	0.46	0.418	0.41	0.45	0.644	0.534	0.682	0.64	0.326	0.624	0.518	0.55	0.388	0.296	0.632	0.458	0.444	0.494	0.478
Dihydrofolatere_reductase	0.276	0.662	0.358	0.39	0.424	0.332	0.188	0.512	0.31	0.82	0.374	0.398	0.392	0.426	0.36	0.356	0.526	0.476	0.266	0.27	0.452	0.474	0.276	0.298	0.274	0.402	0.24	0.24	0.184	0.256	0.26	0.574	0.236	0.368	0.522	0.32	0.716	0.396	0.278	0.354	0.308	0.436	0.46	0.228	0.342	0.374	0.478	0.51	0.578
Dihydroorotate_dehydrogenase	0.328	0.784	0.386	0.432	0.572	0.456	0.278	0.476	0.34	0.55	0.52	0.528	0.444	0.456	0.408	0.464	0.554	0.434	0.372	0.358	0.522	0.632	0.33	0.408	0.354	0.384	0.338	0.338	0.314	0.394	0.396	0.402	0.368	0.43	0.576	0.414	0.698	0.622	0.3	0.466	0.488	0.462	0.39	0.338	0.48	0.396	0.474	0.468	0.478
Dopamine-Receptor	0.322	0.712	0.374	0.406	0.558	0.462	0.294	0.5	0.378	0.616	0.574	0.576	0.45	0.468	0.494	0.464	0.656	0.528	0.434	0.41	0.544	0.616	0.344	0.434	0.366	0.332	0.356	0.356	0.284	0.428	0.392	0.47	0.356	0.38	0.646	0.386	0.7	0.624	0.306	0.512	0.416	0.502	0.436	0.238	0.458	0.378	0.434	0.564	0.604
EGF-R_Tyrosine_kinase	0.468	0.778	0.63	0.51	0.766	0.63	0.374	0.498	0.634	0.58	0.75	0.73	0.53	0.554	0.622	0.562	0.718	0.484	0.488	0.516	0.824	0.73	0.532	0.56	0.49	0.384	0.426	0.426	0.416	0.564	0.5	0.46	0.486	0.63	0.718	0.65	0.78	0.824	0.44	0.65	0.808	0.604	0.442	0.352	0.652	0.596	0.468	0.556	0.58
Epidermal_growth_factor_receptor	0.436	0.722	0.546	0.45	0.718	0.58	0.342	0.462	0.516	0.5	0.662	0.63	0.466	0.478	0.54	0.484	0.656	0.45	0.464	0.472	0.69	0.706	0.43	0.512	0.438	0.358	0.396	0.396	0.354	0.522	0.436	0.38	0.48	0.538	0.644	0.548	0.722	0.774	0.406	0.594	0.626	0.562	0.412	0.358	0.58	0.5	0.466	0.502	0.486
EpidermalgrowthfactorreceptorEGFR	0.316	0.592	0.352	0.694	0.43	0.368	0.272	0.812	0.356	0.728	0.422	0.47	0.456	0.484	0.362	0.48	0.554	0.748	0.356	0.332	0.49	0.53	0.288	0.364	0.34	0.61	0.284	0.284	0.238	0.35	0.32	0.68	0.302	0.348	0.574	0.364	0.73	0.534	0.288	0.386	0.384	0.386	0.686	0.256	0.402	0.362	0.744	0.578	0.634
Estrogen-progestogen-Receptor	0.352	0.728	0.358	0.508	0.464	0.422	0.232	0.536	0.432	0.524	0.524	0.542	0.382	0.418	0.42	0.41	0.81	0.536	0.392	0.396	0.51	0.534	0.372	0.392	0.334	0.356	0.298	0.298	0.25	0.4	0.348	0.408	0.356	0.396	0.686	0.412	0.73	0.572	0.364	0.458	0.446	0.492	0.462	0.282	0.46	0.424	0.432	0.604	0.71
Fatty_Acid_Amide_Hydrolase	0.27	0.398	0.302	0.422	0.35	0.274	0.168	0.6	0.264	0.492	0.32	0.252	0.262	0.268	0.272	0.284	0.376	0.492	0.252	0.26	0.364	0.402	0.246	0.276	0.242	0.322	0.192	0.192	0.164	0.236	0.198	0.428	0.232	0.292	0.444	0.258	0.57	0.424	0.254	0.306	0.284	0.29	0.378	0.202	0.234	0.302	0.448	0.42	0.416
Fibroblast_growth_factor_receptor_1	0.34	0.696	0.416	0.502	0.476	0.436	0.242	0.586	0.316	0.592	0.448	0.51	0.436	0.44	0.378	0.462	0.544	0.55	0.378	0.352	0.492	0.558	0.294	0.368	0.34	0.39	0.27	0.27	0.228	0.354	0.328	0.518	0.338	0.378	0.616	0.394	0.76	0.544	0.3	0.442	0.388	0.426	0.482	0.292	0.43	0.376	0.598	0.558	0.592
Fibroblast_growth_factor_receptor_2	0.344	0.518	0.3	0.46	0.414	0.258	0.166	0.558	0.336	0.562	0.372	0.418	0.314	0.322	0.332	0.328	0.43	0.486	0.272	0.238	0.404	0.432	0.294	0.294	0.264	0.39	0.21	0.21	0.194	0.268	0.252	0.378	0.236	0.394	0.454	0.312	0.592	0.45	0.328	0.326	0.378	0.414	0.376	0.278	0.306	0.364	0.566	0.454	0.464
Fibroblast_growth_factor_receptor_3	0.164	0.336	0.198	0.258	0.216	0.196	0.136	0.288	0.136	0.506	0.226	0.198	0.314	0.32	0.288	0.3	0.256	0.306	0.202	0.206	0.266	0.284	0.164	0.202	0.204	0.226	0.2	0.2	0.16	0.162	0.176	0.326	0.158	0.2	0.252	0.198	0.432	0.226	0.174	0.2	0.17	0.232	0.286	0.086	0.216	0.194	0.28	0.238	0.294
Fibronectin_receptor_beta-Integrin_alpha_4	0.226	0.442	0.318	0.434	0.326	0.272	0.136	0.458	0.212	0.51	0.242	0.284	0.282	0.274	0.248	0.28	0.304	0.452	0.174	0.19	0.368	0.386	0.242	0.198	0.204	0.454	0.182	0.182	0.192	0.23	0.22	0.476	0.198	0.306	0.292	0.238	0.396	0.352	0.24	0.346	0.336	0.236	0.406	0.192	0.28	0.31	0.556	0.362	0.36
GSK-3	0.278	0.684	0.37	0.39	0.578	0.392	0.266	0.412	0.328	0.464	0.472	0.446	0.404	0.412	0.426	0.422	0.494	0.384	0.344	0.32	0.55	0.608	0.34	0.33	0.264	0.352	0.24	0.24	0.222	0.368	0.294	0.358	0.294	0.334	0.504	0.408	0.722	0.6	0.278	0.434	0.448	0.402	0.332	0.276	0.41	0.35	0.442	0.416	0.446
Glucogen_synthase_kinase_3	0.278	0.684	0.37	0.39	0.578	0.392	0.266	0.412	0.328	0.464	0.472	0.446	0.404	0.412	0.426	0.422	0.494	0.384	0.344	0.32	0.55	0.608	0.34	0.33	0.264	0.352	0.24	0.24	0.222	0.368	0.294	0.358	0.294	0.334	0.504	0.408	0.722	0.6	0.278	0.434	0.448	0.402	0.332	0.276	0.41	0.35	0.442	0.416	0.446
Glutaminase_1	0.2	0.306	0.156	0.374	0.254	0.182	0.102	0.432	0.202	0.292	0.218	0.274	0.206	0.194	0.14	0.212	0.244	0.398	0.122	0.136	0.244	0.232	0.202	0.152	0.128	0.356	0.112	0.112	0.088	0.178	0.126	0.264	0.114	0.262	0.234	0.172	0.33	0.28	0.168	0.212	0.228	0.176	0.354	0.184	0.186	0.234	0.408	0.35	0.264
HDAC	0.278	0.778	0.328	0.35	0.496	0.414	0.2	0.4	0.302	0.528	0.516	0.522	0.376	0.414	0.398	0.384	0.572	0.35	0.354	0.316	0.514	0.514	0.276	0.374	0.31	0.316	0.298	0.298	0.24	0.432	0.338	0.358	0.338	0.37	0.646	0.33	0.716	0.49	0.28	0.508	0.36	0.488	0.34	0.268	0.468	0.37	0.37	0.526	0.494
HIV-1_Protease	0.286	0.33	0.286	0.662	0.282	0.276	0.148	0.458	0.224	0.372	0.248	0.26	0.254	0.264	0.244	0.248	0.296	0.438	0.204	0.194	0.294	0.264	0.208	0.246	0.204	0.736	0.208	0.208	0.19	0.256	0.236	0.356	0.214	0.326	0.336	0.256	0.392	0.304	0.258	0.314	0.242	0.274	0.402	0.178	0.28	0.244	0.51	0.32	0.332
HIV-1_Reverse_transcriptase	0.344	0.646	0.436	0.418	0.624	0.592	0.294	0.46	0.4	0.436	0.692	0.536	0.394	0.4	0.5	0.42	0.588	0.402	0.41	0.402	0.682	0.646	0.432	0.438	0.364	0.398	0.32	0.32	0.322	0.43	0.398	0.334	0.346	0.408	0.52	0.454	0.55	0.602	0.356	0.574	0.426	0.504	0.378	0.282	0.546	0.452	0.45	0.436	0.452
Histone_deacetylase_8	0.32	0.754	0.322	0.406	0.44	0.322	0.18	0.482	0.272	0.626	0.378	0.366	0.362	0.398	0.344	0.368	0.518	0.474	0.28	0.27	0.446	0.466	0.29	0.294	0.244	0.362	0.258	0.258	0.188	0.29	0.272	0.416	0.246	0.35	0.588	0.278	0.774	0.438	0.29	0.396	0.352	0.454	0.436	0.25	0.312	0.33	0.488	0.518	0.554
Insulin-like_growth_factor_1_receptor	0.29	0.364	0.276	0.486	0.276	0.258	0.138	0.668	0.246	0.482	0.298	0.252	0.292	0.286	0.252	0.27	0.372	0.622	0.222	0.192	0.346	0.326	0.278	0.218	0.204	0.356	0.158	0.158	0.116	0.21	0.176	0.482	0.194	0.284	0.392	0.23	0.446	0.372	0.242	0.266	0.252	0.29	0.542	0.202	0.216	0.27	0.564	0.484	0.43
Interleukin-1_receptor_associated_kinase_4	0.16	0.212	0.192	0.36	0.192	0.194	0.108	0.502	0.164	0.428	0.194	0.224	0.224	0.22	0.2	0.236	0.264	0.412	0.18	0.154	0.238	0.252	0.15	0.186	0.162	0.218	0.128	0.128	0.13	0.152	0.164	0.502	0.156	0.206	0.258	0.18	0.284	0.222	0.168	0.192	0.198	0.212	0.336	0.124	0.236	0.174	0.454	0.32	0.348
Kinesin-like_protein_1	0.33	0.668	0.344	0.456	0.446	0.362	0.214	0.504	0.328	0.588	0.394	0.404	0.366	0.408	0.386	0.398	0.618	0.528	0.3	0.292	0.422	0.514	0.29	0.31	0.282	0.368	0.25	0.25	0.236	0.326	0.306	0.444	0.294	0.368	0.616	0.34	0.712	0.476	0.31	0.38	0.38	0.44	0.496	0.26	0.362	0.338	0.508	0.502	0.582
Leukotriene_A4_hydrolase	0.332	0.576	0.302	0.434	0.434	0.316	0.16	0.382	0.294	0.458	0.41	0.416	0.304	0.332	0.252	0.326	0.522	0.402	0.286	0.26	0.378	0.448	0.244	0.278	0.238	0.27	0.24	0.24	0.194	0.304	0.254	0.256	0.242	0.31	0.642	0.282	0.6	0.48	0.304	0.378	0.342	0.404	0.386	0.24	0.338	0.274	0.284	0.458	0.474
Liver_X_receptor_alpha	0.31	0.388	0.274	0.368	0.326	0.276	0.198	0.442	0.252	0.598	0.284	0.276	0.382	0.394	0.29	0.346	0.332	0.434	0.244	0.25	0.356	0.364	0.216	0.27	0.268	0.404	0.22	0.22	0.228	0.256	0.266	0.512	0.216	0.304	0.342	0.3	0.478	0.354	0.276	0.288	0.298	0.352	0.408	0.218	0.278	0.336	0.444	0.436	0.462
Liver_X_receptor_beta	0.286	0.412	0.256	0.402	0.314	0.248	0.19	0.478	0.238	0.604	0.272	0.304	0.372	0.416	0.31	0.35	0.35	0.484	0.212	0.224	0.368	0.438	0.218	0.25	0.238	0.38	0.21	0.21	0.204	0.238	0.266	0.512	0.226	0.27	0.38	0.284	0.516	0.372	0.242	0.276	0.308	0.342	0.43	0.19	0.292	0.3	0.454	0.428	0.452
Luciferin_4-monooxygenase	0.542	0.538	0.776	0.408	0.61	0.69	0.47	0.424	0.608	0.484	0.642	0.588	0.38	0.38	0.548	0.372	0.476	0.4	0.53	0.546	0.8	0.576	0.552	0.66	0.632	0.41	0.514	0.514	0.598	0.616	0.596	0.406	0.548	0.808	0.55	0.74	0.532	0.54	0.6	0.77	0.798	0.594	0.388	0.508	0.652	0.796	0.436	0.488	0.442
Lysophosphatidic_acid_receptor_EDG_2	0.286	0.52	0.4	0.48	0.316	0.384	0.21	0.668	0.246	0.584	0.358	0.354	0.312	0.298	0.292	0.316	0.414	0.612	0.324	0.292	0.39	0.396	0.25	0.308	0.288	0.458	0.212	0.212	0.206	0.292	0.252	0.544	0.248	0.34	0.434	0.352	0.674	0.348	0.296	0.406	0.326	0.328	0.464	0.246	0.368	0.354	0.618	0.566	0.548
MAP_kinase-activated_protein_kinase_2	0.25	0.654	0.318	0.39	0.434	0.41	0.2	0.402	0.268	0.51	0.412	0.428	0.336	0.356	0.31	0.368	0.5	0.332	0.288	0.306	0.492	0.5	0.268	0.326	0.272	0.3	0.212	0.212	0.224	0.37	0.314	0.332	0.316	0.266	0.578	0.35	0.656	0.474	0.268	0.43	0.354	0.36	0.342	0.25	0.406	0.334	0.418	0.418	0.426
MAP_kinase-interacting_serine-threonine_protein_kinase_1	0.342	0.56	0.292	0.472	0.418	0.278	0.192	0.624	0.288	0.746	0.396	0.384	0.448	0.466	0.36	0.44	0.502	0.598	0.278	0.29	0.476	0.466	0.248	0.278	0.236	0.416	0.248	0.248	0.206	0.264	0.248	0.63	0.256	0.312	0.538	0.3	0.672	0.448	0.282	0.314	0.352	0.386	0.498	0.218	0.35	0.332	0.564	0.534	0.54
MAP_kinase_ERK_2	0.27	0.548	0.328	0.398	0.346	0.322	0.192	0.484	0.242	0.65	0.326	0.338	0.346	0.376	0.294	0.36	0.434	0.47	0.304	0.308	0.43	0.41	0.226	0.304	0.28	0.294	0.196	0.196	0.188	0.272	0.232	0.526	0.258	0.28	0.504	0.328	0.672	0.358	0.26	0.336	0.324	0.342	0.406	0.212	0.346	0.306	0.446	0.476	0.494
MAP_kinase_signal-interacting_serine-threonine_protein_kinase_2	0.256	0.352	0.244	0.388	0.29	0.214	0.148	0.476	0.204	0.6	0.276	0.25	0.31	0.316	0.238	0.274	0.34	0.488	0.214	0.218	0.356	0.296	0.2	0.21	0.202	0.3	0.208	0.208	0.162	0.218	0.204	0.542	0.194	0.254	0.36	0.268	0.454	0.292	0.234	0.26	0.27	0.29	0.436	0.18	0.282	0.296	0.518	0.464	0.42
MAPkinasep38	0.384	0.704	0.386	0.522	0.53	0.472	0.25	0.672	0.356	0.656	0.502	0.498	0.482	0.492	0.464	0.512	0.586	0.604	0.366	0.384	0.532	0.606	0.338	0.388	0.344	0.406	0.302	0.302	0.262	0.406	0.36	0.58	0.346	0.384	0.64	0.41	0.762	0.636	0.326	0.45	0.44	0.496	0.518	0.278	0.418	0.424	0.64	0.57	0.644
MDM2-P53	0.148	0.212	0.178	0.34	0.17	0.22	0.112	0.33	0.172	0.268	0.164	0.174	0.162	0.164	0.188	0.2	0.202	0.286	0.2	0.188	0.224	0.22	0.178	0.218	0.188	0.344	0.138	0.138	0.144	0.17	0.164	0.184	0.166	0.192	0.216	0.182	0.262	0.27	0.132	0.224	0.202	0.2	0.256	0.128	0.184	0.184	0.334	0.158	0.236
MER_intracellular_domain-EGFR_extracellular_domain_chimera	0.25	0.362	0.272	0.486	0.264	0.306	0.128	0.558	0.266	0.364	0.282	0.324	0.202	0.222	0.22	0.23	0.306	0.474	0.228	0.214	0.306	0.284	0.198	0.26	0.232	0.276	0.184	0.184	0.184	0.272	0.212	0.444	0.21	0.286	0.4	0.296	0.41	0.324	0.256	0.35	0.302	0.258	0.458	0.226	0.304	0.226	0.414	0.41	0.412
Malonyl-CoA_decarboxylase	0.24	0.432	0.284	0.308	0.332	0.336	0.198	0.336	0.212	0.494	0.396	0.338	0.466	0.456	0.342	0.416	0.368	0.348	0.244	0.276	0.346	0.38	0.25	0.254	0.192	0.26	0.236	0.236	0.188	0.254	0.244	0.4	0.214	0.298	0.444	0.316	0.452	0.32	0.26	0.312	0.27	0.326	0.332	0.156	0.39	0.27	0.316	0.36	0.318
Mammalian_target_of_Rapamycin	0.262	0.344	0.26	0.506	0.294	0.238	0.142	0.682	0.256	0.548	0.256	0.312	0.3	0.32	0.278	0.3	0.356	0.588	0.198	0.204	0.328	0.322	0.24	0.22	0.19	0.334	0.16	0.16	0.134	0.186	0.2	0.498	0.19	0.262	0.402	0.26	0.492	0.346	0.212	0.268	0.284	0.316	0.466	0.19	0.216	0.26	0.624	0.466	0.466
Mast_stem_cell_growth_factor_receptor	0.308	0.568	0.372	0.534	0.422	0.33	0.204	0.676	0.32	0.66	0.354	0.418	0.32	0.344	0.304	0.334	0.476	0.622	0.304	0.322	0.466	0.44	0.288	0.304	0.268	0.426	0.222	0.222	0.19	0.286	0.262	0.544	0.256	0.356	0.514	0.31	0.754	0.486	0.292	0.358	0.398	0.4	0.476	0.282	0.322	0.356	0.558	0.55	0.526
Maternal_embryonic_leucine_zipper_kinase	0.264	0.25	0.186	0.494	0.228	0.218	0.12	0.618	0.182	0.358	0.234	0.202	0.222	0.204	0.174	0.236	0.268	0.57	0.142	0.138	0.23	0.228	0.196	0.166	0.162	0.334	0.126	0.126	0.11	0.178	0.16	0.408	0.15	0.21	0.314	0.188	0.296	0.328	0.214	0.218	0.19	0.198	0.466	0.164	0.194	0.198	0.478	0.382	0.378
Matrix_metallopeptidase_13	0.168	0.304	0.196	0.256	0.212	0.204	0.082	0.384	0.142	0.43	0.208	0.152	0.142	0.162	0.148	0.156	0.228	0.33	0.134	0.13	0.218	0.22	0.172	0.168	0.156	0.208	0.102	0.102	0.092	0.138	0.146	0.286	0.118	0.176	0.254	0.154	0.34	0.186	0.196	0.18	0.18	0.204	0.254	0.134	0.184	0.2	0.35	0.322	0.252
Matrix_metalloproteinase_12	0.256	0.768	0.342	0.404	0.422	0.392	0.222	0.542	0.222	0.736	0.362	0.402	0.374	0.42	0.352	0.4	0.506	0.494	0.344	0.314	0.448	0.54	0.242	0.33	0.286	0.44	0.262	0.262	0.236	0.31	0.32	0.616	0.278	0.302	0.536	0.338	0.814	0.436	0.222	0.41	0.37	0.402	0.476	0.2	0.406	0.34	0.542	0.524	0.586
Matrix_metalloproteinase_14	0.26	0.696	0.32	0.468	0.388	0.312	0.19	0.6	0.226	0.776	0.346	0.372	0.44	0.48	0.356	0.41	0.48	0.562	0.268	0.254	0.476	0.528	0.228	0.3	0.266	0.428	0.236	0.236	0.214	0.304	0.29	0.664	0.26	0.278	0.5	0.312	0.72	0.418	0.246	0.38	0.364	0.362	0.542	0.196	0.37	0.342	0.606	0.54	0.594
Matrix_metalloproteinase_7	0.292	0.472	0.376	0.454	0.35	0.324	0.152	0.604	0.242	0.598	0.306	0.38	0.322	0.354	0.344	0.308	0.448	0.52	0.22	0.21	0.424	0.45	0.234	0.27	0.248	0.342	0.226	0.226	0.206	0.278	0.252	0.638	0.25	0.356	0.476	0.324	0.57	0.342	0.282	0.414	0.33	0.358	0.542	0.188	0.374	0.364	0.58	0.528	0.528
Melanin-concentrating_hormone_receptor_1	0.356	0.398	0.312	0.564	0.368	0.286	0.164	0.746	0.288	0.6	0.332	0.31	0.308	0.324	0.35	0.308	0.442	0.708	0.246	0.24	0.372	0.396	0.26	0.276	0.248	0.364	0.21	0.21	0.178	0.246	0.242	0.568	0.222	0.322	0.424	0.276	0.538	0.416	0.274	0.33	0.308	0.368	0.518	0.23	0.288	0.292	0.568	0.554	0.568
Metabotropic_glutamate_receptor_1	0.4	0.67	0.372	0.444	0.552	0.42	0.256	0.55	0.394	0.602	0.548	0.492	0.462	0.468	0.464	0.48	0.642	0.462	0.348	0.334	0.538	0.638	0.38	0.384	0.334	0.356	0.292	0.292	0.266	0.346	0.336	0.468	0.32	0.392	0.656	0.412	0.692	0.59	0.348	0.442	0.374	0.444	0.454	0.274	0.434	0.39	0.448	0.524	0.614
Metabotropic_glutamate_receptor_5	0.464	0.47	0.478	0.426	0.67	0.534	0.274	0.452	0.568	0.388	0.574	0.532	0.332	0.322	0.446	0.354	0.512	0.406	0.364	0.352	0.674	0.586	0.48	0.442	0.396	0.356	0.318	0.318	0.326	0.426	0.368	0.294	0.39	0.506	0.516	0.504	0.452	0.674	0.43	0.566	0.66	0.49	0.354	0.32	0.478	0.53	0.42	0.414	0.42
Methionine_aminopeptidase_2	0.362	0.678	0.406	0.52	0.452	0.416	0.198	0.682	0.334	0.618	0.496	0.492	0.368	0.402	0.326	0.338	0.582	0.642	0.326	0.284	0.514	0.514	0.316	0.358	0.316	0.512	0.298	0.298	0.266	0.37	0.332	0.568	0.298	0.466	0.594	0.404	0.718	0.43	0.346	0.502	0.428	0.44	0.578	0.322	0.446	0.448	0.566	0.618	0.652
Methionyl_tRNA_synthetase	0.262	0.396	0.264	0.472	0.342	0.282	0.148	0.428	0.32	0.436	0.308	0.358	0.292	0.296	0.254	0.272	0.374	0.418	0.228	0.244	0.412	0.4	0.238	0.268	0.232	0.33	0.174	0.174	0.156	0.26	0.23	0.35	0.232	0.304	0.446	0.28	0.528	0.388	0.284	0.292	0.332	0.244	0.39	0.24	0.278	0.33	0.422	0.462	0.352
Microsomal_triglyceride_transfer_protein	0.246	0.386	0.302	0.426	0.28	0.254	0.148	0.442	0.258	0.374	0.278	0.246	0.244	0.278	0.222	0.272	0.312	0.394	0.198	0.206	0.302	0.33	0.24	0.232	0.208	0.538	0.2	0.2	0.198	0.228	0.232	0.336	0.196	0.25	0.288	0.26	0.42	0.336	0.234	0.298	0.276	0.316	0.374	0.21	0.244	0.278	0.464	0.336	0.372
Mineralocorticoid-receptor	0.424	0.798	0.61	0.468	0.686	0.708	0.38	0.456	0.59	0.554	0.76	0.76	0.456	0.474	0.51	0.442	0.754	0.494	0.546	0.538	0.782	0.694	0.524	0.556	0.504	0.412	0.42	0.42	0.446	0.62	0.526	0.4	0.524	0.598	0.74	0.638	0.744	0.692	0.436	0.736	0.664	0.628	0.44	0.372	0.696	0.612	0.46	0.558	0.574
Mitogen-activated_protein_kinase_10	0.412	0.814	0.46	0.558	0.61	0.48	0.32	0.692	0.4	0.708	0.554	0.586	0.484	0.494	0.458	0.482	0.634	0.654	0.414	0.424	0.618	0.694	0.36	0.448	0.404	0.472	0.334	0.334	0.318	0.456	0.422	0.606	0.408	0.454	0.66	0.458	0.854	0.7	0.384	0.548	0.514	0.528	0.586	0.368	0.52	0.452	0.684	0.626	0.658
Mitogen-activated_protein_kinase_14	0.39	0.802	0.514	0.456	0.704	0.54	0.366	0.506	0.478	0.706	0.656	0.616	0.528	0.53	0.588	0.564	0.65	0.54	0.418	0.428	0.67	0.724	0.456	0.464	0.41	0.358	0.39	0.39	0.374	0.494	0.484	0.526	0.46	0.498	0.624	0.5	0.774	0.75	0.378	0.564	0.622	0.582	0.452	0.334	0.568	0.47	0.512	0.528	0.648
Mitogen-activated_protein_kinase_9	0.342	0.722	0.388	0.528	0.524	0.404	0.224	0.702	0.362	0.728	0.422	0.484	0.482	0.508	0.42	0.502	0.562	0.626	0.342	0.33	0.598	0.606	0.328	0.34	0.29	0.474	0.278	0.278	0.224	0.314	0.312	0.626	0.296	0.412	0.614	0.36	0.814	0.548	0.362	0.396	0.462	0.434	0.536	0.286	0.416	0.406	0.602	0.578	0.622
Monoamine_oxidase_A	0.552	0.79	0.654	0.544	0.744	0.644	0.428	0.528	0.712	0.556	0.744	0.672	0.498	0.51	0.572	0.512	0.746	0.504	0.558	0.55	0.776	0.758	0.636	0.61	0.55	0.45	0.438	0.438	0.454	0.59	0.514	0.424	0.51	0.69	0.75	0.646	0.808	0.814	0.55	0.682	0.752	0.642	0.512	0.392	0.602	0.67	0.47	0.544	0.62
Monoamine_oxidase_B	0.502	0.788	0.618	0.506	0.788	0.628	0.452	0.556	0.64	0.61	0.716	0.68	0.458	0.468	0.568	0.484	0.724	0.52	0.52	0.498	0.822	0.79	0.54	0.58	0.51	0.414	0.442	0.442	0.422	0.57	0.496	0.434	0.494	0.586	0.736	0.61	0.84	0.852	0.46	0.66	0.82	0.612	0.472	0.37	0.618	0.636	0.486	0.596	0.61
Monocyte_chemotactic_protein_1	0.114	0.13	0.112	0.208	0.126	0.122	0.052	0.292	0.1	0.186	0.162	0.102	0.168	0.146	0.132	0.138	0.194	0.26	0.084	0.074	0.136	0.132	0.108	0.124	0.098	0.138	0.104	0.104	0.082	0.096	0.078	0.262	0.052	0.11	0.152	0.1	0.182	0.16	0.116	0.126	0.116	0.13	0.256	0.1	0.118	0.106	0.3	0.176	0.204
Monoglyceride_lipase	0.448	0.768	0.5	0.562	0.646	0.562	0.29	0.67	0.442	0.722	0.632	0.56	0.494	0.506	0.498	0.498	0.692	0.578	0.416	0.438	0.622	0.736	0.432	0.462	0.406	0.464	0.356	0.356	0.304	0.488	0.418	0.566	0.418	0.476	0.748	0.494	0.806	0.714	0.4	0.578	0.47	0.552	0.572	0.344	0.56	0.478	0.53	0.628	0.586
Motilin_receptor	0.296	0.308	0.288	0.48	0.276	0.31	0.132	0.426	0.246	0.354	0.252	0.302	0.238	0.242	0.24	0.254	0.354	0.38	0.228	0.216	0.286	0.292	0.256	0.256	0.252	0.526	0.182	0.182	0.186	0.234	0.232	0.306	0.224	0.298	0.396	0.286	0.374	0.33	0.282	0.336	0.262	0.296	0.354	0.204	0.27	0.24	0.442	0.354	0.35
Myeloperoxidase	0.584	0.448	0.654	0.42	0.518	0.562	0.312	0.406	0.652	0.378	0.596	0.498	0.318	0.34	0.434	0.308	0.546	0.404	0.47	0.462	0.572	0.404	0.608	0.552	0.536	0.39	0.356	0.356	0.414	0.5	0.434	0.358	0.482	0.784	0.56	0.622	0.43	0.478	0.616	0.616	0.562	0.456	0.418	0.406	0.488	0.698	0.402	0.442	0.464
Myristoyl-CoA_protein_N-myristoyltransferase	0.332	0.382	0.29	0.602	0.346	0.29	0.172	0.762	0.248	0.386	0.366	0.278	0.282	0.294	0.236	0.31	0.394	0.702	0.236	0.224	0.348	0.392	0.278	0.256	0.254	0.478	0.172	0.172	0.18	0.216	0.216	0.482	0.214	0.3	0.38	0.29	0.424	0.418	0.26	0.316	0.26	0.254	0.698	0.216	0.264	0.288	0.582	0.448	0.476
N-acylethanolamine_hydrolyzing_acid_amidase	0.378	0.536	0.612	0.294	0.456	0.618	0.252	0.332	0.368	0.4	0.488	0.506	0.292	0.332	0.374	0.286	0.446	0.27	0.404	0.416	0.552	0.466	0.344	0.472	0.416	0.312	0.336	0.336	0.378	0.524	0.48	0.36	0.4	0.486	0.494	0.482	0.43	0.468	0.326	0.738	0.508	0.506	0.35	0.254	0.516	0.414	0.344	0.416	0.38
NAD-Dependent_Deacetylase_Sirtuin_1	0.37	0.794	0.488	0.728	0.558	0.548	0.312	0.776	0.406	0.76	0.588	0.664	0.546	0.562	0.484	0.548	0.732	0.746	0.438	0.408	0.592	0.604	0.342	0.478	0.4	0.672	0.402	0.402	0.322	0.448	0.4	0.772	0.39	0.478	0.796	0.462	0.792	0.59	0.38	0.598	0.47	0.552	0.776	0.328	0.54	0.46	0.704	0.76	0.738
NRH-quinone_oxidoreductase_2	0.472	0.75	0.556	0.492	0.658	0.656	0.394	0.534	0.574	0.538	0.76	0.652	0.52	0.532	0.522	0.542	0.696	0.506	0.526	0.528	0.664	0.698	0.558	0.566	0.53	0.422	0.414	0.414	0.414	0.552	0.496	0.462	0.498	0.522	0.65	0.61	0.694	0.726	0.414	0.62	0.48	0.564	0.484	0.314	0.59	0.538	0.532	0.488	0.614
Neprilysin	0.272	0.644	0.386	0.328	0.388	0.45	0.186	0.422	0.262	0.614	0.368	0.43	0.326	0.354	0.33	0.346	0.492	0.398	0.266	0.266	0.394	0.464	0.246	0.302	0.254	0.37	0.212	0.212	0.208	0.28	0.24	0.558	0.256	0.39	0.586	0.344	0.702	0.432	0.302	0.5	0.346	0.36	0.402	0.232	0.362	0.3	0.47	0.526	0.532
Nerve_growth_factor_receptor_Trk_A	0.186	0.288	0.222	0.324	0.196	0.21	0.114	0.406	0.262	0.364	0.186	0.276	0.206	0.214	0.188	0.222	0.264	0.346	0.182	0.206	0.238	0.274	0.278	0.158	0.154	0.25	0.12	0.12	0.116	0.14	0.152	0.292	0.152	0.212	0.348	0.22	0.334	0.282	0.2	0.224	0.184	0.21	0.294	0.158	0.184	0.208	0.442	0.284	0.336
Neuraminidase	0.5	0.718	0.606	0.658	0.586	0.618	0.502	0.678	0.552	0.694	0.594	0.642	0.5	0.512	0.532	0.538	0.626	0.686	0.6	0.586	0.616	0.592	0.514	0.648	0.608	0.686	0.488	0.488	0.512	0.556	0.516	0.716	0.55	0.612	0.682	0.604	0.726	0.598	0.566	0.652	0.594	0.558	0.692	0.516	0.596	0.592	0.714	0.692	0.686
Neuropeptide_S_receptor	0.482	0.604	0.402	0.714	0.526	0.404	0.356	0.698	0.482	0.59	0.544	0.45	0.458	0.474	0.45	0.458	0.626	0.7	0.382	0.38	0.518	0.542	0.49	0.394	0.374	0.594	0.35	0.35	0.312	0.41	0.372	0.532	0.374	0.466	0.62	0.41	0.666	0.596	0.46	0.422	0.474	0.502	0.616	0.376	0.4	0.492	0.698	0.62	0.658
Neuropeptide_Y_receptor_type_2	0.56	0.592	0.548	0.746	0.618	0.57	0.45	0.766	0.548	0.658	0.622	0.582	0.49	0.498	0.5	0.488	0.622	0.72	0.536	0.536	0.6	0.584	0.544	0.55	0.526	0.714	0.484	0.484	0.468	0.542	0.492	0.58	0.518	0.554	0.67	0.54	0.65	0.624	0.538	0.564	0.54	0.548	0.732	0.496	0.538	0.558	0.724	0.646	0.66
Neuropeptide_Y_receptor_type_5	0.492	0.764	0.488	0.606	0.618	0.532	0.366	0.738	0.484	0.724	0.59	0.586	0.472	0.506	0.498	0.476	0.684	0.728	0.45	0.45	0.67	0.692	0.452	0.482	0.44	0.482	0.378	0.378	0.384	0.466	0.44	0.628	0.432	0.496	0.704	0.496	0.812	0.712	0.442	0.556	0.496	0.548	0.654	0.408	0.496	0.53	0.678	0.636	0.676
Neurotrophic_tyrosine_kinase_receptor_type_2	0.236	0.262	0.224	0.404	0.258	0.204	0.108	0.514	0.22	0.358	0.28	0.198	0.242	0.254	0.226	0.222	0.318	0.458	0.16	0.158	0.272	0.264	0.23	0.158	0.152	0.294	0.146	0.146	0.12	0.164	0.174	0.352	0.158	0.23	0.3	0.208	0.348	0.28	0.204	0.194	0.232	0.296	0.382	0.154	0.188	0.224	0.474	0.34	0.32
Neutral_Endopeptidase	0.276	0.738	0.362	0.374	0.426	0.42	0.212	0.542	0.226	0.692	0.45	0.448	0.412	0.418	0.4	0.426	0.514	0.514	0.312	0.294	0.452	0.542	0.254	0.338	0.286	0.384	0.256	0.256	0.222	0.296	0.286	0.552	0.298	0.382	0.584	0.38	0.756	0.468	0.272	0.47	0.352	0.432	0.464	0.194	0.43	0.322	0.514	0.554	0.592
Nicotinamide_phosphoribosyltransferase	0.222	0.44	0.286	0.376	0.342	0.314	0.174	0.488	0.24	0.592	0.314	0.366	0.332	0.36	0.3	0.328	0.4	0.494	0.26	0.264	0.406	0.404	0.256	0.274	0.252	0.332	0.232	0.232	0.19	0.244	0.242	0.52	0.234	0.272	0.412	0.276	0.626	0.406	0.198	0.29	0.302	0.338	0.412	0.202	0.308	0.322	0.484	0.388	0.43
Nitric-oxide_synthase-brain	0.674	0.72	0.728	0.608	0.684	0.682	0.41	0.56	0.764	0.616	0.748	0.752	0.498	0.524	0.58	0.506	0.82	0.606	0.588	0.622	0.75	0.658	0.706	0.646	0.594	0.438	0.5	0.5	0.498	0.66	0.546	0.536	0.596	0.818	0.848	0.688	0.714	0.694	0.718	0.684	0.74	0.646	0.602	0.564	0.654	0.74	0.474	0.742	0.74
Nociceptin_receptor	0.54	0.732	0.51	0.878	0.626	0.524	0.374	0.876	0.478	0.738	0.644	0.58	0.458	0.496	0.508	0.522	0.716	0.824	0.446	0.468	0.594	0.652	0.478	0.478	0.416	0.754	0.402	0.402	0.382	0.482	0.412	0.674	0.436	0.526	0.736	0.478	0.778	0.694	0.454	0.58	0.558	0.55	0.816	0.406	0.534	0.494	0.742	0.748	0.764
Non-receptor_tyrosine-protein_kinase-TYK2	0.378	0.688	0.446	0.6	0.532	0.448	0.248	0.69	0.414	0.626	0.514	0.528	0.412	0.446	0.44	0.434	0.6	0.652	0.34	0.338	0.572	0.548	0.374	0.366	0.344	0.494	0.262	0.262	0.244	0.392	0.33	0.544	0.324	0.506	0.64	0.434	0.748	0.586	0.38	0.456	0.478	0.454	0.564	0.334	0.454	0.442	0.562	0.558	0.608
Nonstructural_3-4A_protein	0.058	0.092	0.088	0.088	0.076	0.092	0.044	0.122	0.064	0.076	0.062	0.104	0.064	0.05	0.07	0.066	0.07	0.056	0.056	0.056	0.094	0.102	0.062	0.082	0.06	0.11	0.07	0.07	0.038	0.054	0.056	0.094	0.064	0.078	0.084	0.072	0.094	0.076	0.09	0.108	0.09	0.07	0.114	0.068	0.062	0.082	0.09	0.082	0.074
Nucleotide-binding_oligomerization_domain_containing_1	0.354	0.746	0.436	0.518	0.544	0.418	0.252	0.624	0.4	0.658	0.492	0.474	0.392	0.418	0.404	0.408	0.558	0.632	0.346	0.366	0.58	0.632	0.378	0.39	0.346	0.496	0.272	0.272	0.236	0.362	0.344	0.506	0.314	0.444	0.582	0.404	0.822	0.62	0.348	0.442	0.468	0.47	0.484	0.332	0.404	0.44	0.56	0.508	0.572
Orexin_receptor_1	0.282	0.42	0.292	0.434	0.318	0.304	0.174	0.69	0.254	0.55	0.29	0.238	0.31	0.294	0.278	0.306	0.386	0.554	0.228	0.226	0.386	0.422	0.252	0.244	0.234	0.404	0.18	0.18	0.172	0.232	0.246	0.546	0.23	0.292	0.372	0.26	0.496	0.376	0.246	0.304	0.312	0.304	0.494	0.206	0.262	0.312	0.538	0.468	0.482
Orexin_receptor_2	0.314	0.5	0.352	0.486	0.39	0.336	0.188	0.82	0.292	0.602	0.336	0.282	0.32	0.34	0.314	0.324	0.426	0.664	0.264	0.256	0.444	0.502	0.27	0.29	0.276	0.484	0.208	0.208	0.198	0.278	0.28	0.624	0.254	0.32	0.422	0.322	0.618	0.414	0.288	0.358	0.34	0.366	0.568	0.234	0.292	0.364	0.63	0.518	0.558
P-glycoprotein_1	0.452	0.694	0.46	0.82	0.552	0.476	0.352	0.844	0.43	0.66	0.522	0.5	0.484	0.492	0.468	0.482	0.614	0.836	0.428	0.428	0.558	0.62	0.454	0.414	0.374	0.79	0.336	0.336	0.322	0.424	0.37	0.62	0.368	0.448	0.636	0.464	0.724	0.596	0.408	0.53	0.438	0.518	0.746	0.344	0.456	0.438	0.708	0.638	0.7
P2X3_purinoceptor	0.298	0.398	0.27	0.48	0.34	0.312	0.198	0.816	0.254	0.464	0.3	0.278	0.264	0.244	0.24	0.256	0.332	0.652	0.25	0.256	0.314	0.368	0.252	0.242	0.222	0.436	0.182	0.182	0.192	0.244	0.226	0.506	0.216	0.262	0.372	0.29	0.484	0.364	0.24	0.288	0.274	0.278	0.498	0.198	0.292	0.256	0.636	0.428	0.438
PD-L1	0.158	0.23	0.208	0.294	0.154	0.204	0.072	0.462	0.15	0.258	0.184	0.152	0.15	0.152	0.15	0.146	0.264	0.506	0.162	0.156	0.152	0.18	0.164	0.144	0.136	0.216	0.07	0.07	0.094	0.158	0.12	0.248	0.108	0.172	0.274	0.154	0.322	0.176	0.16	0.18	0.172	0.174	0.338	0.14	0.136	0.13	0.374	0.296	0.35
PI3K	0.36	0.78	0.45	0.48	0.616	0.556	0.332	0.688	0.42	0.73	0.634	0.61	0.558	0.588	0.564	0.556	0.612	0.594	0.468	0.488	0.648	0.702	0.408	0.476	0.422	0.424	0.4	0.4	0.408	0.498	0.482	0.692	0.41	0.436	0.632	0.474	0.8	0.704	0.314	0.574	0.476	0.576	0.528	0.274	0.608	0.458	0.668	0.62	0.66
Peripheral-type_benzodiazepine_receptor	0.35	0.432	0.264	0.486	0.376	0.286	0.16	0.54	0.25	0.474	0.376	0.314	0.294	0.284	0.292	0.292	0.47	0.534	0.25	0.26	0.368	0.402	0.268	0.288	0.258	0.326	0.188	0.188	0.176	0.208	0.192	0.372	0.21	0.278	0.47	0.266	0.598	0.418	0.266	0.27	0.282	0.362	0.418	0.202	0.248	0.294	0.466	0.432	0.454
Phosphodiesterase_10A	0.268	0.362	0.24	0.362	0.344	0.236	0.148	0.468	0.252	0.468	0.314	0.25	0.242	0.252	0.258	0.228	0.352	0.434	0.2	0.218	0.324	0.316	0.248	0.246	0.228	0.284	0.162	0.162	0.16	0.226	0.23	0.396	0.21	0.284	0.456	0.234	0.5	0.35	0.244	0.278	0.278	0.32	0.344	0.176	0.218	0.284	0.4	0.428	0.392
Phosphodiesterase_4D	0.34	0.728	0.358	0.544	0.528	0.422	0.25	0.764	0.314	0.692	0.498	0.492	0.456	0.478	0.444	0.48	0.644	0.698	0.348	0.348	0.49	0.592	0.286	0.36	0.318	0.372	0.3	0.3	0.274	0.364	0.35	0.6	0.31	0.328	0.632	0.354	0.792	0.622	0.282	0.448	0.39	0.436	0.566	0.268	0.406	0.33	0.658	0.61	0.668
Phosphodiesterase_5A	0.308	0.512	0.316	0.466	0.382	0.324	0.194	0.746	0.29	0.528	0.364	0.33	0.284	0.274	0.278	0.304	0.468	0.594	0.242	0.23	0.372	0.414	0.302	0.26	0.232	0.386	0.184	0.184	0.158	0.23	0.202	0.5	0.222	0.32	0.468	0.286	0.64	0.368	0.288	0.338	0.302	0.326	0.46	0.204	0.266	0.332	0.536	0.522	0.552
Phosphodiesterase_7	0.252	0.45	0.33	0.38	0.35	0.378	0.226	0.486	0.304	0.372	0.438	0.396	0.326	0.354	0.314	0.344	0.442	0.424	0.306	0.316	0.402	0.406	0.288	0.332	0.282	0.302	0.188	0.188	0.188	0.302	0.262	0.386	0.28	0.338	0.456	0.388	0.476	0.39	0.228	0.334	0.286	0.302	0.354	0.228	0.376	0.34	0.386	0.388	0.42
Phosphodiesterase_8	0.382	0.484	0.352	0.454	0.458	0.42	0.19	0.502	0.314	0.508	0.548	0.434	0.388	0.388	0.386	0.386	0.502	0.466	0.316	0.288	0.484	0.456	0.288	0.326	0.29	0.316	0.258	0.258	0.236	0.332	0.314	0.432	0.268	0.364	0.588	0.342	0.56	0.516	0.336	0.474	0.304	0.412	0.45	0.244	0.434	0.338	0.452	0.46	0.532
Phospholipase_A2	0.308	0.566	0.344	0.588	0.372	0.362	0.204	0.736	0.294	0.618	0.354	0.374	0.312	0.312	0.314	0.298	0.442	0.696	0.26	0.248	0.438	0.434	0.282	0.3	0.268	0.474	0.232	0.232	0.23	0.3	0.276	0.596	0.272	0.368	0.506	0.316	0.686	0.408	0.32	0.376	0.34	0.372	0.638	0.24	0.326	0.366	0.632	0.578	0.618
Phospholipase_A2_membrane_associated	0.23	0.55	0.324	0.438	0.332	0.314	0.192	0.616	0.268	0.51	0.358	0.316	0.278	0.302	0.258	0.282	0.406	0.588	0.274	0.268	0.386	0.404	0.282	0.294	0.282	0.384	0.194	0.194	0.186	0.272	0.242	0.49	0.266	0.316	0.386	0.308	0.642	0.38	0.27	0.322	0.296	0.324	0.432	0.208	0.29	0.348	0.558	0.434	0.482
Phospholipase_D	0.276	0.45	0.232	0.442	0.306	0.214	0.138	0.652	0.218	0.582	0.296	0.334	0.34	0.366	0.332	0.302	0.464	0.582	0.212	0.222	0.332	0.364	0.216	0.256	0.208	0.372	0.204	0.204	0.132	0.194	0.172	0.496	0.18	0.306	0.462	0.242	0.582	0.332	0.246	0.29	0.23	0.324	0.488	0.19	0.254	0.29	0.468	0.544	0.516
Phospholipase_D2	0.224	0.352	0.21	0.384	0.254	0.184	0.124	0.592	0.188	0.476	0.262	0.23	0.24	0.256	0.254	0.232	0.338	0.518	0.18	0.184	0.294	0.304	0.18	0.214	0.192	0.322	0.178	0.178	0.124	0.184	0.154	0.438	0.132	0.262	0.34	0.218	0.452	0.29	0.226	0.256	0.204	0.244	0.408	0.15	0.206	0.242	0.454	0.432	0.434
Plasminogen_activator_inhibitor_1	0.336	0.54	0.41	0.702	0.414	0.362	0.22	0.71	0.334	0.622	0.36	0.384	0.346	0.366	0.374	0.382	0.42	0.644	0.308	0.298	0.478	0.48	0.332	0.338	0.29	0.774	0.268	0.268	0.25	0.33	0.308	0.584	0.296	0.424	0.46	0.352	0.604	0.502	0.332	0.444	0.47	0.41	0.572	0.298	0.36	0.376	0.746	0.51	0.536
Platelet-derived_growth_factor_receptor_alpha	0.38	0.624	0.432	0.568	0.508	0.4	0.216	0.694	0.414	0.588	0.504	0.42	0.376	0.396	0.364	0.396	0.608	0.668	0.332	0.32	0.546	0.568	0.352	0.366	0.322	0.472	0.272	0.272	0.244	0.342	0.314	0.482	0.29	0.38	0.614	0.376	0.72	0.584	0.344	0.45	0.406	0.438	0.48	0.286	0.382	0.4	0.618	0.55	0.592
Platelet_integrin_alpha_IIb_beta_3	0.234	0.346	0.264	0.476	0.292	0.224	0.114	0.428	0.166	0.542	0.264	0.25	0.254	0.29	0.234	0.244	0.256	0.418	0.132	0.146	0.314	0.288	0.172	0.184	0.168	0.514	0.226	0.226	0.152	0.192	0.184	0.452	0.164	0.31	0.324	0.22	0.318	0.252	0.246	0.302	0.282	0.29	0.486	0.212	0.264	0.254	0.416	0.394	0.304
Prolyl_carboxypeptidase-PRCP	0.33	0.352	0.286	0.726	0.338	0.25	0.176	0.798	0.242	0.57	0.34	0.294	0.316	0.328	0.312	0.324	0.412	0.724	0.228	0.21	0.372	0.406	0.226	0.244	0.23	0.582	0.206	0.206	0.182	0.22	0.22	0.516	0.202	0.272	0.422	0.24	0.47	0.418	0.294	0.312	0.28	0.322	0.662	0.192	0.258	0.284	0.67	0.508	0.506
Prolylendo_peptidase	0.446	0.782	0.478	0.476	0.612	0.576	0.332	0.614	0.382	0.624	0.63	0.6	0.446	0.464	0.48	0.472	0.75	0.58	0.454	0.42	0.564	0.678	0.418	0.486	0.402	0.436	0.34	0.34	0.328	0.456	0.412	0.524	0.394	0.518	0.69	0.492	0.804	0.618	0.416	0.568	0.452	0.558	0.512	0.326	0.55	0.492	0.534	0.626	0.718
Prostaglandin_E_synthase	0.33	0.492	0.42	0.618	0.488	0.358	0.216	0.748	0.378	0.572	0.41	0.374	0.372	0.36	0.402	0.406	0.482	0.648	0.32	0.336	0.472	0.456	0.386	0.364	0.324	0.622	0.248	0.248	0.226	0.316	0.268	0.514	0.292	0.412	0.456	0.362	0.594	0.548	0.312	0.388	0.446	0.392	0.472	0.264	0.358	0.408	0.692	0.454	0.5
Prostaglandin_dehydrogenase_15-NAD	0.308	0.622	0.352	0.4	0.46	0.392	0.208	0.47	0.31	0.464	0.468	0.438	0.344	0.358	0.312	0.376	0.55	0.41	0.284	0.25	0.466	0.528	0.314	0.326	0.294	0.332	0.23	0.23	0.212	0.34	0.294	0.34	0.308	0.368	0.6	0.356	0.618	0.56	0.262	0.424	0.392	0.374	0.314	0.268	0.396	0.354	0.358	0.402	0.424
Protein_Farnesyl_transferase-PFT-ChainB	0.206	0.38	0.304	0.28	0.314	0.284	0.138	0.308	0.2	0.364	0.28	0.262	0.206	0.224	0.252	0.196	0.256	0.26	0.208	0.206	0.326	0.3	0.222	0.224	0.216	0.444	0.186	0.186	0.14	0.23	0.176	0.284	0.18	0.308	0.316	0.238	0.398	0.304	0.25	0.342	0.258	0.3	0.24	0.174	0.244	0.27	0.366	0.282	0.296
Protein_Kinase_C_theta	0.336	0.352	0.302	0.51	0.346	0.264	0.15	0.702	0.304	0.444	0.352	0.316	0.26	0.282	0.318	0.284	0.442	0.674	0.214	0.206	0.352	0.346	0.26	0.23	0.202	0.338	0.156	0.156	0.176	0.242	0.2	0.412	0.218	0.304	0.412	0.27	0.506	0.412	0.268	0.284	0.308	0.322	0.452	0.226	0.288	0.282	0.518	0.436	0.484
Protein_farnesyltransferase	0.396	0.452	0.338	0.694	0.418	0.352	0.232	0.834	0.286	0.556	0.348	0.334	0.332	0.356	0.35	0.342	0.436	0.748	0.292	0.28	0.416	0.466	0.302	0.3	0.27	0.516	0.242	0.242	0.222	0.308	0.284	0.586	0.262	0.36	0.528	0.32	0.602	0.486	0.334	0.42	0.368	0.418	0.71	0.268	0.326	0.334	0.706	0.574	0.606
Protein_kinase_B-Akt1	0.218	0.37	0.212	0.39	0.274	0.222	0.132	0.472	0.254	0.424	0.246	0.258	0.184	0.204	0.218	0.2	0.37	0.41	0.208	0.208	0.276	0.292	0.23	0.21	0.174	0.266	0.116	0.116	0.098	0.194	0.156	0.32	0.17	0.276	0.426	0.202	0.528	0.354	0.25	0.238	0.206	0.304	0.374	0.198	0.15	0.25	0.382	0.39	0.436
Protein_kinase_C_alpha	0.322	0.456	0.284	0.592	0.386	0.258	0.228	0.794	0.272	0.636	0.302	0.304	0.352	0.338	0.302	0.366	0.426	0.684	0.242	0.248	0.356	0.44	0.268	0.254	0.234	0.51	0.226	0.226	0.2	0.26	0.254	0.598	0.238	0.324	0.44	0.29	0.626	0.418	0.268	0.346	0.364	0.35	0.612	0.226	0.264	0.296	0.736	0.522	0.504
Protein_kinase_C_delta	0.262	0.384	0.272	0.55	0.332	0.28	0.166	0.706	0.292	0.44	0.312	0.314	0.274	0.276	0.318	0.316	0.428	0.684	0.24	0.23	0.338	0.356	0.272	0.25	0.246	0.402	0.154	0.154	0.182	0.26	0.21	0.472	0.224	0.328	0.428	0.298	0.49	0.424	0.266	0.338	0.312	0.316	0.522	0.246	0.272	0.318	0.668	0.452	0.534
Protein_kinase_C_epsilon	0.288	0.446	0.284	0.534	0.318	0.256	0.184	0.73	0.284	0.606	0.282	0.306	0.348	0.328	0.298	0.38	0.454	0.608	0.238	0.252	0.366	0.416	0.25	0.25	0.228	0.444	0.2	0.2	0.184	0.254	0.224	0.59	0.236	0.294	0.474	0.276	0.634	0.376	0.248	0.336	0.316	0.34	0.538	0.194	0.244	0.274	0.68	0.472	0.526
Protein_kinase_C_gamma	0.172	0.314	0.226	0.374	0.24	0.196	0.142	0.474	0.204	0.428	0.172	0.208	0.252	0.236	0.228	0.256	0.276	0.388	0.196	0.196	0.264	0.3	0.176	0.198	0.188	0.39	0.186	0.186	0.186	0.21	0.214	0.384	0.198	0.268	0.282	0.21	0.372	0.298	0.176	0.288	0.292	0.25	0.344	0.192	0.232	0.21	0.506	0.228	0.308
Protein_tyrosine_phosphatase-non-receptor_type7-isoform2	0.448	0.826	0.528	0.55	0.698	0.578	0.31	0.628	0.45	0.714	0.636	0.586	0.506	0.526	0.516	0.526	0.61	0.57	0.454	0.458	0.684	0.744	0.436	0.48	0.408	0.496	0.332	0.332	0.316	0.484	0.42	0.534	0.43	0.512	0.696	0.508	0.81	0.806	0.406	0.616	0.574	0.532	0.524	0.364	0.548	0.476	0.63	0.58	0.594
Proteinase-activated_receptor1	0.212	0.332	0.234	0.364	0.256	0.192	0.114	0.508	0.218	0.352	0.29	0.208	0.178	0.216	0.214	0.184	0.346	0.462	0.158	0.138	0.29	0.264	0.254	0.176	0.168	0.302	0.16	0.16	0.118	0.194	0.148	0.322	0.146	0.244	0.294	0.202	0.366	0.274	0.222	0.23	0.22	0.25	0.354	0.196	0.188	0.236	0.366	0.396	0.414
Proto-oncogene_tyrosine-protein_kinase_receptor-Ret	0.376	0.708	0.436	0.594	0.458	0.426	0.234	0.788	0.376	0.652	0.484	0.474	0.398	0.438	0.398	0.422	0.586	0.718	0.372	0.356	0.528	0.516	0.314	0.368	0.354	0.486	0.254	0.254	0.25	0.35	0.326	0.61	0.346	0.436	0.616	0.43	0.772	0.536	0.382	0.456	0.428	0.454	0.596	0.314	0.448	0.438	0.66	0.6	0.644
Proto-oncogene_tyrosine_protein_kinase_Src	0.32	0.468	0.324	0.55	0.378	0.33	0.184	0.63	0.358	0.506	0.324	0.336	0.254	0.266	0.272	0.298	0.472	0.57	0.27	0.256	0.374	0.402	0.314	0.302	0.27	0.406	0.172	0.172	0.154	0.272	0.23	0.39	0.232	0.342	0.488	0.298	0.598	0.47	0.282	0.314	0.312	0.334	0.432	0.254	0.252	0.322	0.538	0.43	0.52
Purinergic_receptor_P2Y12	0.388	0.556	0.442	0.652	0.428	0.41	0.22	0.81	0.346	0.724	0.45	0.398	0.364	0.382	0.356	0.388	0.452	0.694	0.344	0.326	0.532	0.524	0.3	0.372	0.332	0.69	0.292	0.292	0.268	0.322	0.314	0.68	0.304	0.392	0.514	0.386	0.608	0.43	0.328	0.446	0.416	0.404	0.678	0.294	0.406	0.402	0.738	0.582	0.59
Pyruvate_dehydrogenase_kinase_isoform_2	0.216	0.63	0.246	0.28	0.37	0.31	0.216	0.384	0.21	0.592	0.414	0.376	0.434	0.438	0.408	0.432	0.448	0.364	0.254	0.254	0.36	0.508	0.194	0.292	0.252	0.322	0.252	0.252	0.202	0.248	0.238	0.384	0.232	0.198	0.444	0.262	0.622	0.442	0.178	0.306	0.25	0.374	0.342	0.154	0.35	0.242	0.342	0.358	0.49
Renin	0.358	0.414	0.296	0.74	0.324	0.28	0.146	0.72	0.282	0.466	0.314	0.3	0.282	0.282	0.24	0.274	0.398	0.638	0.204	0.21	0.344	0.328	0.278	0.246	0.232	0.598	0.22	0.22	0.162	0.268	0.21	0.456	0.23	0.338	0.456	0.274	0.45	0.386	0.32	0.362	0.294	0.366	0.624	0.25	0.278	0.294	0.642	0.49	0.486
Ribosomal_S6_Kinase_2	0.316	0.6	0.336	0.448	0.378	0.348	0.202	0.62	0.296	0.576	0.364	0.378	0.372	0.374	0.334	0.364	0.472	0.506	0.272	0.278	0.426	0.468	0.302	0.304	0.28	0.392	0.208	0.208	0.2	0.284	0.264	0.482	0.274	0.326	0.546	0.312	0.686	0.408	0.298	0.366	0.296	0.364	0.448	0.234	0.352	0.356	0.584	0.508	0.558
Ribosomal_protein_S6_kinase_alpha_2	0.244	0.432	0.248	0.342	0.294	0.266	0.134	0.45	0.254	0.442	0.258	0.26	0.23	0.218	0.22	0.214	0.282	0.372	0.2	0.204	0.334	0.338	0.23	0.202	0.188	0.322	0.162	0.162	0.136	0.18	0.172	0.328	0.184	0.256	0.366	0.194	0.496	0.294	0.286	0.262	0.222	0.254	0.312	0.186	0.216	0.29	0.4	0.366	0.368
SGLT	0.216	0.432	0.2	0.26	0.284	0.178	0.122	0.292	0.178	0.528	0.292	0.316	0.308	0.314	0.296	0.31	0.352	0.286	0.15	0.18	0.268	0.31	0.114	0.198	0.158	0.244	0.228	0.228	0.17	0.168	0.226	0.416	0.15	0.27	0.402	0.186	0.514	0.294	0.176	0.226	0.242	0.35	0.336	0.166	0.236	0.19	0.298	0.348	0.446
Serine-threonine-protein_kinase-mTOR	0.132	0.206	0.236	0.428	0.156	0.22	0.11	0.446	0.156	0.258	0.19	0.172	0.196	0.186	0.172	0.214	0.172	0.356	0.172	0.202	0.188	0.21	0.146	0.148	0.148	0.38	0.136	0.136	0.134	0.172	0.142	0.27	0.174	0.174	0.198	0.206	0.262	0.214	0.134	0.196	0.17	0.158	0.322	0.134	0.23	0.15	0.362	0.192	0.202
Serine-threonine-protein_kinase_Aurora_A	0.322	0.65	0.35	0.596	0.438	0.356	0.216	0.786	0.332	0.734	0.386	0.452	0.43	0.456	0.346	0.44	0.536	0.732	0.324	0.322	0.454	0.474	0.262	0.326	0.288	0.41	0.238	0.238	0.192	0.286	0.286	0.596	0.258	0.368	0.574	0.308	0.792	0.504	0.308	0.39	0.412	0.424	0.622	0.276	0.322	0.33	0.672	0.6	0.618
Serine-threonine_protein_kinase-WEE1	0.276	0.482	0.286	0.406	0.348	0.294	0.176	0.43	0.25	0.376	0.304	0.318	0.276	0.278	0.296	0.308	0.33	0.384	0.216	0.19	0.352	0.336	0.22	0.276	0.264	0.396	0.17	0.17	0.162	0.26	0.218	0.322	0.226	0.316	0.292	0.31	0.544	0.344	0.276	0.306	0.37	0.286	0.346	0.214	0.282	0.352	0.578	0.342	0.384
Serine-threonine_protein_kinase_1	0.238	0.658	0.314	0.384	0.434	0.326	0.192	0.546	0.298	0.646	0.38	0.416	0.444	0.494	0.37	0.462	0.502	0.534	0.29	0.314	0.44	0.492	0.316	0.312	0.274	0.368	0.244	0.244	0.194	0.288	0.266	0.476	0.256	0.312	0.552	0.308	0.776	0.466	0.258	0.344	0.348	0.348	0.436	0.26	0.346	0.298	0.54	0.502	0.576
Serine-threonine_protein_kinase_4	0.56	0.824	0.592	0.816	0.726	0.604	0.486	0.826	0.652	0.79	0.672	0.626	0.584	0.6	0.588	0.602	0.744	0.768	0.552	0.528	0.696	0.726	0.648	0.564	0.536	0.746	0.49	0.49	0.464	0.536	0.5	0.64	0.526	0.634	0.74	0.584	0.84	0.774	0.562	0.622	0.698	0.618	0.716	0.516	0.556	0.628	0.752	0.696	0.748
Serine-threonine_protein_kinase_ATR	0.296	0.618	0.34	0.474	0.45	0.326	0.206	0.594	0.304	0.606	0.42	0.404	0.382	0.388	0.376	0.398	0.54	0.548	0.286	0.29	0.536	0.554	0.288	0.306	0.254	0.43	0.248	0.248	0.206	0.278	0.266	0.5	0.252	0.302	0.53	0.324	0.684	0.566	0.238	0.37	0.396	0.37	0.522	0.242	0.356	0.378	0.576	0.518	0.562
Serine-threonine_protein_kinase_B-raf	0.352	0.592	0.384	0.494	0.478	0.368	0.214	0.548	0.316	0.562	0.472	0.41	0.328	0.384	0.33	0.342	0.538	0.468	0.312	0.316	0.444	0.458	0.322	0.318	0.274	0.344	0.256	0.256	0.224	0.344	0.292	0.448	0.296	0.378	0.544	0.36	0.686	0.54	0.306	0.412	0.416	0.436	0.476	0.294	0.36	0.412	0.56	0.506	0.528
Serine-threonine_protein_kinase_PIM_1	0.378	0.768	0.404	0.496	0.614	0.45	0.26	0.534	0.37	0.688	0.62	0.544	0.486	0.496	0.514	0.504	0.616	0.5	0.364	0.352	0.592	0.644	0.348	0.396	0.358	0.38	0.316	0.316	0.27	0.396	0.346	0.478	0.352	0.388	0.664	0.39	0.788	0.696	0.35	0.508	0.462	0.54	0.444	0.266	0.48	0.408	0.538	0.524	0.594
Serine-threonine_protein_kinase_PIM_2	0.33	0.668	0.326	0.436	0.494	0.34	0.234	0.522	0.3	0.674	0.434	0.416	0.408	0.448	0.34	0.422	0.514	0.414	0.302	0.292	0.464	0.518	0.252	0.328	0.282	0.394	0.246	0.246	0.2	0.328	0.28	0.48	0.272	0.328	0.546	0.332	0.71	0.488	0.296	0.388	0.364	0.4	0.43	0.228	0.352	0.342	0.5	0.47	0.554
Serine-threonine_protein_kinase_PIM_3	0.4	0.708	0.334	0.586	0.494	0.338	0.244	0.726	0.304	0.714	0.466	0.436	0.432	0.466	0.368	0.452	0.562	0.658	0.32	0.3	0.49	0.524	0.294	0.334	0.288	0.482	0.256	0.256	0.234	0.334	0.302	0.624	0.28	0.422	0.582	0.346	0.778	0.498	0.318	0.418	0.416	0.434	0.538	0.252	0.376	0.388	0.676	0.58	0.652
Serine-threonine_protein_kinase_Sgk1	0.524	0.868	0.676	0.634	0.8	0.67	0.416	0.76	0.64	0.736	0.77	0.708	0.588	0.59	0.63	0.608	0.788	0.748	0.51	0.52	0.84	0.784	0.62	0.57	0.56	0.56	0.46	0.46	0.444	0.544	0.514	0.62	0.516	0.656	0.746	0.61	0.89	0.814	0.526	0.672	0.762	0.63	0.638	0.484	0.636	0.716	0.722	0.69	0.728
Serine-threonine_protein_kinase_endoribonuclease_IA	0.516	0.61	0.696	0.44	0.66	0.618	0.364	0.404	0.646	0.448	0.65	0.582	0.436	0.448	0.558	0.442	0.562	0.446	0.522	0.536	0.72	0.658	0.598	0.542	0.492	0.396	0.432	0.432	0.458	0.568	0.534	0.382	0.472	0.638	0.588	0.658	0.578	0.634	0.492	0.648	0.774	0.588	0.418	0.394	0.612	0.678	0.454	0.456	0.496
Serotonin_1B-1D_receptor	0.398	0.592	0.378	0.54	0.532	0.444	0.252	0.67	0.384	0.556	0.55	0.384	0.358	0.374	0.388	0.368	0.626	0.642	0.346	0.352	0.5	0.54	0.374	0.356	0.302	0.418	0.254	0.254	0.2	0.358	0.272	0.454	0.29	0.414	0.622	0.398	0.63	0.53	0.364	0.422	0.396	0.408	0.586	0.302	0.354	0.458	0.492	0.572	0.644
Serotonin_1d_receptor_5-HT1d	0.342	0.646	0.412	0.332	0.582	0.558	0.288	0.336	0.434	0.46	0.67	0.574	0.436	0.46	0.508	0.458	0.648	0.324	0.438	0.438	0.596	0.574	0.444	0.492	0.386	0.268	0.318	0.318	0.298	0.456	0.392	0.32	0.368	0.424	0.708	0.456	0.594	0.648	0.318	0.584	0.472	0.516	0.406	0.226	0.53	0.432	0.316	0.486	0.516
Serotonin_5-HT1-receptor	0.384	0.54	0.28	0.402	0.432	0.278	0.17	0.596	0.252	0.572	0.398	0.272	0.296	0.334	0.318	0.316	0.56	0.594	0.238	0.242	0.388	0.46	0.276	0.226	0.19	0.3	0.194	0.194	0.156	0.242	0.222	0.524	0.208	0.29	0.608	0.274	0.612	0.37	0.314	0.318	0.298	0.346	0.552	0.21	0.25	0.28	0.402	0.62	0.616
Serotonin_5-HT3-receptor	0.374	0.596	0.35	0.532	0.504	0.338	0.242	0.642	0.338	0.554	0.462	0.314	0.36	0.372	0.38	0.352	0.54	0.546	0.278	0.266	0.51	0.532	0.32	0.328	0.256	0.392	0.212	0.212	0.168	0.292	0.228	0.434	0.262	0.372	0.562	0.354	0.586	0.564	0.366	0.38	0.386	0.402	0.496	0.26	0.32	0.408	0.49	0.51	0.544
Serotonin_transporter	0.522	0.7	0.468	0.564	0.61	0.556	0.28	0.56	0.524	0.612	0.642	0.622	0.462	0.474	0.508	0.47	0.768	0.584	0.424	0.436	0.592	0.614	0.452	0.474	0.398	0.42	0.348	0.348	0.302	0.496	0.422	0.504	0.412	0.492	0.754	0.476	0.728	0.656	0.446	0.568	0.45	0.574	0.544	0.348	0.508	0.492	0.468	0.62	0.692
Smoothened_homolog	0.25	0.35	0.254	0.43	0.314	0.206	0.142	0.664	0.274	0.426	0.28	0.224	0.214	0.236	0.256	0.244	0.344	0.602	0.202	0.194	0.326	0.306	0.236	0.23	0.2	0.336	0.162	0.162	0.138	0.188	0.194	0.394	0.166	0.264	0.356	0.228	0.442	0.368	0.268	0.238	0.25	0.332	0.402	0.192	0.204	0.304	0.522	0.432	0.418
Sodium-dependent_glucose_cotransporter_1	0.314	0.4	0.276	0.482	0.318	0.264	0.146	0.614	0.238	0.518	0.268	0.286	0.286	0.288	0.296	0.312	0.394	0.514	0.244	0.214	0.394	0.35	0.238	0.236	0.226	0.376	0.186	0.186	0.164	0.248	0.204	0.462	0.224	0.28	0.394	0.28	0.448	0.372	0.242	0.33	0.298	0.296	0.414	0.176	0.262	0.294	0.524	0.468	0.426
Sodium-dependent_glucose_cotransporter_2	0.248	0.326	0.212	0.302	0.258	0.2	0.142	0.422	0.212	0.472	0.23	0.256	0.258	0.254	0.248	0.242	0.332	0.398	0.174	0.152	0.272	0.27	0.178	0.18	0.164	0.286	0.15	0.15	0.152	0.184	0.188	0.454	0.166	0.27	0.302	0.22	0.4	0.276	0.206	0.218	0.298	0.346	0.39	0.192	0.182	0.224	0.426	0.392	0.408
Sodium-hydrogen_exchanger_1	0.356	0.806	0.492	0.47	0.614	0.548	0.346	0.552	0.466	0.698	0.598	0.626	0.532	0.558	0.594	0.562	0.62	0.534	0.454	0.462	0.72	0.708	0.386	0.506	0.448	0.448	0.384	0.384	0.37	0.472	0.482	0.59	0.434	0.486	0.636	0.538	0.776	0.644	0.34	0.6	0.536	0.59	0.478	0.342	0.586	0.532	0.55	0.576	0.65
Somatostatin_receptor	0.178	0.314	0.232	0.252	0.228	0.224	0.132	0.26	0.168	0.314	0.236	0.232	0.174	0.182	0.206	0.186	0.206	0.208	0.14	0.148	0.262	0.198	0.168	0.17	0.182	0.354	0.18	0.18	0.12	0.186	0.15	0.224	0.152	0.284	0.25	0.17	0.314	0.24	0.202	0.254	0.23	0.22	0.188	0.16	0.186	0.234	0.276	0.256	0.248
Sonic_hedgehog_protein	0.242	0.516	0.34	0.416	0.37	0.334	0.188	0.682	0.292	0.628	0.3	0.338	0.332	0.366	0.316	0.338	0.424	0.54	0.28	0.294	0.432	0.434	0.266	0.31	0.278	0.38	0.216	0.216	0.204	0.29	0.266	0.504	0.256	0.286	0.454	0.278	0.69	0.438	0.276	0.334	0.34	0.336	0.416	0.244	0.312	0.326	0.544	0.486	0.496
Sorbitol_dehydrogenase	0.248	0.508	0.322	0.304	0.32	0.356	0.172	0.314	0.246	0.37	0.342	0.38	0.252	0.29	0.24	0.232	0.472	0.318	0.3	0.274	0.312	0.33	0.21	0.274	0.242	0.248	0.18	0.18	0.13	0.276	0.188	0.278	0.264	0.28	0.494	0.31	0.486	0.33	0.294	0.282	0.238	0.274	0.352	0.194	0.282	0.308	0.324	0.356	0.466
Sphingosine-1-Phosphate_receptor_1	0.334	0.612	0.404	0.53	0.43	0.424	0.194	0.636	0.35	0.626	0.398	0.408	0.336	0.354	0.362	0.362	0.464	0.586	0.336	0.32	0.482	0.436	0.304	0.364	0.334	0.48	0.252	0.252	0.242	0.376	0.31	0.57	0.288	0.458	0.536	0.396	0.682	0.5	0.344	0.46	0.418	0.424	0.484	0.272	0.354	0.416	0.582	0.516	0.546
Sphingosine-1-Phosphate_receptor_2	0.452	0.614	0.39	0.492	0.416	0.434	0.224	0.618	0.352	0.63	0.434	0.524	0.372	0.384	0.38	0.396	0.56	0.596	0.354	0.356	0.478	0.446	0.316	0.394	0.332	0.412	0.29	0.29	0.258	0.362	0.368	0.608	0.316	0.45	0.758	0.412	0.664	0.494	0.39	0.524	0.404	0.492	0.6	0.346	0.388	0.4	0.494	0.834	0.642
Sphingosine-1-Phosphate_receptor_4	0.402	0.768	0.428	0.556	0.562	0.478	0.234	0.568	0.408	0.624	0.528	0.518	0.382	0.406	0.426	0.436	0.616	0.578	0.36	0.356	0.568	0.594	0.374	0.394	0.338	0.454	0.316	0.316	0.26	0.386	0.328	0.496	0.326	0.486	0.716	0.408	0.81	0.606	0.418	0.516	0.492	0.476	0.542	0.338	0.42	0.41	0.494	0.634	0.64
Stearoyl-CoA_desaturase_1	0.376	0.62	0.34	0.47	0.456	0.342	0.198	0.626	0.338	0.728	0.416	0.37	0.444	0.478	0.416	0.45	0.536	0.56	0.292	0.282	0.502	0.55	0.292	0.33	0.302	0.46	0.278	0.278	0.22	0.298	0.294	0.564	0.258	0.384	0.57	0.332	0.754	0.446	0.344	0.378	0.386	0.438	0.478	0.276	0.356	0.386	0.518	0.566	0.584
Steroid_11-beta-hydroxylase	0.488	0.684	0.526	0.462	0.612	0.572	0.312	0.48	0.644	0.466	0.652	0.546	0.41	0.416	0.476	0.43	0.664	0.458	0.442	0.432	0.634	0.592	0.546	0.474	0.404	0.364	0.336	0.336	0.344	0.494	0.436	0.354	0.406	0.482	0.652	0.516	0.638	0.66	0.446	0.572	0.55	0.556	0.426	0.288	0.506	0.498	0.394	0.434	0.478
Steroid_5-alpha-reductase	0.41	0.586	0.386	0.542	0.54	0.414	0.264	0.624	0.38	0.542	0.488	0.494	0.358	0.366	0.354	0.346	0.782	0.682	0.34	0.3	0.46	0.514	0.388	0.364	0.312	0.386	0.26	0.26	0.266	0.358	0.322	0.448	0.306	0.39	0.664	0.366	0.678	0.524	0.366	0.384	0.39	0.444	0.586	0.298	0.36	0.404	0.5	0.648	0.808
Sucrase-isomaltase	0.56	0.578	0.632	0.286	0.536	0.616	0.372	0.296	0.528	0.436	0.626	0.742	0.43	0.454	0.546	0.44	0.618	0.284	0.618	0.6	0.62	0.518	0.466	0.662	0.588	0.248	0.562	0.562	0.556	0.62	0.658	0.356	0.592	0.616	0.758	0.606	0.516	0.518	0.518	0.706	0.594	0.846	0.376	0.396	0.628	0.526	0.3	0.548	0.516
T-cell_protein-tyrosine_phosphatase	0.38	0.548	0.402	0.802	0.452	0.398	0.238	0.786	0.34	0.64	0.388	0.39	0.37	0.416	0.368	0.418	0.498	0.772	0.336	0.32	0.462	0.46	0.356	0.342	0.312	0.788	0.276	0.276	0.248	0.358	0.322	0.604	0.294	0.404	0.544	0.386	0.622	0.482	0.33	0.422	0.436	0.438	0.678	0.304	0.386	0.416	0.8	0.602	0.614
TGF-beta_receptor_type-1	0.356	0.58	0.286	0.428	0.448	0.342	0.182	0.476	0.33	0.548	0.444	0.356	0.302	0.322	0.288	0.296	0.52	0.414	0.264	0.246	0.422	0.46	0.316	0.298	0.276	0.322	0.238	0.238	0.158	0.294	0.238	0.342	0.26	0.33	0.502	0.302	0.616	0.544	0.344	0.338	0.316	0.374	0.37	0.244	0.274	0.388	0.444	0.45	0.472
TGF-betareceptortype-1	0.374	0.562	0.304	0.476	0.462	0.328	0.174	0.522	0.314	0.58	0.42	0.362	0.298	0.308	0.316	0.306	0.51	0.486	0.272	0.256	0.436	0.426	0.31	0.302	0.258	0.344	0.23	0.23	0.16	0.282	0.246	0.394	0.264	0.328	0.554	0.308	0.632	0.502	0.328	0.352	0.342	0.392	0.418	0.25	0.288	0.342	0.548	0.47	0.476
Tau_protein_kinase1-TPK1	0.288	0.398	0.35	0.412	0.354	0.298	0.168	0.512	0.278	0.5	0.314	0.316	0.282	0.312	0.346	0.282	0.394	0.464	0.23	0.23	0.394	0.372	0.252	0.242	0.236	0.304	0.17	0.17	0.164	0.226	0.226	0.406	0.198	0.304	0.45	0.298	0.498	0.372	0.276	0.334	0.304	0.31	0.422	0.198	0.27	0.266	0.404	0.384	0.412
Thrombin-activablefibrinolysis-inhibitor-TAFIa	0.402	0.446	0.516	0.356	0.478	0.58	0.214	0.336	0.424	0.38	0.504	0.656	0.312	0.298	0.416	0.352	0.55	0.306	0.478	0.464	0.562	0.424	0.36	0.58	0.47	0.318	0.356	0.356	0.44	0.544	0.472	0.35	0.466	0.534	0.68	0.546	0.456	0.482	0.414	0.68	0.488	0.504	0.384	0.362	0.522	0.46	0.332	0.478	0.398
Thromboxane-A_synthase	0.368	0.63	0.44	0.426	0.552	0.532	0.256	0.508	0.37	0.564	0.622	0.544	0.436	0.454	0.48	0.432	0.6	0.418	0.336	0.354	0.596	0.596	0.376	0.4	0.346	0.354	0.312	0.312	0.308	0.44	0.376	0.432	0.328	0.462	0.624	0.456	0.616	0.566	0.318	0.566	0.414	0.5	0.432	0.282	0.522	0.46	0.392	0.53	0.486
Thromboxane_A2_Synthase	0.368	0.662	0.438	0.54	0.54	0.502	0.222	0.612	0.43	0.622	0.528	0.534	0.38	0.408	0.4	0.404	0.59	0.558	0.37	0.384	0.572	0.562	0.41	0.41	0.354	0.436	0.28	0.28	0.282	0.442	0.392	0.514	0.356	0.502	0.652	0.468	0.73	0.542	0.372	0.552	0.456	0.496	0.488	0.316	0.49	0.48	0.524	0.562	0.586
Thymidine_kinase	0.322	0.648	0.392	0.436	0.428	0.398	0.208	0.644	0.308	0.606	0.426	0.464	0.41	0.44	0.372	0.38	0.512	0.53	0.31	0.32	0.546	0.498	0.264	0.342	0.296	0.382	0.23	0.23	0.244	0.314	0.314	0.576	0.286	0.392	0.582	0.392	0.656	0.42	0.3	0.432	0.388	0.354	0.472	0.276	0.444	0.354	0.586	0.532	0.572
Thymidylate_Synthase-TS	0.212	0.504	0.224	0.432	0.33	0.238	0.168	0.542	0.248	0.81	0.25	0.308	0.384	0.406	0.352	0.334	0.374	0.548	0.248	0.246	0.372	0.396	0.216	0.254	0.226	0.344	0.232	0.232	0.212	0.206	0.268	0.578	0.222	0.276	0.37	0.242	0.572	0.304	0.202	0.252	0.31	0.364	0.532	0.194	0.282	0.288	0.58	0.46	0.502
Thyroid_Hormone_Receptor-TR-beta	0.348	0.702	0.4	0.522	0.57	0.458	0.274	0.562	0.396	0.65	0.512	0.52	0.482	0.464	0.44	0.532	0.58	0.548	0.416	0.436	0.552	0.606	0.388	0.45	0.406	0.452	0.324	0.324	0.304	0.416	0.382	0.482	0.386	0.424	0.57	0.436	0.764	0.646	0.35	0.446	0.548	0.456	0.428	0.322	0.478	0.44	0.568	0.506	0.526
Thyroid_hormone_receptor	0.306	0.654	0.43	0.482	0.566	0.422	0.278	0.496	0.35	0.56	0.43	0.462	0.384	0.386	0.376	0.446	0.486	0.446	0.412	0.42	0.496	0.588	0.344	0.416	0.388	0.45	0.288	0.288	0.32	0.38	0.376	0.436	0.382	0.398	0.49	0.442	0.708	0.576	0.302	0.444	0.544	0.398	0.378	0.332	0.466	0.414	0.562	0.452	0.466
Tie-2	0.23	0.298	0.21	0.508	0.27	0.242	0.126	0.646	0.282	0.32	0.284	0.254	0.21	0.218	0.204	0.2	0.302	0.558	0.206	0.192	0.28	0.246	0.26	0.216	0.186	0.344	0.128	0.128	0.1	0.184	0.14	0.28	0.172	0.234	0.31	0.228	0.362	0.366	0.252	0.22	0.242	0.258	0.472	0.176	0.162	0.27	0.638	0.358	0.372
Transient_receptor_potential_cation_channel_subfamily-A_member1	0.542	0.848	0.654	0.544	0.79	0.778	0.436	0.544	0.642	0.59	0.758	0.744	0.53	0.552	0.598	0.542	0.742	0.546	0.604	0.622	0.806	0.814	0.578	0.65	0.56	0.434	0.46	0.46	0.516	0.68	0.604	0.478	0.574	0.602	0.84	0.682	0.814	0.842	0.446	0.752	0.682	0.684	0.538	0.42	0.724	0.584	0.486	0.6	0.616
Tubulin	0.384	0.696	0.494	0.388	0.68	0.542	0.338	0.396	0.53	0.516	0.632	0.572	0.394	0.416	0.486	0.388	0.636	0.426	0.408	0.42	0.674	0.66	0.462	0.462	0.432	0.334	0.378	0.378	0.33	0.448	0.434	0.404	0.404	0.462	0.628	0.488	0.702	0.682	0.36	0.578	0.574	0.548	0.382	0.312	0.504	0.504	0.408	0.476	0.546
Tumor_necrosis_factor-TNF-alpha	0.288	0.494	0.324	0.466	0.366	0.278	0.168	0.62	0.274	0.676	0.306	0.338	0.388	0.416	0.342	0.398	0.428	0.576	0.264	0.278	0.388	0.432	0.274	0.27	0.234	0.384	0.206	0.206	0.178	0.23	0.242	0.568	0.224	0.282	0.408	0.288	0.604	0.394	0.232	0.294	0.352	0.39	0.52	0.2	0.26	0.292	0.622	0.452	0.506
Tyrosinase	0.646	0.8	0.766	0.664	0.71	0.746	0.394	0.704	0.698	0.67	0.77	0.792	0.53	0.528	0.61	0.564	0.8	0.692	0.602	0.61	0.802	0.706	0.604	0.678	0.624	0.518	0.454	0.454	0.478	0.666	0.552	0.618	0.592	0.824	0.888	0.736	0.788	0.748	0.68	0.818	0.768	0.668	0.66	0.508	0.706	0.718	0.59	0.738	0.732
Tyrosine-protein_kinase-BRK	0.262	0.536	0.28	0.468	0.348	0.318	0.194	0.662	0.256	0.566	0.372	0.342	0.38	0.392	0.326	0.404	0.45	0.578	0.272	0.288	0.386	0.44	0.228	0.288	0.248	0.308	0.204	0.204	0.212	0.294	0.27	0.52	0.258	0.302	0.498	0.292	0.614	0.438	0.24	0.348	0.298	0.338	0.526	0.206	0.336	0.294	0.6	0.49	0.496
Tyrosine-protein_kinase_Met	0.25	0.266	0.22	0.486	0.256	0.224	0.134	0.454	0.232	0.344	0.222	0.25	0.234	0.242	0.218	0.264	0.258	0.424	0.17	0.168	0.294	0.264	0.2	0.17	0.15	0.416	0.158	0.158	0.12	0.21	0.168	0.372	0.198	0.264	0.298	0.212	0.304	0.25	0.216	0.24	0.258	0.25	0.38	0.216	0.222	0.22	0.478	0.314	0.314
Tyrosine-protein_kinase_ZAP-70	0.462	0.662	0.518	0.732	0.616	0.532	0.402	0.81	0.516	0.688	0.604	0.576	0.482	0.5	0.512	0.502	0.612	0.796	0.466	0.444	0.63	0.622	0.46	0.472	0.444	0.714	0.424	0.424	0.392	0.48	0.43	0.646	0.452	0.53	0.644	0.506	0.742	0.66	0.434	0.568	0.548	0.552	0.688	0.414	0.522	0.536	0.736	0.684	0.696
Tyrosine_protein_kinase_ITK-TSK	0.284	0.442	0.31	0.48	0.37	0.29	0.156	0.72	0.288	0.57	0.342	0.34	0.312	0.344	0.28	0.314	0.448	0.62	0.246	0.24	0.378	0.386	0.274	0.256	0.228	0.37	0.178	0.178	0.174	0.252	0.218	0.506	0.226	0.298	0.498	0.27	0.662	0.406	0.236	0.316	0.306	0.36	0.53	0.206	0.286	0.296	0.616	0.532	0.52
Tyrosine_protein_kinase_JAK1	0.32	0.494	0.368	0.494	0.376	0.334	0.17	0.63	0.308	0.66	0.358	0.388	0.36	0.388	0.37	0.37	0.426	0.538	0.282	0.246	0.476	0.43	0.28	0.31	0.282	0.432	0.232	0.232	0.214	0.3	0.284	0.612	0.264	0.362	0.458	0.362	0.572	0.414	0.282	0.374	0.396	0.37	0.474	0.244	0.374	0.35	0.582	0.494	0.488
Tyrosine_protein_kinase_JAK2	0.334	0.624	0.37	0.476	0.416	0.372	0.18	0.606	0.332	0.606	0.438	0.402	0.38	0.398	0.34	0.394	0.508	0.562	0.3	0.294	0.482	0.454	0.308	0.326	0.294	0.442	0.224	0.224	0.198	0.246	0.264	0.468	0.236	0.388	0.532	0.352	0.72	0.466	0.336	0.38	0.378	0.418	0.46	0.27	0.356	0.406	0.582	0.492	0.542
Tyrosine_protein_kinase_JAK3	0.326	0.664	0.342	0.504	0.47	0.388	0.2	0.71	0.346	0.586	0.47	0.398	0.402	0.416	0.374	0.416	0.548	0.572	0.32	0.278	0.502	0.502	0.34	0.326	0.294	0.44	0.234	0.234	0.202	0.308	0.266	0.488	0.252	0.344	0.556	0.358	0.742	0.528	0.3	0.398	0.378	0.392	0.48	0.244	0.37	0.374	0.634	0.492	0.606
Tyrosine_protein_kinase_c-ABL	0.348	0.776	0.44	0.566	0.55	0.436	0.258	0.694	0.384	0.692	0.516	0.516	0.474	0.49	0.408	0.484	0.598	0.646	0.368	0.38	0.58	0.606	0.342	0.396	0.352	0.522	0.29	0.29	0.238	0.392	0.35	0.612	0.352	0.424	0.648	0.438	0.824	0.616	0.338	0.474	0.462	0.444	0.506	0.298	0.468	0.41	0.682	0.57	0.624
UDP-3-O-acyl-GlcNAc_deacetylase_LpxC	0.262	0.556	0.342	0.346	0.358	0.284	0.15	0.41	0.216	0.564	0.328	0.35	0.284	0.318	0.252	0.33	0.478	0.404	0.27	0.24	0.368	0.466	0.23	0.266	0.21	0.344	0.186	0.186	0.202	0.266	0.244	0.458	0.214	0.276	0.468	0.304	0.636	0.368	0.234	0.304	0.33	0.362	0.376	0.158	0.34	0.342	0.396	0.388	0.554
Urease	0.574	0.816	0.696	0.502	0.824	0.692	0.43	0.56	0.656	0.642	0.758	0.72	0.556	0.572	0.616	0.546	0.694	0.528	0.574	0.586	0.862	0.784	0.6	0.618	0.584	0.422	0.49	0.49	0.474	0.638	0.556	0.48	0.552	0.694	0.754	0.676	0.774	0.842	0.504	0.728	0.814	0.626	0.472	0.434	0.688	0.696	0.516	0.624	0.586
Uric_Acid_Transporter_1-URAT1	0.26	0.49	0.292	0.386	0.486	0.258	0.194	0.376	0.286	0.522	0.364	0.334	0.376	0.372	0.384	0.386	0.438	0.398	0.216	0.218	0.432	0.48	0.296	0.24	0.224	0.268	0.242	0.242	0.232	0.252	0.282	0.314	0.218	0.34	0.386	0.282	0.506	0.492	0.224	0.306	0.436	0.346	0.334	0.25	0.326	0.316	0.382	0.346	0.34
VEGFR-1_Flt-1	0.25	0.424	0.276	0.316	0.308	0.296	0.198	0.322	0.244	0.324	0.304	0.266	0.256	0.264	0.29	0.268	0.342	0.3	0.248	0.242	0.354	0.376	0.24	0.268	0.26	0.258	0.194	0.194	0.21	0.284	0.278	0.258	0.224	0.24	0.366	0.252	0.482	0.414	0.242	0.29	0.356	0.284	0.28	0.224	0.296	0.278	0.358	0.3	0.33
VEGFR-1_Flt-3	0.348	0.656	0.4	0.546	0.464	0.382	0.232	0.628	0.356	0.526	0.462	0.424	0.3	0.326	0.32	0.308	0.5	0.558	0.338	0.33	0.48	0.47	0.334	0.354	0.326	0.474	0.252	0.252	0.214	0.344	0.28	0.42	0.294	0.416	0.548	0.372	0.75	0.51	0.324	0.436	0.42	0.412	0.476	0.306	0.35	0.42	0.562	0.516	0.528
Valosin_containing_protein-p9_subunit	0.338	0.68	0.32	0.498	0.474	0.344	0.192	0.65	0.32	0.596	0.392	0.434	0.37	0.386	0.332	0.406	0.508	0.534	0.332	0.31	0.448	0.478	0.272	0.34	0.296	0.404	0.228	0.228	0.2	0.308	0.292	0.446	0.26	0.38	0.564	0.314	0.726	0.524	0.32	0.406	0.374	0.402	0.444	0.286	0.348	0.336	0.528	0.508	0.548
Vanilloid_receptor	0.36	0.716	0.378	0.506	0.464	0.392	0.206	0.6	0.366	0.732	0.42	0.474	0.466	0.504	0.428	0.476	0.558	0.626	0.324	0.35	0.524	0.514	0.36	0.344	0.322	0.476	0.27	0.27	0.22	0.308	0.28	0.568	0.268	0.412	0.612	0.362	0.82	0.522	0.334	0.396	0.398	0.46	0.51	0.28	0.372	0.39	0.508	0.568	0.59
Vascular_adhesion_protein_1-VAP-1	0.652	0.78	0.81	0.496	0.69	0.774	0.444	0.482	0.746	0.46	0.78	0.768	0.474	0.488	0.562	0.48	0.706	0.498	0.614	0.642	0.758	0.65	0.67	0.672	0.63	0.408	0.498	0.498	0.52	0.65	0.564	0.444	0.618	0.816	0.802	0.744	0.648	0.662	0.818	0.76	0.718	0.658	0.518	0.582	0.702	0.758	0.498	0.622	0.61
Vascular_endothelial_growth_factor_receptor_2	0.286	0.412	0.334	0.442	0.344	0.288	0.184	0.512	0.32	0.618	0.28	0.292	0.276	0.304	0.282	0.308	0.388	0.494	0.246	0.282	0.402	0.396	0.27	0.266	0.246	0.362	0.172	0.172	0.18	0.266	0.252	0.486	0.228	0.294	0.426	0.288	0.544	0.408	0.28	0.31	0.332	0.388	0.372	0.224	0.28	0.292	0.55	0.458	0.466
Vasopressin_V1-receptor	0.344	0.46	0.33	0.632	0.444	0.362	0.256	0.792	0.286	0.604	0.388	0.39	0.336	0.36	0.342	0.35	0.494	0.716	0.324	0.31	0.444	0.472	0.27	0.346	0.3	0.568	0.288	0.288	0.266	0.334	0.306	0.556	0.286	0.336	0.564	0.302	0.644	0.51	0.324	0.374	0.392	0.434	0.654	0.262	0.318	0.314	0.664	0.582	0.604
Vasopressin_V2-Receptor	0.274	0.392	0.294	0.572	0.364	0.294	0.24	0.71	0.262	0.484	0.33	0.338	0.28	0.286	0.264	0.274	0.418	0.674	0.27	0.256	0.37	0.386	0.25	0.286	0.246	0.458	0.202	0.202	0.21	0.256	0.24	0.45	0.236	0.27	0.442	0.254	0.57	0.42	0.254	0.288	0.31	0.336	0.566	0.212	0.268	0.258	0.614	0.466	0.516
Vasopressin_receptor	0.292	0.362	0.304	0.58	0.35	0.262	0.206	0.786	0.28	0.466	0.332	0.3	0.27	0.278	0.266	0.264	0.384	0.684	0.236	0.238	0.37	0.382	0.27	0.268	0.238	0.39	0.236	0.236	0.22	0.262	0.258	0.492	0.232	0.274	0.382	0.276	0.448	0.436	0.264	0.298	0.31	0.31	0.58	0.226	0.286	0.284	0.61	0.472	0.468
Vesicular_acetyl_choline_transporter	0.356	0.39	0.278	0.316	0.31	0.292	0.134	0.264	0.264	0.346	0.384	0.356	0.208	0.23	0.24	0.194	0.56	0.346	0.244	0.262	0.276	0.346	0.288	0.192	0.168	0.24	0.208	0.208	0.168	0.256	0.23	0.278	0.184	0.29	0.58	0.25	0.408	0.326	0.338	0.312	0.25	0.358	0.324	0.208	0.276	0.224	0.226	0.486	0.446
Voltage-gated_L-type_calcium_channel_alpha-1C_subunit	0.198	0.382	0.292	0.298	0.314	0.282	0.146	0.432	0.274	0.458	0.288	0.362	0.218	0.226	0.228	0.198	0.302	0.426	0.194	0.2	0.392	0.37	0.236	0.23	0.222	0.38	0.196	0.196	0.196	0.2	0.23	0.398	0.222	0.3	0.328	0.308	0.374	0.256	0.224	0.278	0.314	0.244	0.352	0.226	0.3	0.314	0.452	0.368	0.37
Voltage-gated_calcium_channel	0.542	0.736	0.528	0.774	0.676	0.572	0.428	0.89	0.586	0.732	0.662	0.574	0.478	0.484	0.494	0.482	0.706	0.844	0.504	0.502	0.638	0.684	0.558	0.548	0.526	0.658	0.418	0.418	0.412	0.496	0.464	0.68	0.454	0.576	0.728	0.55	0.804	0.682	0.504	0.57	0.588	0.54	0.774	0.43	0.522	0.584	0.8	0.73	0.76
Voltage-gated_sodium_channel_subunit_Nav1-5	0.566	0.772	0.624	0.796	0.692	0.636	0.5	0.872	0.594	0.82	0.672	0.652	0.624	0.634	0.602	0.64	0.742	0.81	0.56	0.562	0.704	0.754	0.566	0.574	0.538	0.708	0.522	0.522	0.52	0.584	0.544	0.778	0.564	0.62	0.768	0.618	0.822	0.724	0.54	0.636	0.63	0.58	0.742	0.498	0.664	0.638	0.758	0.744	0.74
Voltage-gated_sodium_channel_subunit_alpha_Nav1-7	0.618	0.816	0.646	0.784	0.722	0.634	0.512	0.826	0.582	0.876	0.666	0.678	0.626	0.632	0.628	0.646	0.712	0.822	0.56	0.566	0.726	0.746	0.586	0.582	0.568	0.742	0.558	0.558	0.54	0.604	0.588	0.764	0.58	0.632	0.752	0.616	0.852	0.74	0.586	0.666	0.666	0.606	0.746	0.56	0.688	0.634	0.828	0.758	0.736
X-box_binding_protein_1-XBP1	0.424	0.886	0.48	0.552	0.664	0.552	0.318	0.686	0.48	0.726	0.648	0.644	0.492	0.498	0.51	0.506	0.708	0.626	0.458	0.472	0.668	0.788	0.434	0.496	0.414	0.49	0.342	0.342	0.34	0.468	0.432	0.564	0.402	0.466	0.76	0.498	0.896	0.75	0.4	0.576	0.54	0.554	0.572	0.348	0.56	0.506	0.584	0.628	0.706
X-linked_inhibitor_of_apoptosis_protein-XIAP	0.348	0.37	0.348	0.732	0.334	0.322	0.214	0.808	0.236	0.524	0.352	0.336	0.334	0.354	0.322	0.338	0.432	0.724	0.24	0.238	0.36	0.348	0.254	0.264	0.258	0.68	0.222	0.222	0.22	0.272	0.254	0.594	0.224	0.326	0.45	0.328	0.51	0.38	0.272	0.376	0.272	0.358	0.682	0.198	0.32	0.282	0.66	0.538	0.574
cAMP-specific_3-5-cyclic_phosphodiesterase_4A	0.386	0.76	0.41	0.586	0.586	0.466	0.274	0.722	0.376	0.666	0.516	0.544	0.492	0.512	0.482	0.518	0.648	0.68	0.382	0.4	0.556	0.644	0.334	0.406	0.36	0.438	0.322	0.322	0.286	0.382	0.374	0.6	0.346	0.404	0.64	0.416	0.83	0.692	0.304	0.476	0.46	0.472	0.546	0.292	0.458	0.424	0.636	0.572	0.652
p38_mitogen-acticated_protein_kinase	0.388	0.702	0.382	0.522	0.534	0.47	0.25	0.672	0.362	0.658	0.502	0.496	0.488	0.496	0.464	0.518	0.592	0.606	0.362	0.384	0.54	0.608	0.342	0.388	0.34	0.4	0.298	0.298	0.256	0.4	0.356	0.57	0.346	0.388	0.64	0.402	0.766	0.642	0.328	0.452	0.442	0.492	0.518	0.282	0.416	0.424	0.644	0.578	0.646
[truncated: 5,000 more columns]

## Sheet: CDC25 ranked DAS
Structures	CDC25
461679	0.906
A8486	0.906
402400	0.904
461687	0.9
S7389	0.892
C7493	0.876
761516	0.874
F9803	0.87
P2803	0.868
793329	0.862
PZ0031	0.856
F5312	0.854
S6445	0.854
S6451	0.852
SML1451	0.852
SML1660	0.85
A5475	0.848
B8688	0.848
SML0279	0.848
SML0575	0.846
406252	0.842
S7690	0.842
Y0001156	0.842
73130	0.84
PHR1388	0.84
E7263	0.838
M6690	0.836
S3313	0.836
S5317	0.836
SML0701	0.834
SML1465	0.834
391557	0.832
39235	0.832
649538	0.832
733008	0.832
B8685	0.832
P5624	0.832
SML0686	0.832
T1692	0.832
Y0000457	0.832
733016	0.83
F0372000	0.83
SML1256	0.83
760668	0.828
B8810	0.828
46527	0.826
O0288000	0.826
PZ0115	0.826
SML1652	0.826
370053	0.824
B8063	0.824
F9553	0.824
PZ0191	0.824
SML1478	0.824
39382	0.822
D0268	0.822
N1415	0.822
PZ0188	0.822
SML1166	0.822
E7887	0.82
PZ0235	0.82
PZ0261	0.82
S9070	0.82
SML0432	0.82
SML0709	0.82
C8863	0.818
R7772	0.818
55607	0.816
SML0579	0.816
SML1250	0.816
446033	0.814
G5918	0.814
J3955	0.814
S4568	0.814
37043	0.812
546062	0.812
PZ0241	0.812
SML0313	0.812
SML0789	0.812
SML1149	0.812
798827	0.81
A6351	0.81
B6688	0.81
G5169	0.81
M8046	0.81
SML0574	0.81
PZ0240	0.808
SML0526	0.808
C5865	0.806
D9006	0.806
G9797	0.806
S8951	0.806
17336	0.804
B0435	0.804
PZ0262	0.804
53404	0.802
B152	0.802
D0756	0.802
D9131	0.802
307505	0.8
72963	0.8
714291	0.8
D0143	0.8
O0380	0.8
SML1084	0.8
SML1414	0.8
32152	0.798
70706	0.798
PZ0206	0.798
SML0359	0.798
30432	0.796
9798	0.794
I3636	0.794
397	0.792
19531	0.792
292648	0.792
551007	0.792
A202	0.792
B1427	0.792
230308	0.79
37051	0.79
D1375	0.79
SMB00129	0.79
SML0033	0.79
78264	0.788
A8843	0.788
I9910	0.788
PZ0174	0.788
SML0152	0.788
SML0356	0.788
47307	0.786
SML0217	0.786
SML0314	0.786
A9480	0.784
SML0282	0.784
SML1110	0.784
SML1561	0.784
Z4402	0.784
141054	0.782
448443	0.782
50008	0.782
2580585	0.782
EPS002	0.782
SML0566	0.782
C77007	0.78
SML0520	0.78
SML1163	0.78
Y0000422	0.78
372056	0.778
73431	0.778
D1750	0.778
D9506	0.778
H9010	0.778
P5234	0.778
PHR1524	0.778
V3265	0.778
M3316	0.776
SML1644	0.776
30165	0.774
G1171	0.774
SML0246	0.774
Y0000653	0.774
55723	0.772
A236	0.772
D1125	0.772
P8477	0.772
SML0178	0.772
SML1344	0.772
SML1394	0.772
8060	0.77
283940	0.77
476331	0.77
47952	0.77
64193	0.77
83702	0.77
B153	0.77
C3249	0.77
C9373	0.77
I0763	0.77
21949	0.768
399728	0.768
573027	0.768
655546	0.768
761613	0.768
B9680	0.768
PZ0319	0.768
SML1551	0.768
T3757	0.768
Y0001112	0.768
21953	0.766
484334	0.766
646679	0.766
I0909	0.766
PZ0198	0.766
PZ0336	0.766
T3205	0.766
32525	0.764
530700	0.764
560782	0.764
72996	0.764
1390590	0.764
B9392	0.764
D9256	0.764
S9692	0.764
SML1071	0.764
7166	0.762
13155	0.762
46272	0.762
566837	0.762
B2251	0.762
D1131	0.762
M9823	0.762
O0257	0.762
SML1415	0.762
5521	0.76
61418	0.76
D7635	0.76
SML0140	0.76
V5015	0.76
5506	0.758
378666	0.758
39369	0.758
44528	0.758
I1757	0.758
U6758	0.758
16513	0.756
59719	0.756
714151	0.756
D0250	0.756
M227	0.756
252433	0.754
252441	0.754
463442	0.754
46438	0.754
A0325800	0.754
E2028	0.754
SML0524	0.754
SML1066	0.754
385735	0.752
284858	0.75
484342	0.75
SML0131	0.75
SML0345	0.75
2558	0.748
12084	0.748
32522	0.748
452998	0.748
A9809	0.748
D1054	0.748
L2411	0.748
S009	0.748
S3451	0.748
SML0424	0.748
SML1295	0.748
SML1348	0.748
30360	0.746
PZ0260	0.746
S5826	0.746
S8692	0.746
SML0144	0.746
SML1393	0.746
139750	0.744
14408	0.744
377244	0.744
381535	0.744
722154	0.744
SML1108	0.744
SML1307	0.744
D0393	0.742
P0047	0.742
R0531	0.742
SML0031	0.742
SML0040	0.742
SML0992	0.742
SML1198	0.742
W104	0.742
1495	0.74
8043	0.74
8535	0.74
9256	0.74
100358	0.74
102164	0.74
11020	0.74
11180	0.74
11210	0.74
11270	0.74
11631	0.74
120693	0.74
124184	0.74
12662	0.74
127280	0.74
137561	0.74
13920	0.74
139947	0.74
14131	0.74
145726	0.74
145807	0.74
147877	0.74
147966	0.74
148946	0.74
151327	0.74
154067	0.74
159492	0.74
16137	0.74
162183	0.74
162663	0.74
162698	0.74
16511	0.74
16860	0.74
16980	0.74
17096	0.74
171824	0.74
17520	0.74
17631	0.74
17988	0.74
18225	0.74
18479	0.74
188808	0.74
209368	0.74
209503	0.74
209759	0.74
211672	0.74
214930	0.74
21625	0.74
217700	0.74
217794	0.74
21885	0.74
219630	0.74
219746	0.74
219770	0.74
222844	0.74
223875	0.74
237787	0.74
241199	0.74
242837	0.74
244325	0.74
245437	0.74
249416	0.74
250392	0.74
251003	0.74
265136	0.74
268992	0.74
270881	0.74
274143	0.74
278394	0.74
280348	0.74
280968	0.74
28217	0.74
283029	0.74
283967	0.74
286338	0.74
286656	0.74
287288	0.74
292389	0.74
292915	0.74
293024	0.74
293369	0.74
294357	0.74
300373	0.74
300640	0.74
301043	0.74
302244	0.74
307556	0.74
308595	0.74
310387	0.74
31261	0.74
32139	0.74
32156	0.74
32568	0.74
32576	0.74
32826	0.74
32827	0.74
332178	0.74
33349	0.74
34072	0.74
34179	0.74
345938	0.74
35397	0.74
362557	0.74
36510	0.74
36511	0.74
36514	0.74
37877	0.74
383414	0.74
38473	0.74
389633	0.74
392588	0.74
39599	0.74
404624	0.74
429546	0.74
429570	0.74
429635	0.74
442614	0.74
444359	0.74
447986	0.74
44925	0.74
451487	0.74
45301	0.74
45350	0.74
45380	0.74
45658	0.74
467995	0.74
47300	0.74
47358	0.74
47581	0.74
484903	0.74
493023	0.74
49549	0.74
496057	0.74
512680	0.74
522341	0.74
52949	0.74
530255	0.74
530360	0.74
53330	0.74
533904	0.74
534218	0.74
53530	0.74
53636	0.74
537764	0.74
542024	0.74
544388	0.74
546550	0.74
59891	0.74
61250	0.74
62910	0.74
64382	0.74
64410	0.74
68648	0.74
69037	0.74
69171	0.74
69369	0.74
71680	0.74
73187	0.74
74005	0.74
74264	0.74
75490	0.74
77056	0.74
77556	0.74
78510	0.74
79710	0.74
79895	0.74
90182	0.74
90205	0.74
90914	0.74
93851	0.74
94640	0.74
94972	0.74
95945	0.74
95975	0.74
96912	0.74
573345	0.74
573353	0.74
573388	0.74
573396	0.74
573418	0.74
573426	0.74
573434	0.74
573450	0.74
602590	0.74
630462	0.74
630705	0.74
630713	0.74
634921	0.74
638668	0.74
638676	0.74
640581	0.74
656518	0.74
666963	0.74
666971	0.74
667021	0.74
669296	0.74
669318	0.74
675814	0.74
676365	0.74
677337	0.74
680338	0.74
687138	0.74
690643	0.74
690783	0.74
690864	0.74
691518	0.74
699365	0.74
706582	0.74
708194	0.74
709662	0.74
709743	0.74
715581	0.74
720135	0.74
721719	0.74
721859	0.74
722189	0.74
722235	0.74
723940	0.74
724890	0.74
733563	0.74
737038	0.74
737291	0.74
739154	0.74
748439	0.74
751006	0.74
754110	0.74
754137	0.74
754994	0.74
755303	0.74
756830	0.74
758221	0.74
759317	0.74
760587	0.74
761249	0.74
767077	0.74
771139	0.74
774731	0.74
774839	0.74
774847	0.74
797103	0.74
797421	0.74
797464	0.74
797510	0.74
798304	0.74
806528	0.74
850691	0.74
851299	0.74
855626	0.74
855634	0.74
857246	0.74
860166	0.74
860646	0.74
861677	0.74
862126	0.74
A0496000	0.74
A0637	0.74
A0753	0.74
A1001	0.74
A1521	0.74
A1632	0.74
A17900	0.74
A180	0.74
A1910	0.74
A2025	0.74
A230	0.74
A2503	0.74
A254	0.74
A263	0.74
A2638	0.74
A2641	0.74
A2883	0.74
A3384	0.74
A3539	0.74
A3899	0.74
A44207	0.74
A44509	0.74
A4881	0.74
A4910	0.74
A5157	0.74
A5625	0.74
A56655	0.74
A5877	0.74
A6262	0.74
A6553	0.74
A6816	0.74
A7637	0.74
A7902	0.74
A8378	0.74
A9111	0.74
A9252	0.74
A9834	0.74
ALD00562	0.74
B0200000	0.74
B0477000	0.74
B141	0.74
B4645	0.74
B59500	0.74
B6000	0.74
B7031	0.74
B75204	0.74
B75859	0.74
B81204	0.74
B8125	0.74
B82707	0.74
B9382	0.74
C0166	0.74
C104	0.74
C2128	0.74
C2248000	0.74
C3875	0.74
C6506	0.74
C7005	0.74
C7743	0.74
C8632	0.74
C9004	0.74
C9768	0.74
D0778	0.74
D1005	0.74
D1130	0.74
D186201	0.74
D193	0.74
D24005	0.74
D3758	0.74
D7003	0.74
D9504	0.74
E28404	0.74
E5139	0.74
F0896	0.74
F4505	0.74
F5126	0.74
F5251	0.74
F7376	0.74
F7626	0.74
F9376	0.74
F9751	0.74
G1126	0.74
G1627	0.74
G1628	0.74
G2253	0.74
G2627	0.74
G2754	0.74
G3002	0.74
G3252	0.74
G3626	0.74
G4019	0.74
G4629	0.74
G5504	0.74
G5529	0.74
G7379	0.74
H1771	0.74
H2380	0.74
H2897	0.74
H7875	0.74
H8034	0.74
I16005	0.74
I2765	0.74
I5773	0.74
I6891	0.74
K3625	0.74
L4127	0.74
L6001	0.74
L7875	0.74
M0506	0.74
M0534	0.74
M1126	0.74
M1694	0.74
M2137	0.74
M2672	0.74
M3129	0.74
M3756	0.74
M4001	0.74
M4252	0.74
M4377	0.74
M4670	0.74
M4758	0.74
M4796	0.74
M5046	0.74
M5263	0.74
M6001	0.74
M6877	0.74
M7277	0.74
M7378	0.74
M8277	0.74
M8377	0.74
M8379	0.74
M8502	0.74
M8628	0.74
M8752	0.74
M9377	0.74
N1253	0.74
N1398	0.74
N1530	0.74
N3398	0.74
N4765	0.74
N5637	0.74
N5762	0.74
N8105	0.74
P0018	0.74
P0296	0.74
P154	0.74
P25507	0.74
P2939060	0.74
P3881	0.74
P45850	0.74
P7888	0.74
P9376	0.74
P9501	0.74
PH016128	0.74
PH016175	0.74
PH016225	0.74
PHR1199	0.74
S2597	0.74
S3321	0.74
S3875	0.74
S4503	0.74
SML0050	0.74
SML0258	0.74
SML1529	0.74
SML1614	0.74
T0202	0.74
T1501	0.74
T2634	0.74
T3629	0.74
T6031	0.74
T8528	0.74
T8750	0.74
T9299	0.74
W330108	0.74
W381810	0.74
Y0001128	0.74
Y0001400	0.74
39753	0.738
49962	0.738
74908	0.738
SML0407	0.738
SML1054	0.738
SML1097	0.738
3813	0.736
18543	0.736
798746	0.736
C5374	0.736
D2250	0.736
SML0286	0.736
SML1021	0.736
33537	0.734
533181	0.734
761524	0.734
O8890	0.734
PZ0293	0.734
SML0431	0.734
Z2376	0.734
121479	0.732
222550	0.732
33799	0.732
370088	0.732
46525	0.732
55518	0.732
693626	0.732
764701	0.732
B6936	0.732
K4019	0.732
N8914	0.732
SML0428	0.732
SML1094	0.732
SML1543	0.732
Y0000553	0.732
297658	0.73
B1158000	0.73
B8686	0.73
SML1542	0.73
201618	0.728
56561	0.728
77810	0.728
566713	0.728
659002	0.728
855871	0.728
I0150000	0.728
P101	0.728
32510	0.726
566802	0.726
SML1352	0.726
55409	0.724
B4261	0.724
SML1115	0.724
62315	0.722
88596	0.722
804223	0.722
C8999	0.722
G5797	0.722
N7889	0.722
PZ0180	0.722
T1411	0.722
T4376	0.722
Z0153	0.722
287075	0.72
305790	0.72
35999	0.72
PZ0160	0.72
SML0710	0.72
363820	0.718
52347	0.718
B0186	0.718
I6410	0.718
J4829	0.718
K1385	0.718
PZ0146	0.718
SML0266	0.718
SML0393	0.718
Z2251	0.718
532029	0.716
591734	0.716
C141	0.716
L2407	0.716
SML0485	0.716
SML1397	0.716
W103	0.716
17892	0.714
21278	0.714
32533	0.714
H3288	0.714
N157	0.714
O3139	0.714
SML0012	0.714
61253	0.712
566829	0.712
A3111	0.712
G5172	0.712
PZ0271	0.712
T0820	0.712
4719	0.71
7675	0.71
532010	0.71
666254	0.71
A8356	0.71
A9236	0.71
D2762	0.71
G0325000	0.71
P2680000	0.71
SML0446	0.71
SML1358	0.71
X3629	0.71
47729	0.708
764213	0.708
797359	0.708
D2125	0.708
D8446	0.708
M1692	0.708
P0036	0.708
SML0006	0.708
W0519	0.708
32372	0.706
79252	0.706
566799	0.706
D0506	0.706
D8256	0.706
SML0569	0.706
T6575	0.706
Y0000833	0.706
160792	0.704
718351	0.704
797499	0.704
F2260	0.704
T3163	0.704
U3010	0.704
23260	0.702
55222	0.702
86182	0.702
D0750	0.702
D8756	0.702
E2470000	0.702
PHR1721	0.702
T4626	0.702
T4680	0.702
234176	0.7
46416	0.7
47431	0.7
47770	0.7
52225	0.7
54110	0.7
76061	0.7
765147	0.7
SML1271	0.7
T6205	0.7
U5883	0.7
D2154	0.698
G0340000	0.698
8715	0.696
9014	0.696
15971	0.696
164739	0.696
21277	0.696
32809	0.696
91445	0.696
798339	0.696
B5435	0.696
PZ0114	0.696
V3765	0.696
5803	0.694
5995	0.694
272515	0.694
76492	0.694
P8903	0.694
R0529	0.694
SML0352	0.694
SML0503	0.694
T0318	0.694
32472	0.692
762024	0.692
A6478	0.692
A9384	0.692
SML0025	0.692
SML1061	0.692
Z0537	0.692
2463	0.69
210684	0.69
31735	0.69
43713	0.69
47305	0.69
62160	0.69
87564	0.69
798363	0.69
PENP	0.69
SML0262	0.69
T4937	0.69
10810	0.688
283924	0.688
39367	0.688
741698	0.688
750115	0.688
753009	0.688
776246	0.688
804282	0.688
805645	0.688
C0868	0.688
E3140	0.688
E8751	0.688
G7791	0.688
L2400	0.688
SML0327	0.688
Y0000461	0.688
SML0410	0.686
SML0821	0.686
SML1590	0.686
271462	0.684
43081	0.684
480681	0.684
D6883	0.684
D7006	0.684
D8131	0.684
H9146	0.684
M5064	0.684
SML1485	0.684
5699	0.682
233579	0.682
450499	0.682
454885	0.682
456896	0.682
470600	0.682
476358	0.682
90969	0.682
806013	0.682
D36003	0.682
L133	0.682
SML1483	0.682
18804	0.68
32866	0.68
368105	0.68
39326	0.68
40754	0.68
46985	0.68
55472	0.68
A4336	0.68
F3681	0.68
L7045	0.68
S8559	0.68
SML0197	0.68
SML0233	0.68
SML0378	0.68
SML1396	0.68
Y0000515	0.68
1769	0.678
192813	0.678
34002	0.678
363812	0.678
41524	0.678
432202	0.678
718378	0.678
C9275	0.678
C9400	0.678
D3408	0.678
S2190000	0.678
SMB00291	0.678
SML0918	0.678
252999	0.676
276057	0.676
276065	0.676
75137	0.676
A2941	0.676
H1640	0.676
SML0002	0.676
SML1205	0.676
T5012	0.676
Y0001578	0.676
45150	0.674
46702	0.674
740829	0.674
804959	0.674
D7441	0.674
E1768	0.674
F5256	0.674
O4755	0.674
P0037	0.674
P5022	0.674
R9782	0.674
SMB00103	0.674
SML0512	0.674
SML1242	0.674
9328	0.672
33967	0.672
347914	0.672
B2186	0.672
BM0001	0.672
C2932	0.672
F6301	0.672
G3291	0.672
S5326	0.672
SML0481	0.672
SML1550	0.672
6563	0.67
201529	0.67
223948	0.67
30030	0.67
36495	0.67
482765	0.67
89394	0.67
761982	0.67
L4545	0.67
M1000000	0.67
M7824	0.67
PZ0221	0.67
SML0522	0.67
SML1540	0.67
15349	0.668
32096	0.668
71106	0.668
A1935	0.668
H6762	0.668
M5942	0.668
P4554	0.668
S6951	0.668
SML1381	0.668
SML1482	0.668
SML1607	0.668
SML1658	0.668
T112	0.668
7602	0.666
268410	0.666
A0456	0.666
C2615	0.666
D2000	0.666
D9756	0.666
K1890	0.666
R8907	0.666
SML0256	0.666
200816	0.664
32138	0.664
32591	0.664
34183	0.664
50712	0.664
62174	0.664
79950	0.664
768790	0.664
A0980	0.664
A6226	0.664
C1662	0.664
M216	0.664
R1033	0.664
S1194	0.664
SML0114	0.664
SML0343	0.664
SML0373	0.664
Y0000701	0.664
D8816	0.662
Z0751	0.662
21186	0.66
653861	0.66
679658	0.66
725579	0.66
A178	0.66
A9227	0.66
B8279	0.66
C6545	0.66
M2305000	0.66
O5636	0.66
P5026	0.66
S5076	0.66
S7796	0.66
S8326	0.66
SML0320	0.66
SML0376	0.66
SML1386	0.66
5288	0.658
7691	0.658
15000	0.658
233560	0.658
257354	0.658
27728	0.658
39791	0.658
450480	0.658
62240	0.658
90983	0.658
746347	0.658
I8255	0.658
O0886	0.658
S7326	0.658
SML0196	0.658
SML0248	0.658
SML1630	0.658
11935	0.656
17247	0.656
385786	0.656
551120	0.656
68224	0.656
79249	0.656
656240	0.656
755850	0.656
764205	0.656
797502	0.656
805572	0.656
C0682300	0.656
I5132	0.656
14335	0.654
32155	0.654
37095	0.654
42286	0.654
472786	0.654
50741	0.654
551104	0.654
560790	0.654
89859	0.654
92321	0.654
712825	0.654
716626	0.654
H5398	0.654
I3132	0.654
N6394	0.654
O9139	0.654
P6523	0.654
SML0416	0.654
426563	0.652
68321	0.652
93832	0.652
C6706	0.652
D0500	0.652
I146	0.652
I7375	0.652
K3000	0.652
P0022	0.652
P3002	0.652
PZ0304	0.652
Y0000648	0.652
B4386	0.65
B4438	0.65
B7144	0.65
M7319	0.65
O8382	0.65
P4164	0.65
T1698	0.65
U120	0.65
234281	0.648
274720	0.648
401595	0.648
61739	0.648
573590	0.648
671215	0.648
727784	0.648
D2255	0.648
M6031	0.648
PHR1445	0.648
S0323	0.648
S1318	0.648
SML0408	0.648
SML1346	0.648
T7895	0.648
V1131	0.648
15545	0.646
35342	0.646
36780	0.646
437913	0.646
459933	0.646
46404	0.646
62070	0.646
653411	0.646
763314	0.646
C7869	0.646
L2023	0.646
P5865	0.646
SML1388	0.646
8393	0.644
16590	0.644
31031	0.644
38368	0.644
464503	0.644
690392	0.644
745073	0.644
747807	0.644
755575	0.644
768782	0.644
771066	0.644
796832	0.644
F2502	0.644
P0359	0.644
PZ0137	0.644
S1442	0.644
SML1623	0.644
276081	0.642
305375	0.642
482757	0.642
732206	0.642
M0319	0.642
P0847	0.642
SML0443	0.642
SML1254	0.642
V0384	0.642
15184	0.64
161454	0.64
21604	0.64
233552	0.64
32344	0.64
45089	0.64
72332	0.64
74200	0.64
88533	0.64
588512	0.64
703168	0.64
C9140	0.64
I145	0.64
I1656	0.64
L5753	0.64
P204	0.64
PHR1683	0.64
PZ0109	0.64
SMB00471	0.64
SML1366	0.64
159506	0.638
399930	0.638
464449	0.638
494704	0.638
680400	0.638
686859	0.638
D0430000	0.638
D3768	0.638
H6886	0.638
O8137	0.638
S0758	0.638
SML1184	0.638
177504	0.636
32874	0.636
33361	0.636
362816	0.636
371793	0.636
444030	0.636
494690	0.636
547298	0.636
636975	0.636
723231	0.636
748102	0.636
791423	0.636
B0626	0.636
B9636	0.636
N1162	0.636
N5537	0.636
O9637	0.636
U4135	0.636
44466	0.634
472778	0.634
554510	0.634
693960	0.634
804665	0.634
M3164	0.634
SML1237	0.634
15506	0.632
215600	0.632
32144	0.632
366854	0.632
50715	0.632
553255	0.632
554529	0.632
74291	0.632
593338	0.632
A4847	0.632
D0125	0.632
I1762	0.632
M6281	0.632
P9114	0.632
PZ0015	0.632
SML1518	0.632
V9876	0.632
268380	0.63
29297	0.63
379379	0.63
668540	0.63
763004	0.63
763012	0.63
766240	0.63
797340	0.63
B1251	0.63
C277	0.63
D2938	0.63
F6882	0.63
G0326000	0.63
PH016176	0.63
SML0127	0.63
SML0634	0.63
276073	0.628
34093	0.628
34230	0.628
367850	0.628
38863	0.628
42078	0.628
448303	0.628
496812	0.628
50277	0.628
53787	0.628
76127	0.628
668842	0.628
701300	0.628
796816	0.628
852511	0.628
B8900	0.628
G0923	0.628
G119	0.628
G6173	0.628
K2139	0.628
L1170	0.628
M3157	0.628
N4779	0.628
PZ0032	0.628
PZ0254	0.628
S0883	0.628
T3445	0.628
221120	0.626
448338	0.626
461458	0.626
549177	0.626
94398	0.626
95647	0.626
D8506	0.626
M3568	0.626
SML1486	0.626
T3955	0.626
Y0001595	0.626
8450	0.624
54366	0.624
553220	0.624
671118	0.624
764191	0.624
766739	0.624
A5861	0.624
F5396	0.624
P5391	0.624
R6520	0.624
SML1457	0.624
T9524	0.624
3674	0.622
11298	0.622
171158	0.622
21879	0.622
46286	0.622
494054	0.622
77374	0.622
79602	0.622
646954	0.622
646970	0.622
A1987	0.622
B5806	0.622
B8875	0.622
K1519	0.622
M120	0.622
M6531	0.622
O601	0.622
SML0271	0.622
SML1408	0.622
169102	0.62
210544	0.62
21260	0.62
31676	0.62
358932	0.62
454176	0.62
46882	0.62
51077	0.62
52335	0.62
553247	0.62
67410	0.62
72755	0.62
73511	0.62
745057	0.62
765740	0.62
H1000	0.62
H8896	0.62
SML1135	0.62
Y0000022	0.62
233544	0.618
421723	0.618
63388	0.618
90561	0.618
566810	0.618
797685	0.618
E8405	0.618
I22404	0.618
T5783	0.618
115002	0.616
32297	0.616
375071	0.616
37893	0.616
461466	0.616
464481	0.616
546348	0.616
72200	0.616
87100	0.616
684511	0.616
C5493	0.616
I4377	0.616
PZ0312	0.616
SML1475	0.616
206865	0.614
264156	0.614
414158	0.614
554553	0.614
555045	0.614
716642	0.614
761532	0.614
C1172	0.614
C2211	0.614
D8941	0.614
H6759	0.614
PH016173	0.614
R109	0.614
SML0717	0.614
SML0766	0.614
814	0.612
201626	0.612
229121	0.612
405728	0.612
46323	0.612
554561	0.612
560758	0.612
76663	0.612
591017	0.612
704911	0.612
744972	0.612
A0292	0.612
ALD01692	0.612
E114	0.612
G8173	0.612
O9756	0.612
PZ0181	0.612
9045	0.61
326208	0.61
34224	0.61
360783	0.61
546321	0.61
655538	0.61
682004	0.61
F6145	0.61
P1383	0.61
SML0370	0.61
SML0598	0.61
264199	0.608
305405	0.608
306657	0.608
317543	0.608
347922	0.608
47538	0.608
96823	0.608
633186	0.608
746703	0.608
850926	0.608
C5041	0.608
H2518	0.608
M6781	0.608
S2188	0.608
SML1107	0.608
SML1367	0.608
SML1436	0.608
16569	0.606
32163	0.606
33826	0.606
34350	0.606
36029	0.606
363200	0.606
472735	0.606
672297	0.606
712809	0.606
761540	0.606
A8674	0.606
G0141	0.606
M6682	0.606
P0872	0.606
R2255	0.606
S7174	0.606
SML1075	0.606
14010	0.604
23255	0.604
44066	0.604
447447	0.604
454540	0.604
456691	0.604
57676	0.604
76169	0.604
857726	0.604
H7021	0.604
S106	0.604
D7282	0.604
21874	0.602
32654	0.602
33383	0.602
34016	0.602
34210	0.602
465062	0.602
471909	0.602
90221	0.602
93105	0.602
666637	0.602
761966	0.602
861235	0.602
H4413	0.602
N0900000	0.602
PHR1679	0.602
SML0330	0.602
139920	0.6
206938	0.6
21819	0.6
43775	0.6
444022	0.6
46300	0.6
46901	0.6
61726	0.6
86778	0.6
741175	0.6
A0575000	0.6
A1028	0.6
B6684	0.6
C0685000	0.6
D0446	0.6
P8813	0.6
SML0088	0.6
4076	0.598
230642	0.598
234494	0.598
406252	0.598
444375	0.598
44860	0.598
59020	0.598
566330	0.598
723223	0.598
753246	0.598
755583	0.598
763403	0.598
852783	0.598
860867	0.598
B3436	0.598
C0537	0.598
D9696	0.598
PZ0124	0.598
S8567	0.598
SML0439	0.598
T1783	0.598
105198	0.596
359807	0.596
37023	0.596
445185	0.596
44783	0.596
46013	0.596
92846	0.596
576670	0.596
651923	0.596
680826	0.596
716693	0.596
A0479	0.596
A1720	0.596
A6486	0.596
C4127	0.596
C4916	0.596
F8927	0.596
P5891	0.596
PHR1079	0.596
2977	0.594
177490	0.594
269476	0.594
32354	0.594
32521	0.594
37897	0.594
393029	0.594
50357	0.594
79291	0.594
96440	0.594
96918	0.594
685631	0.594
742783	0.594
748315	0.594
861553	0.594
A2478	0.594
A7480	0.594
C0735	0.594
I9271	0.594
PZ0311	0.594
SML0089	0.594
SML1263	0.594
T81205	0.594
135259	0.592
374202	0.592
454168	0.592
46432	0.592
47627	0.592
72964	0.592
76308	0.592
D1946	0.592
F5645	0.592
G3278	0.592
R2533	0.592
S6444	0.592
SML0061	0.592
15122	0.59
258725	0.59
280933	0.59
286842	0.59
361666	0.59
422290	0.59
47718	0.59
72987	0.59
732192	0.59
861111	0.59
B0751	0.59
B3438	0.59
H4398	0.59
R0658	0.59
SML1136	0.59
SML1640	0.59
272132	0.588
46317	0.588
554634	0.588
93087	0.588
669792	0.588
A7355	0.588
C0621	0.588
P2635	0.588
PH016259	0.588
S0441	0.588
SML1435	0.588
U8881	0.588
L4900	0.588
N2144	0.588
49701	0.586
549169	0.586
78060	0.586
669520	0.586
670405	0.586
731145	0.586
805564	0.586
A3168	0.586
D0511	0.586
PZ0297	0.586
SMB00012	0.586
33977	0.584
421715	0.584
424900	0.584
452009	0.584
514306	0.584
540943	0.584
554642	0.584
636304	0.584
651214	0.584
A1895	0.584
A36883	0.584
D6178	0.584
P215	0.584
SML0191	0.584
201634	0.582
42514	0.582
447293	0.582
636312	0.582
699861	0.582
768774	0.582
771295	0.582
C0662	0.582
C240	0.582
E2387	0.582
G4168	0.582
N194	0.582
PZ0106	0.582
PZ0112	0.582
SMB00120	0.582
SML1532	0.582
Y0000635	0.582
6116	0.58
163201	0.58
195847	0.58
21882	0.58
479853	0.58
67975	0.58
93190	0.58
96065	0.58
636290	0.58
637068	0.58
760846	0.58
764035	0.58
A1127	0.58
G7627	0.58
PZ0117	0.58
SML0216	0.58
SML0303	0.58
T3434	0.58
T3695	0.58
6897	0.578
18588	0.578
39066	0.578
42932	0.578
456403	0.578
513997	0.578
52191	0.578
716502	0.578
D1821	0.578
D221201	0.578
H6764	0.578
K4264	0.578
M1323	0.578
PZ0171	0.578
R6256	0.578
S121	0.578
SMB00208	0.578
Y0001185	0.578
8066	0.576
15038	0.576
180017	0.576
215686	0.576
247405	0.576
264970	0.576
299588	0.576
369314	0.576
374377	0.576
463280	0.576
54015	0.576
704938	0.576
713953	0.576
729825	0.576
755567	0.576
762229	0.576
A256	0.576
B2417	0.576
C1609	0.576
L3763	0.576
R2500	0.576
R5754	0.576
SML0778	0.576
15025	0.574
15059	0.574
280356	0.574
306495	0.574
31658	0.574
330485	0.574
39197	0.574
47457	0.574
85884	0.574
571768	0.574
698652	0.574
706132	0.574
A1057	0.574
A6339	0.574
A7605	0.574
D0875	0.574
E4752	0.574
M65009	0.574
PHR1601	0.574
V9889	0.574
A6563	0.574
897	0.572
226483	0.572
32122	0.572
36438	0.572
759902	0.572
A3105	0.572
A6987	0.572
B47707	0.572
C5438	0.572
K0100000	0.572
P8624	0.572
SMB00373	0.572
SML0037	0.572
SML0190	0.572
SML1412	0.572
SML0280	0.572
15058	0.57
199540	0.57
251984	0.57
445401	0.57
471151	0.57
538515	0.57
552402	0.57
89759	0.57
681725	0.57
706183	0.57
A2024	0.57
A2224	0.57
ALD01660	0.57
C2992	0.57
PZ0135	0.57
S7448	0.57
T6829	0.57
32394	0.568
39863	0.568
476323	0.568
48809	0.568
549509	0.568
549517	0.568
554626	0.568
57672	0.568
78018	0.568
96915	0.568
688312	0.568
732419	0.568
764493	0.568
767212	0.568
A7106	0.568
C24507	0.568
I7154	0.568
P0190	0.568
PHR1129	0.568
SML1423	0.568
T3812	0.568
P1290000	0.568
215651	0.566
230987	0.566
258768	0.566
539007	0.566
554618	0.566
78948	0.566
697443	0.566
712892	0.566
771309	0.566
A0156	0.566
C0358	0.566
E004000	0.566
H7259	0.566
HT-OA100	0.566
K0129	0.566
K1876	0.566
M3664	0.566
P1510	0.566
SML0060	0.566
SML1214	0.566
1798	0.564
7028	0.564
17248	0.564
17735	0.564
230650	0.564
35395	0.564
392979	0.564
550159	0.564
543322	0.564
674168	0.564
713988	0.564
728314	0.564
747130	0.564
D8190	0.564
PH016274	0.564
PHR1696	0.564
SML0532	0.564
SML1043	0.564
SML1117	0.564
O0516	0.564
P0752	0.564
38545	0.562
680737	0.562
775606	0.562
791415	0.562
C3912	0.562
I10406	0.562
M7031	0.562
N140	0.562
O3379	0.562
P0781	0.562
P1781	0.562
P3631	0.562
P78	0.562
199648	0.56
305391	0.56
476951	0.56
519707	0.56
72301	0.56
74171	0.56
572004	0.56
A1210	0.56
B142	0.56
SML1152	0.56
Y0001302	0.56
7849	0.558
161543	0.558
21932	0.558
238368	0.558
31510	0.558
464015	0.558
531359	0.558
534366	0.558
555398	0.558
717193	0.558
718890	0.558
797332	0.558
A1221	0.558
A1362	0.558
A2635	0.558
ALD01716	0.558
C4045	0.558
D35201	0.558
G0798	0.558
G3545	0.558
H9017	0.558
I0404	0.558
N1280000	0.558
S1950	0.558
359319	0.556
394092	0.556
94557	0.556
568104	0.556
716715	0.556
790737	0.556
797367	0.556
D214256	0.556
N8289	0.556
O9014	0.556
P1380	0.556
SML0462	0.556
SML0937	0.556
T5699	0.556
U601	0.556
665053	0.556
731889	0.556
B12385	0.556
13597	0.554
21965	0.554
30423	0.554
32427	0.554
32743	0.554
381586	0.554
424919	0.554
96840	0.554
647209	0.554
666122	0.554
681733	0.554
686182	0.554
712817	0.554
HPA042438	0.554
T2763	0.554
571865	0.554
199494	0.552
21884	0.552
229296	0.552
292265	0.552
29937	0.552
333603	0.552
543845	0.552
422576	0.552
748366	0.552
756253	0.552
774995	0.552
858900	0.552
D5817	0.552
G7754	0.552
H0627	0.552
H139	0.552
O9255	0.552
P3600	0.552
UC168	0.552
648493	0.552
708305	0.552
2743	0.55
15188	0.55
229164	0.55
241695	0.55
24879	0.55
32147	0.55
421677	0.55
464473	0.55
510777	0.55
558087	0.55
59815	0.55
76172	0.55
712787	0.55
748277	0.55
750050	0.55
A0325100	0.55
C1753	0.55
K3761	0.55
M3935	0.55
M5760	0.55
SML0296	0.55
SML0302	0.55
SML1654	0.55
A7015	0.55
B8750	0.55
1811	0.548
20442	0.548
32392	0.548
32473	0.548
33381	0.548
338966	0.548
510785	0.548
545740	0.548
73113	0.548
76555	0.548
762199	0.548
D0531	0.548
I6391	0.548
L3877	0.548
M0763	0.548
M1434	0.548
N2034	0.548
P4628	0.548
PZ0150	0.548
SML0288	0.548
SML1639	0.548
W285900	0.548
F0285200	0.548
[truncated: 8,706 more rows]
