# Supplementary material for: In Silico Identification of Small Molecules as New Cdc25 Inhibitors through the Correlation between Chemosensitivity and Protein Expression Pattern
Source: Int J Mol Sci. 2021 Apr 2;22(7):3714. doi: 10.3390/ijms22073714 (PMC8038176; doi:10.3390/ijms22073714)
Supplement: Supplementary file 1 [file ijms-22-03714-s001.zip › ijms-1160622-supplementary/S6- matching of CDC25s EP -GI50 106 structures.xlsx]

## Sheet: matching MNPE CDC25A- GI50
Panel Name	Cell Name	Panel Number	Cell Number	17336	307505	370053	37043	391557	39235	39382	402400	406252	446033	461679	461687	46527	53404	546062	55607	649538	714291	72963	73130	733008	733016	760668	761516	793329	798827	A5475	A6351	A8486	B0435	B152	B6688	B8063	B8685	B8688	B8810	C5865	C7493	C8863	D0143	D0268	D0756	D9006	D9131	E7263	E7887
Leukemia	CCRF-CEM	7	3	0.500286	0.418594	0.147265	1.21759	0.675736	0.780087	0.572526	0.146184	0.825851	0.755822	1.17903	1.18274	0.588896	0.561687	1.15841	0.961487	0.983623	0.988233	0.0330152	0.927163	0.769164	0.762171	0.837916	0.943081	0.330945	0.816564	0.909408	0.884318	0.775275	0.736979	1.2832	0.132081	0.842175	0.431794	0.507164	0.353123	0.272451	0.466494	0.843813	0.624248	0.515595	0.775692	0.769083	0.203534	0.678203	0.134059
Leukemia	HL-60(TB)	7	8	0.500612	0.290927	0.57371	0.920514	0.477452	0.419735	0.0428998	0.0879376	0.528772	0.366985	0.881953	0.885666	0.183759	0.367347	0.669455	0.366219	0.686545	0.691155	0.0945765	0.324491	0.332018	0.327135	0.50091	0.646003	0.470177	0.674158	0.612329	0.58724	0.363043	0.336674	0.121767	0.00590167	0.545097	0.427944	0.123491	0.777428	0.500612	0.0580793	0.446456	0.472505	0.260408	0.495043	0.413256	0.0518338	0.556199	0.362125
Leukemia	K-562	7	5	0.497731	0.458291	0.854014	0.844245	0.851612	0.659775	0.690387	0.717961	0.809077	0.286594	1.16226	1.16597	0.680181	0.909811	0.870752	0.861498	0.639952	0.971459	0.558016	0.492745	0.682357	0.883356	0.784543	0.926307	0.56505	0.821887	0.892634	0.867545	0.807854	1.05283	0.878356	0.874071	0.825402	0.781556	0.240228	1.05773	1.71684	0.440971	0.490388	0.686461	0.903768	0.703057	0.693561	0.369382	0.823771	0.942513
Leukemia	MOLT-4	7	6	0.150091	0.321054	0.513484	0.860289	0.382649	0.0603966	0.0377517	0.356125	0.468547	0.0426245	0.821728	0.825441	0.00346841	0.339006	0.19538	0.299059	0.62632	0.630929	0.537946	0.335571	0.287355	0.282238	0.227737	0.585777	0.462668	0.27881	0.552104	0.527015	0.261691	0.0814641	0.218602	0.47235	0.484871	0.269976	0.111374	0.296869	0.269369	0.0129426	0.0721889	0.187957	0.210655	0.175225	0.163729	0.293926	0.304984	0.185734
Leukemia	RPMI-8226	7	10	0.12755	0.109486	0.313211	0.660015	0.167556	0.187997	0.0639072	0.501286	0.761111	0.164311	0.621455	0.625167	0.00470067	0.0359949	0.044016	0.136926	0.426046	0.430656	0.0285708	0.349214	0.060768	0.063657	0.310285	0.385504	0.106646	0.369468	0.351831	0.326742	0.144214	0.24822	0.0192268	0.0583522	0.284598	0.204099	0.242846	0.516929	0.119085	0.180162	0.314888	0.160811	0.184928	0.761111	0.761111	0.103141	0.761111	0.0603653
Leukemia	SR	7	19	0.0830666	0.427121	0.737121	0.337767	0.339737	0.171721	0.426158	0.661751	0.292264	0.32071	0.645444	0.649157	0.0767631	0.219406	0.184636	0.185187	0.450036	0.454646	0.0732568	0.0444417	0.313393	0.297563	0.108017	0.0628426	0.169918	0.330852	0.37582	0.350731	0.737121	0.737121	0.0640892	0.504115	0.308588	0.301396	0.324695	0.540919	0.259126	0.469585	0.0121	0.179126	0.229863	0.199387	0.137581	0.414344	0.182814	0.0994456
Non-Small Cell Lung Cancer	A549/ATCC	1	4	0.291865	0.415308	0.234172	0.79172	0.345248	0.181068	0.17749	0.310517	0.279109	0.337826	0.39995	0.405432	0.215901	0.210259	0.217434	0.0784366	0.121336	0.116727	0.118116	0.45283	1.07505	1.07856	0.027476	0.161879	0.600362	0.214741	0.195552	0.220641	0.329684	0.207405	0.0655784	0.238591	0.262784	0.147798	0.126334	0.433746	0.389732	0.262223	0.461704	0.25007	0.261218	0.230688	0.241226	0.451892	0.210301	0.306968
Non-Small Cell Lung Cancer	EKVX	1	8	0.189184	0.0525142	0.770897	0.049467	0.0849622	0.0539596	0.585571	0.011632	0.0484609	0.310783	0.30472	0.308433	0.146819	0.00976089	0.0620314	0.0490349	0.109312	0.113921	0.761135	0.0732248	0.0893925	0.0794679	0.0397225	0.0687692	0.0634253	0.164544	0.035096	0.0100068	0.148388	0.0226357	0.0480345	0.200105	0.0321367	0.0148927	0.0303897	0.737035	0.0483898	0.16092	0.109289	0.170146	0.173698	0.220121	0.211362	0.144984	0.0107974	0.0362111
Non-Small Cell Lung Cancer	HOP-62	1	26	0.301129	0.428723	0.124216	0.0612558	0.102054	0.177319	0.118968	0.0544863	0.079279	0.393836	0.420781	0.419359	0.466663	0.153	0.114618	0.436824	0.36513	0.0449665	0.446484	0.251897	0.64512	0.621082	0.330912	0.196509	0.164748	0.136281	0.162836	0.137747	0.267237	0.0936345	0.229928	0.0953205	0.0956032	0.00933132	0.289783	0.149201	0.0572113	0.253661	0.0327763	0.177826	0.132079	0.1277	0.120426	0.272724	0.125805	0.220217
Non-Small Cell Lung Cancer	HOP-92	1	29	0.32065	0.298983	0.873925	0.271353	1.18087	0.594153	0.12148	0.549676	0.151489	0.140445	0.754254	0.76103	0.460483	0.22789	0.36446	0.258566	0.00628319	0.0108927	0.654361	0.416889	0.414351	0.390313	0.332408	0.0342593	0.842734	0.370688	0.0679324	0.651879	0.383021	0.229896	0.576694	0.0253048	0.135165	0.252318	0.768448	0.896865	0.49457	0.292101	0.31773	0.334135	0.419854	0.342946	0.355129	0.0419559	0.321419	0.291879
Non-Small Cell Lung Cancer	NCI-H226	1	13	0.241551	0.261683	0.148311	0.142577	0.254448	0.00317287	0.28134	0.0568237	0.193248	0.172786	0.677507	0.6602	0.118034	0.212965	0.146622	0.00906905	0.764975	0.0308659	0.242447	0.0104435	0.52229	0.532843	0.104654	0.0760179	0.0882271	0.0773235	0.109691	0.386479	0.56461	0.649149	0.777367	0.373016	0.176924	0.147462	0.026878	0.0554071	0.159969	0.657602	0.24732	0.116817	0.129976	0.0856793	0.0966163	0.353616	0.175371	0.0523104
Non-Small Cell Lung Cancer	NCI-H23	1	1	0.0541884	0.0767683	0.0478981	0.0174582	0.0356158	0.0549841	0.384996	0.489052	0.00296104	0.057357	0.0941795	0.0995977	0.197974	0.0505548	0.29278	0.142256	0.160734	0.165343	0.00391984	0.155206	0.568802	0.544764	0.0116995	0.120191	0.306512	0.223602	0.086518	0.0614288	0.096966	0.189138	0.0534617	0.116908	0.0192852	0.305322	0.0114106	0.251616	0.118731	0.531392	0.078226	0.060435	0.275876	0.0513819	0.0408441	0.196406	0.0619241	0.102637
Non-Small Cell Lung Cancer	NCI-H322M	1	17	0.155966	0.000839293	0.0342893	0.100638	0.116439	0.498881	0.138666	0.111137	0.0792264	0.330237	0.0341601	0.253079	0.320164	0.311505	0.209427	0.278319	0.282763	0.0831557	0.463298	0.307307	0.486614	0.462576	0.172406	0.0380037	0.800244	0.0993035	0.00433062	0.0207586	0.125182	0.25628	0.128874	0.16934	0.0629022	0.259788	0.455643	0.169429	0.241858	0.891389	0.118566	0.047756	0.249845	0.0809183	0.0696264	0.1589	0.0231512	0.0692133
Non-Small Cell Lung Cancer	NCI-H460	1	21	0.651145	0.171529	0.054784	0.554442	0.10075	0.130896	0.00743038	0.0812697	0.00984698	0.980462	1.01954	1.01954	0.56329	0.089325	0.0940181	0.0657349	0.706404	0.295426	0.103863	0.162092	0.78609	0.789608	0.121162	0.127077	1.01954	0.0337048	0.371496	0.0683147	0.132003	0.0790246	0.329497	0.0353021	0.0261712	0.0665454	0.162621	0.258502	0.0564984	0.0354822	0.316005	0.0925967	0.0347194	0.0516959	0.0412024	0.0449981	0.062739	0.108037
Non-Small Cell Lung Cancer	NCI-H522	1	3	0.0388838	0.439685	0.125449	0.948873	0.0152661	0.0232436	0.564473	0.948873	0.0805118	0.26099	0.433693	0.437405	0.300521	0.0289101	0.00298266	0.0404339	0.219373	0.242894	0.513927	0.0494005	0.0238255	0.0168324	0.0671337	0.0377491	0.228962	0.023351	0.164069	0.13898	0.177992	0.134526	0.244545	0.686687	0.096836	0.362416	0.363257	0.278612	0.61679	0.830083	0.345619	0.0242447	0.0181112	0.0467828	0.0237442	0.421256	0.0384872	0.0188936
Colon Cancer	COLO 205	4	10	0.139023	0.34364	0.0182006	0.365005	0.0385392	0.0552438	0.870442	0.00696695	0.0267364	0.605776	0.326444	0.330157	0.0115547	0.0421135	0.125233	0.088096	0.131036	0.513038	0.118995	0.210645	0.539104	0.515066	0.00136145	0.0904936	0.852734	0.00656125	0.0568205	1.05612	0.0608612	0.172956	0.167728	0.549172	0.0104122	0.0664753	0.114503	0.999319	0.0820124	0.00110118	0.163133	0.139874	0.103101	0.119613	0.125934	0.166709	0.0375078	0.0091722
Colon Cancer	HCC-2998	4	2	0.361739	0.011203	0.474713	0.595614	0.0833961	0.376691	0.51968	0.505123	0.203873	0.416627	0.0277284	0.022098	0.663295	0.290436	0.40099	0.825512	0.240536	0.0712293	0.227514	0.0912696	0.358617	0.365652	0.126775	0.321103	0.341617	0.246144	0.28743	0.26234	0.252001	0.114392	0.0272944	0.476915	0.220197	0.200787	0.366269	0.111717	0.192874	0.282007	0.20751	0.157084	0.260163	0.183288	0.176479	0.397318	0.142171	0.115997
Colon Cancer	HCT-116	4	3	0.295483	0.300184	0.0174016	0.0685124	0.251971	0.0850938	0.529852	0.127866	0.0623387	0.528265	0.459693	0.457996	0.371333	0.0360011	0.00686091	0.295206	0.0954339	0.100043	0.44312	0.368485	0.503502	0.479464	0.189294	0.0548914	0.437259	0.0863555	0.0212183	0.00387096	0.211617	0.460891	0.287246	0.0952497	0.0460145	0.0776419	0.486864	1.09172	0.228309	0.0979521	0.187632	0.121765	0.0898301	0.105926	0.115842	0.131107	0.139957	0.0676914
Colon Cancer	HCT-15	4	15	0.157076	0.240706	0.150786	0.497591	0.044649	0.123359	0.00551719	0.130273	0.105849	0.171556	0.45903	0.462742	0.181063	0.227839	0.212671	0.220681	0.263622	0.259767	0.259211	0.12567	0.612272	0.616963	0.131224	0.223079	0.170901	0.113349	0.30367	0.164317	0.260906	0.326659	0.0562011	0.476796	0.122173	0.0294565	0.220137	0.116951	0.260892	0.140234	0.162701	0.324456	0.197049	0.374431	0.365671	0.110385	0.142825	0.0554838
Colon Cancer	HT29	4	1	0.151358	0.489792	0.150539	0.263662	0.217158	0.183718	0.248846	0.0989388	0.195476	0.186325	0.157705	0.161418	0.444437	0.71117	0.0961779	0.108382	0.0377031	0.0330937	0.263402	0.623859	1.06923	1.07157	0.163446	0.0782456	0.723104	0.197397	0.111919	0.137008	0.180249	0.410514	0.099137	0.656721	0.179152	0.296304	0.235134	0.0531794	0.450001	0.21359	0.101836	0.33073	0.219476	0.321212	0.258771	0.00203038	0.260361	0.429641
Colon Cancer	KM12	4	17	0.193445	0.224064	0.0135431	0.360348	0.0382569	0.0436378	0.210977	0.0139647	0.0313939	0.384207	0.321787	0.3255	0.07984	0.0622548	0.0453302	0.326151	0.510213	0.130988	0.0459054	0.00138642	0.827331	0.830849	0.220239	0.180818	0.848077	0.00351193	0.0521631	0.0270738	0.435657	0.223493	0.77648	0.480401	0.0150697	0.449886	0.0806743	0.217261	0.27485	0.0407579	0.436037	0.0118336	0.030958	0.00716896	0.00330234	0.162051	0.0771801	0.0217425
Colon Cancer	SW-620	4	9	0.428763	0.330072	0.194975	0.54178	0.0987178	0.190557	0.270016	0.195397	0.150038	0.351482	0.503219	0.506932	0.0749102	0.24723	0.0273618	0.507583	0.307811	0.31242	0.0210673	0.156108	0.715879	0.691841	0.401671	0.267268	0.0587197	0.170213	0.233595	0.208506	0.140589	0.256151	0.131687	0.129365	0.166362	0.183606	0.0141629	0.398693	0.0380707	0.193173	0.254605	0.16012	0.164438	0.178743	0.168338	0.343484	0.180648	0.879347
CNS Cancer	SF-268	12	14	0.962241	0.4558	0.36588	0.237253	0.289381	0.424735	0.453159	0.332182	0.320943	1.29156	0.231703	0.234227	0.156027	0.372079	0.0552998	0.678488	0.103642	0.483325	0.428521	0.422255	0.474994	0.478512	0.572575	0.438173	0.0987312	0.359531	0.4045	0.37941	0.393747	0.186192	0.390221	0.312508	0.337267	0.232332	0.656529	0.569598	0.431708	0.495325	0.410533	0.346822	0.125887	0.283928	0.358826	0.514388	0.297439	0.094279
CNS Cancer	SF-295	12	15	0.173342	0.0508365	0.0729925	0.0775937	0.203828	0.0659065	0.193782	0.285814	0.11793	0.0608913	0.444181	0.450214	0.365506	0.304153	0.357236	0.238875	0.383404	0.0444525	0.12481	0.149041	0.524787	0.534168	0.105864	0.000699429	0.187433	0.024101	0.0343725	0.0594618	0.16028	0.0111227	0.205133	0.10616	0.101605	0.169886	0.00597992	0.215765	0.0371135	0.871028	0.171595	0.0667745	0.354876	0.0366487	0.0474083	0.197604	0.074587	0.0782698
CNS Cancer	SF-539	12	16	0.304494	0.448052	0.0975052	0.313983	0.169064	0.176702	0.00410585	0.148262	0.142442	0.167226	0.721506	0.720296	0.463443	0.0239947	0.216209	0.0241425	0.0153303	0.0199398	0.225629	0.132808	1.17183	1.17183	0.0804668	0.0252122	0.550085	0.148046	0.0588853	0.0839745	0.604282	0.38042	0.235905	0.371163	0.126118	0.316578	0.191723	0.456125	0.197718	0.169306	0.360852	0.25558	0.169934	0.235319	0.244903	0.513858	0.194595	0.170301
CNS Cancer	SNB-19	12	2	0.478591	0.196675	0.28746	0.112323	0.0528899	0.415341	0.595048	0.373178	0.242522	0.579702	0.123231	0.121449	0.437802	0.630215	0.323009	0.5966	0.400295	0.404905	1.05212	0.578124	0.553415	0.556932	0.304498	0.359753	0.194835	0.262698	0.326079	0.30099	0.537409	0.727135	0.436987	0.133056	0.258847	0.300526	0.327945	0.491178	0.297941	0.329406	0.238997	0.46113	0.267395	0.511105	0.502345	0.435968	0.254033	0.304688
CNS Cancer	SNB-75	12	5	0.32054	0.703341	0.205972	0.365605	0.0453643	0.0205689	0.589909	0.0929893	0.250909	0.0607771	0.600862	0.606959	0.163688	1.28029	0.249431	0.0979362	0.420035	0.0885271	0.166223	0.251461	0.424319	0.437218	0.361954	0.133679	0.167704	0.053966	0.167352	0.192441	0.276809	0.179205	0.325594	0.345011	0.234585	1.28029	0.229002	0.996285	0.0369669	0.41777	0.533784	0.313495	0.114327	0.27478	0.281566	0.0574638	0.207567	0.109972
CNS Cancer	U251	12	9	0.151194	0.34699	0.143266	0.32357	0.214825	0.124675	0.343612	0.296379	0.188203	0.0546275	0.530255	0.536331	0.425158	0.0591272	0.258207	0.0664357	0.26098	0.0258208	0.233237	0.280433	0.377638	0.3536	0.156173	0.0709728	0.301337	0.175393	0.104646	0.129735	0.164751	0.150908	0.0187799	0.857496	0.171879	0.252377	0.150888	0.933579	0.376312	0.110069	0.320659	0.24447	0.166821	0.221932	0.231915	0.00524248	0.259454	0.238568
Melanoma	LOX IMVI	10	1	0.413941	0.414096	0.233824	0.580628	0.107928	0.207759	0.0334777	0.234245	0.188887	0.706871	0.542068	0.54578	0.168049	0.162084	0.0586858	0.522161	0.0644944	0.351269	0.151483	0.167962	0.754728	0.730689	0.127751	0.306117	0.164218	0.231158	0.272444	0.247354	0.146537	0.386757	0.0172432	0.113263	0.620349	0.430158	0.15885	0.437542	0.200027	0.573264	0.264152	0.138939	0.231214	0.1453	0.22677	0.382332	0.165383	0.157277
Melanoma	MALME-3M	10	2	0.020935	0.961651	0.0359725	0.521576	0.166942	0.37685	0.0192174	0.241107	0.00896453	0.0563708	0.344216	0.347929	0.0782563	0.248329	0.214411	0.986339	0.148808	0.153418	0.176089	0.245145	0.556876	0.532838	1.03835	0.108266	1.01653	0.242893	0.0745925	0.0495032	0.154318	0.326542	0.0665733	0.00516115	0.8182	0.354486	0.278513	0.146561	0.108518	0.104169	0.961651	0.0105958	1.03835	0.0196915	0.0223909	0.0292993	0.00382001	0.169483
Melanoma	M14	10	14	0.00171802	0.105545	0.233708	0.580512	0.241184	0.217785	0.0578402	0.123243	0.18877	0.130108	0.541951	0.545664	0.0121649	0.0238027	0.348265	0.546316	0.346543	0.351153	0.158998	0.178032	0.607167	0.610684	0.440403	0.306001	0.119267	0.25682	0.272327	0.247238	0.0641676	0.111369	0.233012	0.266003	0.205095	0.124596	0.120247	0.437426	0.177772	0.0394095	0.170919	0.0819519	0.196188	0.102466	0.0961009	0.382216	0.177999	0.220928
Melanoma	MDA-MB-435	5	11	0.0426104	0.0298076	0.128741	0.0466236	0.0226039	0.0898095	0.769251	0.154752	0.0838038	0.0477089	0.436985	0.440697	0.663292	0.927867	0.945581	0.928244	0.241576	0.311983	0.0375365	0.456631	0.649645	0.625606	0.280117	0.198948	0.123378	0.0985677	0.269363	0.142272	0.214185	0.591355	0.0278967	0.108203	0.100128	0.0536779	0.0520715	0.332459	0.150291	0.214304	0.521397	0.055972	0.0667852	0.0862208	0.0270362	0.277249	0.0666661	0.235994
Melanoma	SK-MEL-2	10	5	0.105217	0.00266557	0.0759605	0.261432	0.0981223	0.178166	0.496616	0.075539	0.120898	0.123058	0.24964	0.255143	0.2618	0.119359	0.0554603	0.335461	0.036875	0.0414845	0.417742	0.233501	0.444943	0.420905	0.418272	0.00366752	0.223124	0.0749437	0.0373406	0.0624299	0.105671	0.0721331	0.148678	0.190523	0.104573	0.160636	0.0511201	0.127757	0.220451	0.0272351	0.031307	0.177165	0.162353	0.154627	0.16461	0.0725477	0.160317	0.0324745
Melanoma	SK-MEL-28	10	8	0.196296	0.122261	0.0549294	0.0554959	0.0772251	0.444175	0.423715	0.191826	0.00999234	0.550776	0.276757	0.282685	0.0348584	0.397685	0.154437	0.121357	0.434416	0.172374	0.819588	0.202983	0.575833	0.551795	0.03204	0.127222	0.179496	0.0522635	0.0935493	0.720766	0.123923	0.00140852	0.411013	0.0994626	0.0263165	0.0541822	0.068153	0.00832089	0.0452836	0.018128	0.172604	0.00836104	0.066283	0.0124093	0.00218196	0.18762	0.0310527	0.117171
Melanoma	SK-MEL-5	10	7	0.105008	0.0820142	0.155592	0.502397	0.00499805	0.231705	0.350738	0.0877764	0.110655	0.0632492	0.463836	0.467549	0.198339	0.121624	0.123421	0.194282	0.268428	0.104104	0.0656214	0.0426934	0.0150612	0.000990059	0.106085	0.227885	0.0461096	0.141879	0.194212	0.169123	0.142333	0.15942	0.511676	0.35059	0.12698	0.034263	0.0709967	0.0383019	0.154939	0.0925416	0.344127	0.0638668	0.125055	0.0966424	0.0897898	0.304101	0.0585029	0.0790455
Melanoma	UACC-257	10	21	0.252231	1.26318	0.416563	0.763368	0.384522	0.0250198	0.197858	0.365807	0.371626	0.165861	0.724807	0.72852	0.0866454	0.373165	0.534883	0.729172	0.529399	0.534008	0.105304	0.116413	0.276032	0.269625	0.623259	0.488856	1.2511	0.354975	0.455183	0.430094	0.164771	0.44333	0.760128	0.448859	0.387951	0.14862	0.418563	0.620281	0.294212	0.869752	1.01992	0.590233	0.358099	0.640209	0.631449	0.565072	0.332207	0.486307
Melanoma	UACC-62	10	20	0.0532052	0.135253	0.0684717	0.0328641	0.0821227	0.0352925	0.780562	0.0761118	0.0235347	0.168421	0.200012	0.20577	0.0267099	0.00735995	0.0852097	0.0939437	0.181307	0.185917	0.0853294	0.135034	0.589375	0.565337	0.0455823	0.140765	0.307754	0.199346	0.107092	0.0820024	0.0552122	0.168564	0.11785	0.125243	0.0398589	0.0895113	0.0704708	0.000458739	0.1343	0.659565	0.202038	0.0241381	0.0169888	0.0456676	0.0353072	0.21698	0.0318623	0.0744474
Ovarian Cancer	IGROV1	6	10	0.259066	0.281637	0.203011	0.234583	0.195668	0.342396	0.455522	0.27167	0.158074	0.280338	0.0812738	0.0870739	0.185262	0.350918	0.358953	0.515619	0.315846	0.320456	0.258021	0.452929	0.723914	0.699876	0.409706	0.275304	0.0423225	0.26295	0.24163	0.216541	0.272004	0.183899	0.277426	0.266457	0.174398	0.077151	0.224253	0.406729	0.357394	0.61245	0.283478	0.231345	0.228328	0.25907	0.251441	0.351519	0.140936	0.336521
Ovarian Cancer	OVCAR-3	6	1	0.257968	0.283868	0.273006	0.284543	0.166869	0.383631	0.104811	0.0175364	0.228069	0.259842	0.273135	0.347315	0.267264	0.133955	0.372514	0.585614	0.385842	0.390451	0.000100027	0.258077	0.79391	0.769872	0.479702	0.345299	0.256736	0.38082	0.311626	0.286537	0.185719	0.090196	0.422533	0.0251282	0.244393	0.18833	0.351978	0.476724	0.338834	0.0350396	0.262527	0.225513	0.218032	0.240344	0.249633	0.421514	0.245946	0.290235
Ovarian Cancer	OVCAR-4	6	2	0.755255	0.406966	0.294179	0.32648	0.00722556	0.0245245	0.323925	0.459607	0.010242	0.792886	0.652508	0.651469	0.0169463	0.00870327	0.0877711	0.347303	1.03963	0.436201	0.0744446	0.428439	0.0280203	0.0432641	0.241391	0.106988	0.0906528	0.236805	0.476112	0.0482257	0.0443668	0.420264	0.14752	0.226086	0.00608219	0.428734	0.126874	0.755618	0.109796	0.17289	0.308558	0.0949443	0.00631513	0.0932609	0.0115248	0.840994	0.0687608	0.000590592
Ovarian Cancer	OVCAR-5	6	3	0.469267	0.217879	0.127094	0.684643	0.0582121	0.143017	0.798584	0.325402	0.172031	0.798584	0.181149	0.184862	0.479496	0.00752879	0.043897	0.185514	0.523532	0.507476	0.51466	0.0209595	0.967969	0.971486	0.0796012	0.0548013	0.707439	0.144491	0.0884744	0.113564	0.0498756	0.0831873	0.00886363	0.0398201	0.155707	0.0895918	0.0865812	0.0766237	0.359372	0.0198504	0.0464896	0.199863	0.115741	0.179472	0.186369	0.0214139	0.093674	0.0348448
Ovarian Cancer	OVCAR-8	6	5	0.0500937	0.0601925	0.0644739	0.110662	0.0867697	0.0370469	0.0440767	0.165407	0.0195369	0.0278694	0.42522	0.431572	0.217418	0.1061	0.0887365	0.377082	0.177309	0.346079	0.277308	0.151409	0.7764	0.779918	0.271169	0.136767	0.213582	0.0949521	0.103094	0.0780046	0.047489	0.0349257	0.167815	0.001136	0.0358611	0.13863	0.16269	0.268192	0.0970939	0.0889212	0.00547737	0.314764	0.0304456	0.286929	0.291808	0.463609	0.0294325	0.0892048
Ovarian Cancer	NCI/ADR-RES	5	2	0.316497	0.426174	0.109509	0.108942	0.230465	0.144921	0.628079	0.305271	0.154446	0.43939	0.148881	0.146102	0.415414	0.0100568	0.0927708	0.16097	0.00332677	0.640747	0.245264	0.165184	0.872567	0.264111	0.252182	1.18383	0.180318	0.270823	0.535789	0.0959781	0.377752	0.51859	0.366835	0.816169	0.138122	0.340799	0.126753	0.0942093	0.277333	0.653799	0.387181	0.0641613	0.160173	0.114137	0.105377	0.426545	0.104737	0.0585206
Ovarian Cancer	SK-OV-3	6	11	0.471457	0.179602	0.124905	0.108835	0.0702811	0.261824	0.0437448	0.165527	0.169842	0.800773	0.377588	0.280322	0.373626	0.21785	0.0479704	0.0550094	0.0120692	0.00745977	0.00641232	0.0379697	0.265436	0.279507	0.121176	0.0526117	0.0333488	0.348531	0.0862848	0.111374	0.404705	0.486815	0.169415	0.0664859	0.153518	0.254698	0.800773	0.0788133	0.250867	0.118288	0.123228	0.09973	0.0191037	0.0622731	0.0732101	0.0236035	0.0914845	0.0123571
Renal Cancer	786-0	9	18	0.175375	0.0717247	0.0529417	0.148033	0.0729541	0.0312668	0.386073	0.002185	0.00800463	0.27694	0.555258	0.561928	0.0111799	0.395697	0.0431886	0.36555	0.0716542	0.170387	0.00650687	0.165717	0.573845	0.549807	0.259637	0.125235	0.268746	0.0208145	0.0915616	0.0664724	1.02138	0.0235185	0.0334682	0.19538	0.0243288	0.0660086	0.118249	0.209115	0.091549	0.0248901	0.0116416	0.0135082	0.0189133	0.00384962	0.00633338	0.49997	0.00594986	0.0536136
Renal Cancer	A498	9	13	0.265526	0.557119	0.22916	0.435303	0.11795	0.0955266	0.331591	0.262858	0.274097	0.28757	0.671452	0.677677	0.113286	0.194619	0.0506445	0.0834478	0.59807	0.639713	0.113105	0.488565	0.291743	0.267705	0.0224648	0.156867	0.605373	0.242874	0.19054	0.21563	0.10259	0.190924	0.248634	0.219231	0.257773	0.17944	0.215435	0.519618	0.633666	0.904698	0.513996	0.251378	0.168934	0.212533	0.314546	0.608269	0.167092	0.121907
Renal Cancer	ACHN	9	23	0.17903	0.201573	0.114227	0.211848	0.0277151	0.101389	0.057546	0.0370383	0.159164	0.217882	0.335309	0.333017	0.300258	0.0619728	0.0561042	0.106744	0.00139167	0.00321778	0.650432	0.0236402	0.406677	0.382638	0.173717	0.0419342	0.195944	0.0395571	0.0756073	0.100697	0.00410737	0.248036	0.240109	0.16283	0.14284	0.253157	0.285418	0.359243	0.261545	0.37396	0.202613	0.0594428	0.155454	0.109418	0.100658	0.0342811	0.211317	0.0332308
Renal Cancer	CAKI-1	9	15	0.126884	0.0918221	0.00190197	0.0388734	0.0597775	0.135536	0.0515714	0.11321	0.747351	0.203555	0.310146	0.313858	0.572472	0.344657	0.157844	0.0371241	0.114738	0.119347	0.240048	0.0480912	0.216445	0.229344	0.045559	0.074195	0.836436	0.139177	0.424378	0.0154327	0.0873459	0.120426	0.211609	0.548198	1.07242	0.393722	0.140424	0.20562	0.532646	0.507589	0.182654	0.175572	0.14242	0.225547	0.216787	0.15041	0.0289559	0.109156
Renal Cancer	RXF 393	9	16	0.314312	0.475418	0.192635	0.367772	0.239496	0.306345	1.20078	0.209273	0.237572	0.646942	0.611226	0.609465	0.318443	0.646986	0.209758	0.462538	0.537458	0.482503	0.435219	0.227938	0.955694	0.960384	0.318672	0.120342	0.492507	0.460453	0.154015	1.18164	0.172994	0.750822	0.888111	0.0624353	0.221248	0.277311	0.450421	0.477413	0.558514	0.220687	0.370029	0.233809	0.411682	0.248299	0.258438	0.0441271	0.423418	0.340452
Renal Cancer	SN12C	9	8	0.0687385	0.042839	0.0537009	0.61125	0.0906818	0.0971893	0.0825363	0.177023	0.098638	0.0781761	0.195779	0.193275	0.0246024	0.0120746	0.030758	0.202247	0.0591346	0.0637441	0.710958	0.0841665	0.272048	0.284947	0.276229	0.0185921	0.780833	0.0283345	0.015081	0.0401702	0.19034	0.110702	0.361101	0.241692	0.0823138	0.113941	0.217705	0.150017	0.0453356	0.26824	0.0448614	0.012547	0.000456327	0.0483627	0.0371595	0.0948073	0.0966766	0.0648058
Renal Cancer	TK-10	9	24	0.146023	0.430763	0.0883297	0.149776	0.100612	0.483896	0.347773	0.0282002	0.133267	0.169362	0.309411	0.30712	0.146058	0.254425	0.225628	0.226474	0.0245058	0.0291153	0.277499	0.306989	0.432574	0.408536	0.0879279	0.0160367	0.746204	0.30459	0.0497098	0.074799	0.0769133	0.0959719	0.351915	0.213204	0.116943	0.0508271	0.125346	0.327665	0.210682	0.268611	0.143955	0.530757	0.286431	0.505453	0.444612	0.0601786	0.153588	0.00733333
Renal Cancer	UO-31	9	4	0.0654104	0.0800868	0.0918129	0.0471493	0.0834801	0.0471294	0.387162	0.194591	0.0468759	0.158889	0.137169	0.14282	0.658333	0.434568	0.104789	0.0923618	0.204648	0.209258	0.146824	0.311172	0.612717	0.588678	0.00237721	0.166546	0.926347	0.0707337	0.130433	0.105344	0.0456523	0.431965	0.0215498	0.332156	0.0632001	0.23722	0.0986211	0.295531	0.0690859	0.168759	0.17228	0.0601172	0.0857119	0.0788668	0.0684398	0.181772	0.00745606	0.187813
Prostate Cancer	PC-3	11	1	0.0751953	0.236705	0.0103927	0.00050923	0.165927	0.054215	0.242119	0.00144146	0.0553298	0.396831	0.297851	0.301564	0.112187	0.287609	0.257014	0.304566	0.102443	0.451117	0.237715	0.208679	0.510511	0.486473	0.385978	0.871391	0.135741	0.274528	0.464848	0.00313794	0.0894546	0.086853	0.0549034	0.22286	0.0390056	0.278336	0.152718	0.136125	0.331994	0.0471942	0.0731812	0.0673642	0.0618757	0.0463408	0.0566126	0.138116	0.082017	0.0981928
Prostate Cancer	DU-145	11	3	0.302894	0.0431967	0.166999	0.67287	0.223739	0.148409	0.0124026	0.175107	0.211936	0.395078	0.141245	0.144957	0.739754	0.182056	0.0750154	0.565192	0.0541634	0.668066	0.409583	0.00142789	0.353905	0.329867	0.642404	0.548019	0.215993	0.210174	0.593279	0.153468	0.0335991	0.284146	0.781104	0.207964	0.195612	0.310346	0.00143162	0.0367191	0.0648706	0.256299	0.229787	0.00667113	0.228955	0.0566464	0.0478865	0.0184906	0.143128	0.0597453
Breast Cancer	MCF7	5	1	0.454484	0.887716	0.141878	0.0482921	0.0899438	0.468418	0.470738	0.148554	0.186815	0.7838	0.166366	0.170079	0.135614	0.291557	0.0122716	0.95615	0.28712	0.854144	0.0181914	0.156807	0.204593	0.219837	0.517463	1.00288	0.34358	0.0377464	0.511806	0.128347	0.179813	0.0118839	0.042425	0.329869	0.170491	0.201071	0.0725271	0.0618402	0.189617	0.0838152	0.684574	0.205168	0.0676877	0.821881	0.49816	0.645132	0.146656	0.012118
Breast Cancer	MDA-MB-231/ATCC	5	5	0.0105493	0.0667796	0.0897997	0.142182	0.141734	0.137151	0.189319	0.0902213	0.0448626	0.206148	0.494699	0.493384	0.0480379	0.159768	0.984522	0.967185	0.0520014	0.320753	0.053243	0.984522	0.751074	0.754592	0.285785	0.771198	0.11716	0.174335	0.364656	0.643235	0.619409	0.150976	0.693306	0.0370009	0.0611868	0.0295595	0.0429044	0.293518	0.154316	0.201745	0.0843136	0.0265093	0.0557714	0.0472796	0.0370523	0.238308	0.0245418	0.0695182
Breast Cancer	HS 578T	5	6	0.0240965	0.374633	0.137026	0.270821	0.0801524	0.089675	0.270056	0.0768966	0.181963	0.155216	0.555617	0.553856	1.21135	0.0776864	0.383647	1.21135	0.247858	0.57775	0.26515	0.151956	0.900084	0.904775	0.512611	0.944693	0.229651	0.180201	0.422427	0.123495	0.413495	0.488759	0.294204	0.471875	0.165639	0.282791	0.0477844	0.257078	1.10065	0.891312	0.128187	0.1782	0.132655	0.136828	0.14408	0.0114821	0.109972	0.296096
Breast Cancer	BT-549	5	13	0.0175364	0.048963	0.0757034	0.0142571	0.26754	0.187563	0.0695655	0.495366	0.0307663	0.0731967	0.113776	0.1114	0.85454	0.980905	0.998618	0.981282	0.188539	0.998618	0.840362	0.193198	0.596607	0.572569	0.399701	0.785295	0.998618	0.998618	0.998618	0.089234	0.185823	0.539832	0.782514	0.320336	0.0470905	0.0334083	0.788247	0.0443487	0.744022	0.372339	0.628916	0.998618	0.220144	0.998618	0.998618	0.224212	0.094599	0.998618
Breast Cancer	T-47D	5	14	0.143723	0.123268	0.100248	0.657797	0.206385	1.17457	0.727515	0.398367	0.145185	0.169969	0.207995	0.211708	0.214049	0.118848	0.00826485	0.741155	0.589594	0.510801	1.17457	0.0438727	0.590951	0.592081	0.808565	0.961246	0.291043	0.769477	0.554704	0.833283	0.0180968	0.339427	0.751909	0.337192	0.128861	0.160489	0.560089	0.10347	0.488266	0.79918	0.273894	0.242526	0.245986	0.238062	0.25091	0.0482599	0.00634789	0.000496805
Total matching score CDC25A				14.3617	17.0183	11.8927	20.9214	10.8477	12.9858	19.4038	13.3632	11.2296	19.4125	25.3813	25.7091	17.1114	15.6741	14.2121	22.2309	17.5616	18.7119	17.216	14.4346	31.7768	30.8846	16.4984	17.3222	23.2922	13.8264	15.7151	15.1205	14.7875	16.608	17.809	16.0283	12.3147	13.6745	13.3506	21.2081	16.9792	18.5937	16.6069	11.963	11.5874	13.5182	12.9651	14.5249	10.1099	10.4143
[truncated: 60 more columns]

## Sheet: matching MNPE CDC25B- GI50
Panel Name	Cell Name	Panel Number	Cell Number	17336	307505	370053	37043	391557	39235	39382	402400	406252	446033	461679	461687	46527	53404	546062	55607	649538	714291	72963	73130	733008	733016	760668	761516	793329	798827	A5475	A6351	A8486	B0435	B152	B6688	B8063	B8685	B8688	B8810	C5865	C7493	C8863	D0143	D0268	D0756	D9006	D9131	E7263	E7887
Leukemia	CCRF-CEM	7	3	0.0632616	0.144953	0.416282	0.654045	0.112189	0.21654	0.00897925	0.417363	0.262303	0.192275	0.615484	0.619197	0.0253485	0.00185976	0.594862	0.39794	0.420076	0.424685	0.530532	0.363616	0.205617	0.198624	0.274369	0.379534	0.232602	0.253017	0.34586	0.320771	0.211728	0.173432	0.719657	0.431466	0.278628	0.131753	0.0563833	0.210424	0.291096	0.0970531	0.280266	0.0607006	0.0479523	0.212145	0.205536	0.767081	0.114656	0.429488
Leukemia	HL-60(TB)	7	8	1.3982	0.606663	0.32388	0.0229248	0.420137	0.477855	0.85469	0.809652	0.368817	1.26457	0.015636	0.0119234	0.71383	0.530242	0.228134	0.53137	0.211044	0.206435	0.803013	0.573098	0.565572	0.570454	0.396679	0.251587	0.427412	0.223431	0.28526	0.310349	0.534546	0.560915	1.01936	0.903491	0.352493	0.469645	0.774099	0.120162	1.3982	0.955669	0.451134	0.425084	0.637182	0.402546	0.484333	0.845756	0.34139	0.535464
Leukemia	K-562	7	5	0.849277	0.888717	0.492994	0.502763	0.495397	0.687234	0.656622	0.629048	0.537931	1.06041	0.18475	0.181037	0.666827	0.437197	0.476256	0.48551	0.707057	0.375549	0.788992	0.854263	0.664651	0.463652	0.562466	0.420701	0.781958	0.525121	0.454374	0.479463	0.539154	0.294182	0.468652	0.472937	0.521607	0.565452	1.10678	0.289276	0.369833	0.906037	0.85662	0.660547	0.44324	0.643952	0.653447	0.977626	0.523237	0.404495
Leukemia	MOLT-4	7	6	0.0694848	0.101477	0.293908	0.640713	0.163072	0.15918	0.181824	0.575701	0.248971	0.262201	0.602152	0.605864	0.216108	0.11943	0.0241965	0.0794827	0.406744	0.411353	0.757522	0.115995	0.0677792	0.0626623	0.00816048	0.366201	0.682244	0.0592341	0.332528	0.307439	0.0421151	0.138112	0.000973998	0.252774	0.265295	0.0504	0.108202	0.0772929	0.0497925	0.206634	0.291765	0.0316187	0.00892103	0.0443515	0.0558467	0.513502	0.0854076	0.405311
Leukemia	RPMI-8226	7	10	0.320927	0.338992	0.135267	0.211538	0.280922	0.260481	0.384571	0.0528082	1.20959	0.284167	0.172977	0.176689	0.453179	0.412483	0.404462	0.311552	0.0224314	0.017822	0.477049	0.0992642	0.509246	0.512135	0.138192	0.0629739	0.555124	0.0790102	0.096647	0.121736	0.592692	0.200258	0.467705	0.50683	0.16388	0.244379	0.691324	0.0684511	0.567563	0.268316	0.13359	0.609289	0.26355	1.20959	1.20959	0.551619	1.20959	0.388113
Leukemia	SR	7	19	0.58222	0.0720332	1.23628	0.161387	0.159417	0.327432	0.925312	0.162597	0.20689	0.819864	0.14629	0.150003	0.575917	0.279748	0.314518	0.313967	0.0491178	0.0445084	0.572411	0.543596	0.185761	0.201591	0.391136	0.436311	0.669072	0.168302	0.123333	0.148423	1.23628	1.23628	0.563243	0.00496108	0.190566	0.197758	0.823849	0.0417647	0.240028	0.968738	0.511254	0.320028	0.269291	0.299767	0.361573	0.913498	0.31634	0.5986
Non-Small Cell Lung Cancer	A549/ATCC	1	4	0.423054	0.299611	0.480747	0.0768015	0.36967	0.53385	0.537428	0.404401	0.43581	0.377092	0.314968	0.309487	0.499018	0.50466	0.497485	0.793355	0.593583	0.598192	0.596803	0.262088	0.360127	0.363645	0.687443	0.55304	1.31528	0.500177	0.519367	0.494278	0.385235	0.507514	0.780497	0.476328	0.452134	0.567121	0.588584	0.281173	0.325187	0.452695	0.253214	0.464849	0.453701	0.484231	0.473693	0.263027	0.504618	0.407951
Non-Small Cell Lung Cancer	EKVX	1	8	0.159148	0.400846	0.422565	0.298865	0.26337	0.294372	0.933903	0.3367	0.299871	0.0375492	0.653052	0.656765	0.495151	0.358093	0.286301	0.397367	0.457644	0.462253	1.10947	0.421557	0.437725	0.4278	0.30861	0.417101	0.284907	0.183788	0.383428	0.358339	0.199944	0.325696	0.300297	0.548437	0.316195	0.333439	0.317942	0.388703	0.299942	0.509252	0.239043	0.518478	0.174634	0.568453	0.559694	0.493316	0.359129	0.384543
Non-Small Cell Lung Cancer	HOP-62	1	26	0.409004	0.536597	0.232091	0.0466189	0.209929	0.285194	0.0110932	0.0533884	0.187154	0.501711	0.312906	0.311485	0.574537	0.0451252	0.222493	0.544699	0.257255	0.0629083	0.33861	0.359772	0.752994	0.728956	0.438786	0.304384	0.0568733	0.244156	0.270711	0.245621	0.375112	0.201509	0.337803	0.203195	0.203478	0.0985434	0.397658	0.0413261	0.165086	0.361536	0.140651	0.285701	0.239953	0.235575	0.228301	0.380599	0.233679	0.328091
Non-Small Cell Lung Cancer	HOP-92	1	29	0.337167	0.3155	0.890442	0.287871	1.19739	0.61067	0.104963	0.566193	0.168007	0.123928	0.770771	0.777547	0.477001	0.244407	0.380978	0.275083	0.0102341	0.00562464	0.670878	0.433407	0.397834	0.373796	0.348925	0.0507766	0.859251	0.387205	0.0844497	0.668397	0.399538	0.213378	0.593212	0.0418221	0.151683	0.268835	0.784965	0.913383	0.511088	0.308618	0.301212	0.350653	0.436371	0.359463	0.371646	0.0254386	0.337936	0.308397
Non-Small Cell Lung Cancer	NCI-H226	1	13	0.629336	0.649469	0.536096	0.530362	0.642233	0.390958	0.669126	0.330962	0.581033	0.560572	1.06529	1.04799	0.505819	0.600751	0.534408	0.396855	1.15276	0.418651	0.145338	0.398229	0.910075	0.920629	0.492439	0.463803	0.476013	0.465109	0.497477	0.774265	0.952395	1.03693	0.389582	0.760802	0.564709	0.535247	0.360907	0.332378	0.547754	1.04539	0.140466	0.504603	0.517761	0.473465	0.484402	0.741402	0.563156	0.440096
Non-Small Cell Lung Cancer	NCI-H23	1	1	0.663843	0.532886	0.657553	0.627113	0.64527	0.664639	0.224658	0.120603	0.612616	0.667012	0.515475	0.510057	0.41168	0.660209	0.316875	0.467399	0.770388	0.774998	0.605735	0.764861	1.17846	1.15442	0.621354	0.729846	0.303142	0.386052	0.696173	0.671083	0.512689	0.420517	0.663116	0.726562	0.62894	0.914977	0.621065	0.861271	0.490923	0.0782628	0.687881	0.67009	0.333778	0.661036	0.650499	0.806061	0.54773	0.712292
Non-Small Cell Lung Cancer	NCI-H322M	1	17	0.527587	0.37246	0.40591	0.270982	0.255181	0.870502	0.232954	0.260483	0.450847	0.701857	0.40578	0.6247	0.0514566	0.683126	0.581048	0.0933015	0.654383	0.288465	0.0916775	0.064313	0.114994	0.0909558	0.199214	0.333617	0.428624	0.272317	0.36729	0.392379	0.246438	0.11534	0.500495	0.202281	0.434523	0.111832	0.827263	0.202192	0.129762	0.519769	0.490187	0.323864	0.621466	0.290702	0.301994	0.530521	0.394772	0.302407
Non-Small Cell Lung Cancer	NCI-H460	1	21	0.697765	0.124909	0.101404	0.507822	0.0541304	0.177516	0.05405	0.0346501	0.0564666	1.02708	0.972918	0.972918	0.516671	0.135945	0.0473984	0.112355	0.659784	0.248807	0.057243	0.208712	0.73947	0.742988	0.0745423	0.173697	0.972918	0.0803245	0.324876	0.114934	0.178622	0.0324049	0.376116	0.0113175	0.0727908	0.0199258	0.209241	0.305122	0.00987871	0.0821019	0.269385	0.139216	0.081339	0.0983155	0.0878221	0.00162161	0.109359	0.0614171
Non-Small Cell Lung Cancer	NCI-H522	1	3	0.433662	0.834462	0.269329	1.34365	0.410044	0.371534	0.959251	1.34365	0.314266	0.655767	0.0389148	0.0426274	0.695299	0.365868	0.391795	0.435212	0.614151	0.151884	0.908705	0.345377	0.370952	0.377945	0.461912	0.357029	0.62374	0.371427	0.230709	0.255798	0.216786	0.529304	0.639322	1.08146	0.297942	0.757194	0.758034	0.67339	1.01157	1.22486	0.740397	0.370533	0.376667	0.347995	0.371034	0.816034	0.433265	0.375884
Colon Cancer	COLO 205	4	10	0.301327	0.0967098	0.458551	0.805355	0.401811	0.385106	1.31079	0.433383	0.413614	0.165426	0.766795	0.770507	0.428795	0.482464	0.565583	0.528446	0.571386	0.0726875	0.559345	0.229705	0.979454	0.955416	0.438989	0.530844	1.29308	0.433789	0.497171	0.615771	0.379489	0.267394	0.608078	0.108822	0.429938	0.373875	0.325847	0.558969	0.358338	0.439249	0.603484	0.300476	0.337249	0.320737	0.314416	0.607059	0.402842	0.449522
Colon Cancer	HCC-2998	4	2	0.306841	0.043695	0.529611	0.540716	0.028498	0.321793	0.464782	0.450224	0.148975	0.361729	0.0271697	0.0328001	0.608397	0.235538	0.346092	0.88041	0.295434	0.126127	0.172616	0.0363716	0.413515	0.420551	0.181673	0.266205	0.286719	0.191246	0.232532	0.207442	0.197103	0.16929	0.0821925	0.422017	0.165299	0.145889	0.311371	0.056819	0.137976	0.227109	0.152612	0.102186	0.205265	0.12839	0.121581	0.34242	0.0872726	0.0610991
Colon Cancer	HCT-116	4	3	0.0282896	0.0235882	0.306371	0.25526	0.0718013	0.238679	0.20608	0.195906	0.261434	0.204492	0.135921	0.134224	0.0475602	0.287771	0.330633	0.618979	0.419206	0.423816	0.119348	0.0447119	0.827275	0.803236	0.513066	0.378664	0.113486	0.237417	0.344991	0.319902	0.112155	0.137119	0.0365261	0.228523	0.277758	0.246131	0.163091	0.767951	0.0954637	0.22582	0.13614	0.202007	0.233942	0.217847	0.20793	0.454879	0.183816	0.256081
Colon Cancer	HCT-15	4	15	0.0921416	0.175771	0.0858513	0.432656	0.0202857	0.0584243	0.0594175	0.195208	0.0409142	0.106622	0.394095	0.397808	0.116129	0.162905	0.147737	0.155747	0.198687	0.324702	0.194277	0.0607353	0.677207	0.681897	0.0662892	0.158144	0.235836	0.178284	0.368604	0.099382	0.195971	0.261724	0.00873362	0.411861	0.0572384	0.0354782	0.155202	0.181885	0.195957	0.0752993	0.227635	0.259521	0.132114	0.309497	0.300737	0.17532	0.0778904	0.00945087
Colon Cancer	HT29	4	1	0.262472	0.600906	0.261653	0.374777	0.328272	0.294832	0.137731	0.210053	0.30659	0.29744	0.0465908	0.0503033	0.555552	0.822284	0.207292	0.219496	0.148817	0.144208	0.374516	0.734973	1.18034	1.18269	0.27456	0.18936	0.834219	0.308511	0.223033	0.248122	0.291363	0.521628	0.0119774	0.767835	0.290266	0.407418	0.346249	0.057935	0.561116	0.324704	0.00927824	0.441844	0.330591	0.432327	0.369885	0.113145	0.371475	0.540756
Colon Cancer	KM12	4	17	0.101809	0.0711905	0.308797	0.655602	0.256997	0.338892	0.506231	0.309219	0.26386	0.0889526	0.617041	0.620754	0.375094	0.357509	0.340584	0.621405	0.214959	0.426242	0.249349	0.293868	0.532077	0.535595	0.515493	0.114436	1.14333	0.298766	0.347417	0.322328	0.140403	0.0717615	1.07173	0.185147	0.280184	0.154632	0.21458	0.512515	0.020404	0.254496	0.140783	0.28342	0.264296	0.302423	0.291952	0.457305	0.218074	0.273511
Colon Cancer	SW-620	4	9	0.743299	0.644608	0.509511	0.856316	0.413254	0.505093	0.584552	0.509933	0.464574	0.666018	0.817755	0.821468	0.239626	0.561766	0.341898	0.822119	0.622347	0.626956	0.335603	0.158428	1.03042	1.00638	0.716207	0.581804	0.373256	0.484749	0.548131	0.523042	0.455125	0.570687	0.446223	0.443901	0.480898	0.498142	0.328699	0.713229	0.276465	0.507709	0.0599315	0.474656	0.478974	0.493279	0.482874	0.65802	0.495184	0.56481
CNS Cancer	SF-268	12	14	0.85278	0.346339	0.256419	0.127792	0.17992	0.315274	0.343698	0.222721	0.211482	1.1821	0.122241	0.124766	0.0465656	0.262618	0.0541613	0.569027	0.00581877	0.373864	0.31906	0.312794	0.584456	0.587973	0.463114	0.328712	0.01073	0.25007	0.295039	0.269949	0.284286	0.0767313	0.28076	0.203047	0.227806	0.122871	0.547067	0.460137	0.322247	0.385864	0.301072	0.237361	0.0164261	0.174467	0.249365	0.404927	0.187978	0.0151821
CNS Cancer	SF-295	12	15	0.247108	0.369613	0.347457	0.342856	0.216621	0.354543	0.226667	0.134636	0.30252	0.481341	0.0237315	0.029765	0.785956	0.116296	0.0632129	0.181574	0.037045	0.464902	0.295639	0.271409	0.104338	0.113719	0.314586	0.41975	0.233017	0.396348	0.386077	0.360988	0.26017	0.431572	0.215316	0.526609	0.318844	0.250563	0.426429	0.204684	0.457563	0.450578	0.248854	0.353675	0.0655734	0.383801	0.373041	0.222846	0.345862	0.34218
CNS Cancer	SF-539	12	16	0.379415	0.522974	0.172427	0.388905	0.243986	0.251623	0.0790273	0.223183	0.217364	0.242147	0.796427	0.795218	0.538364	0.0989161	0.291131	0.0990639	0.0595911	0.0549816	0.300551	0.207729	1.24675	1.24675	0.155388	0.100134	0.625007	0.222967	0.133807	0.158896	0.679203	0.455341	0.310827	0.446085	0.201039	0.391499	0.266644	0.531046	0.27264	0.244227	0.435774	0.330501	0.244855	0.310241	0.319825	0.588779	0.269516	0.245223
CNS Cancer	SNB-19	12	2	0.568144	0.286228	0.377012	0.201876	0.142443	0.504894	0.684601	0.462731	0.332075	0.669255	0.0336781	0.0318961	0.527355	0.719767	0.412562	0.686153	0.489848	0.494457	1.14167	0.667677	0.463862	0.46738	0.394051	0.449305	0.284388	0.35225	0.415632	0.390543	0.626962	0.816687	0.526539	0.0435033	0.348399	0.390079	0.417498	0.58073	0.387493	0.418959	0.328549	0.550682	0.356948	0.600658	0.591898	0.52552	0.343586	0.394241
CNS Cancer	SNB-75	12	5	0.00935212	0.392154	0.105216	0.0544177	0.265823	0.290619	0.278721	0.404177	0.0602784	0.250411	0.289674	0.295771	0.147499	0.969106	0.0617571	0.213251	0.108847	0.222661	0.144965	0.0597266	0.113132	0.12603	0.0507666	0.177509	0.143484	0.257222	0.143835	0.118746	0.034379	0.131982	0.0144065	0.0338232	0.0766026	0.969106	0.540189	0.685097	0.348154	0.106582	0.222597	0.00230755	0.19686	0.0364075	0.0296214	0.253724	0.103621	0.201216
CNS Cancer	U251	12	9	0.0171208	0.178676	0.0250491	0.155255	0.0465099	0.0436394	0.175297	0.128064	0.019888	0.113687	0.36194	0.368016	0.256843	0.109188	0.0898926	0.101879	0.0926648	0.142494	0.064922	0.112118	0.545953	0.521915	0.0121416	0.0973421	0.133022	0.00707813	0.063669	0.0385797	0.00356428	0.0174069	0.187095	0.689181	0.00356379	0.0840626	0.0174265	0.765264	0.207997	0.0582462	0.152344	0.076155	0.00149348	0.0536169	0.0636003	0.173557	0.0911395	0.0702531
Melanoma	LOX IMVI	10	1	0.89163	0.0635932	0.243866	0.102939	0.369761	0.685449	0.444212	0.243444	0.288803	1.18456	0.0643782	0.0680908	0.30964	0.315605	0.419004	0.0444713	0.413195	0.126421	0.326206	0.309727	0.277038	0.253	0.349938	0.171573	0.641907	0.246531	0.205246	0.230335	0.331153	0.0909324	0.494933	0.590952	1.09804	0.047531	0.31884	0.0401476	0.277662	0.095575	0.213538	0.338751	0.246476	0.33239	0.25092	0.0953573	0.312307	0.320413
Melanoma	MALME-3M	10	2	0.0878325	1.02855	0.10287	0.454679	0.23384	0.309952	0.0861149	0.308005	0.057933	0.0105268	0.411114	0.414826	0.145154	0.181431	0.147513	0.919442	0.215706	0.220315	0.109191	0.312043	0.623774	0.599736	0.971452	0.175163	0.949636	0.175996	0.14149	0.116401	0.221215	0.393439	0.133471	0.0617364	0.751303	0.421383	0.345411	0.079664	0.0416206	0.171066	1.02855	0.0774933	0.971452	0.047206	0.0892884	0.0961968	0.0630775	0.236381
Melanoma	M14	10	14	0.077949	0.181776	0.157477	0.504281	0.164953	0.141554	0.0183908	0.0470119	0.112539	0.206339	0.46572	0.469433	0.088396	0.0524283	0.272034	0.470085	0.270312	0.274922	0.0827667	0.101801	0.683398	0.686915	0.364172	0.22977	0.0430364	0.180589	0.196096	0.171007	0.0120635	0.0351376	0.156781	0.189772	0.128864	0.0483649	0.0440158	0.361195	0.101541	0.0368216	0.094688	0.00572084	0.119957	0.0262346	0.0198699	0.305985	0.101768	0.144697
Melanoma	MDA-MB-435	5	11	0.194641	0.267059	0.10851	0.190627	0.214647	0.147442	1.0065	0.0824995	0.153447	0.189542	0.199734	0.203446	0.426041	1.16512	1.18283	1.1655	0.00432534	0.549234	0.274788	0.693882	0.412394	0.388355	0.517368	0.436199	0.113873	0.335819	0.506614	0.0949795	0.0230662	0.354104	0.209354	0.345454	0.137123	0.290929	0.289323	0.0952078	0.0869596	0.451555	0.758648	0.181279	0.170466	0.15103	0.210215	0.0399981	0.170585	0.00125658
Melanoma	SK-MEL-2	10	5	0.226514	0.118632	0.197258	0.38273	0.21942	0.299463	0.617913	0.196836	0.242195	0.244356	0.370937	0.37644	0.383098	0.240656	0.176758	0.456759	0.0844225	0.0798131	0.53904	0.354798	0.323646	0.299607	0.53957	0.124965	0.344421	0.196241	0.158638	0.183727	0.226968	0.193431	0.0273804	0.31182	0.225871	0.281934	0.0701774	0.00645998	0.341749	0.0940625	0.152605	0.298462	0.28365	0.275924	0.285907	0.0487498	0.281615	0.153772
Melanoma	SK-MEL-28	10	8	0.27497	0.200936	0.133603	0.13417	0.155899	0.365501	0.502389	0.2705	0.0886664	0.62945	0.198083	0.204011	0.0438156	0.476359	0.233112	0.200032	0.355742	0.251048	0.898263	0.281657	0.654507	0.630469	0.110714	0.205896	0.100822	0.130938	0.172223	0.642092	0.202597	0.0800826	0.489687	0.178137	0.104991	0.0244918	0.0105211	0.0703532	0.0333905	0.096802	0.0939295	0.070313	0.144957	0.0910834	0.080856	0.108946	0.109727	0.195845
Melanoma	SK-MEL-5	10	7	0.188261	0.00123877	0.238845	0.58565	0.088251	0.314957	0.267486	0.171029	0.193908	0.146502	0.547089	0.550802	0.115086	0.0383706	0.206674	0.277535	0.351681	0.020851	0.148874	0.0405595	0.0983142	0.084243	0.189338	0.311138	0.0371433	0.225132	0.277465	0.252376	0.225586	0.242673	0.594929	0.267337	0.210233	0.117516	0.15425	0.0449511	0.0716865	0.175795	0.260874	0.14712	0.208308	0.179895	0.173043	0.387354	0.141756	0.162298
Melanoma	UACC-257	10	21	0.0091919	1.00176	0.155141	0.501945	0.1231	0.286442	0.0635644	0.104384	0.110204	0.0955614	0.463385	0.467097	0.174777	0.111742	0.27346	0.467749	0.267976	0.272586	0.156118	0.14501	0.0146095	0.00820268	0.361836	0.227434	0.989675	0.0935522	0.193761	0.168671	0.0966521	0.181908	0.498706	0.187436	0.126528	0.112803	0.15714	0.358859	0.0327889	0.608329	0.758493	0.328811	0.096676	0.378786	0.370026	0.303649	0.0707839	0.224884
Melanoma	UACC-62	10	20	0.0284747	0.0535729	0.150152	0.114544	0.000442786	0.116972	0.698882	0.00556815	0.105215	0.250101	0.118332	0.12409	0.10839	0.0890399	0.16689	0.0122637	0.262987	0.267597	0.167009	0.216714	0.671055	0.647017	0.127262	0.222445	0.226074	0.117666	0.188772	0.163682	0.136892	0.086884	0.19953	0.206923	0.121539	0.00783139	0.152151	0.0812212	0.21598	0.577885	0.120358	0.105818	0.0986687	0.127348	0.116987	0.29866	0.113542	0.156127
Ovarian Cancer	IGROV1	6	10	0.117105	0.139675	0.0610493	0.0926222	0.0537067	0.200435	0.313561	0.129709	0.0161122	0.138376	0.223235	0.229035	0.0433005	0.208956	0.216991	0.373657	0.173885	0.178494	0.11606	0.310968	0.581953	0.557915	0.267745	0.133342	0.184284	0.120989	0.0996692	0.07458	0.130043	0.0419374	0.135465	0.408419	0.0324364	0.219112	0.0822917	0.264767	0.215433	0.470488	0.141517	0.0893836	0.0863665	0.117109	0.10948	0.209558	0.00102543	0.19456
Ovarian Cancer	OVCAR-3	6	1	0.154217	0.128318	0.139179	0.696728	0.245316	0.0285544	0.516997	0.394649	0.184117	0.152343	0.13905	0.0648708	0.144922	0.278231	0.0396714	0.173429	0.026344	0.0217345	0.412286	0.154109	0.381724	0.357686	0.0675161	0.0668865	0.15545	0.0313654	0.10056	0.125649	0.226467	0.502382	0.0103476	0.437314	0.167792	0.223855	0.0602071	0.0645385	0.0733512	0.447225	0.674713	0.186673	0.194153	0.171842	0.162553	0.00932878	0.166239	0.121951
Ovarian Cancer	OVCAR-4	6	2	0.880945	0.281276	0.419869	0.452169	0.132915	0.101165	0.198235	0.585296	0.135932	0.918576	0.778198	0.777159	0.108743	0.134393	0.213461	0.221613	1.16532	0.56189	0.0512452	0.554129	0.15371	0.168954	0.115701	0.0187017	0.216343	0.362495	0.601802	0.0774641	0.170057	0.545954	0.27321	0.100396	0.119608	0.554424	0.252564	0.881308	0.235485	0.0472001	0.182868	0.220634	0.132005	0.218951	0.137215	0.966684	0.194451	0.12628
Ovarian Cancer	OVCAR-5	6	3	0.534602	0.152543	0.0617591	0.619308	0.123547	0.0776818	0.863919	0.390737	0.106696	0.863919	0.246485	0.250197	0.544831	0.0578065	0.109232	0.250849	0.458197	0.442141	0.449325	0.0862948	0.902633	0.906151	0.144936	0.0105339	0.772775	0.0791556	0.0231392	0.0482284	0.0154596	0.148523	0.0564716	0.105155	0.0903719	0.0242565	0.151916	0.141959	0.424707	0.0851856	0.111825	0.134528	0.0504055	0.114137	0.121034	0.0867492	0.0283388	0.0304904
Ovarian Cancer	OVCAR-8	6	5	0.111299	0.121397	0.003269	0.171867	0.0255647	0.024158	0.105282	0.226612	0.0416681	0.0890743	0.486425	0.492777	0.278623	0.0448953	0.0275316	0.315877	0.116105	0.407284	0.338513	0.0902041	0.837605	0.841123	0.209965	0.075562	0.274787	0.0337471	0.0418889	0.0167997	0.108694	0.0961306	0.22902	0.0623409	0.0253439	0.0774251	0.101485	0.206987	0.035889	0.0277163	0.0666823	0.375969	0.0307593	0.348134	0.353013	0.524814	0.0906374	0.0279999
Ovarian Cancer	NCI/ADR-RES	5	2	0.0230544	0.132731	0.183934	0.184501	0.0629779	0.438363	0.334636	0.0118278	0.138997	0.145948	0.144561	0.14734	0.121971	0.3035	0.200672	0.132473	0.29677	0.347304	0.0481792	0.128259	0.579124	0.0293316	0.0412612	0.890388	0.113125	0.564265	0.242346	0.197465	0.0843095	0.225147	0.0733923	1.10961	0.155321	0.0473561	0.16669	0.387652	0.570775	0.360357	0.0937386	0.357604	0.453615	0.407579	0.398819	0.133102	0.188706	0.234922
Ovarian Cancer	SK-OV-3	6	11	1.66704	1.37518	1.07068	1.08674	1.26586	1.4574	1.15184	1.36111	1.02574	1.99635	0.817992	0.915258	1.56921	1.41343	1.14761	1.14057	1.18351	1.18812	1.20199	1.15761	0.930144	0.916073	1.0744	1.14297	1.22893	0.847049	1.1093	1.08421	1.60028	1.6824	1.02616	1.26207	1.04206	1.45028	1.99635	1.27439	1.44645	1.31387	1.07235	1.09585	1.21468	1.13331	1.12237	1.21918	1.1041	1.20794
Renal Cancer	786-0	9	18	0.265319	0.161669	0.0370031	0.237978	0.162899	0.0586779	0.476017	0.0877597	0.0819401	0.366885	0.645203	0.651873	0.0787648	0.305752	0.133133	0.275605	0.161599	0.0804419	0.0964516	0.255662	0.483901	0.459862	0.169693	0.03529	0.35869	0.0691302	0.00161687	0.0234724	1.11132	0.113463	0.0564766	0.105435	0.0656159	0.0239362	0.208194	0.29906	0.181494	0.0650547	0.0783031	0.103453	0.0710314	0.0860951	0.0962781	0.589915	0.0958946	0.143558
Renal Cancer	A498	9	13	0.246969	0.538562	0.210603	0.416746	0.0993927	0.0769696	0.313034	0.244301	0.25554	0.269013	0.652895	0.65912	0.131843	0.176062	0.0320875	0.102005	0.579513	0.621156	0.0945475	0.470008	0.3103	0.286262	0.00390777	0.13831	0.62393	0.224317	0.171983	0.197073	0.0840329	0.172367	0.230077	0.237788	0.239216	0.160883	0.233992	0.501061	0.652223	0.886141	0.495439	0.232821	0.150377	0.193976	0.295989	0.589712	0.148535	0.10335
Renal Cancer	ACHN	9	23	0.254068	0.126536	0.189265	0.286885	0.102753	0.176427	0.132584	0.112076	0.234202	0.29292	0.410346	0.408055	0.225221	0.137011	0.131142	0.181782	0.0764296	0.0718201	0.575394	0.0513977	0.331639	0.3076	0.248755	0.116972	0.270982	0.114595	0.150645	0.175734	0.0791453	0.323074	0.315146	0.0877925	0.217878	0.178119	0.360456	0.434281	0.186507	0.298922	0.127575	0.015595	0.0804164	0.0343802	0.0256204	0.0407568	0.286355	0.108269
Renal Cancer	CAKI-1	9	15	0.206288	0.0124187	0.0775014	0.118277	0.139181	0.0561323	0.130975	0.0338064	0.826754	0.282958	0.230742	0.234455	0.493069	0.265254	0.0784408	0.0422793	0.0353341	0.0399436	0.160644	0.0313122	0.295849	0.308747	0.0338444	0.00520839	0.757032	0.059774	0.503781	0.0639707	0.00794255	0.0410228	0.291013	0.468795	1.15182	0.314319	0.219827	0.126217	0.453242	0.428186	0.262058	0.0961686	0.0630161	0.146144	0.137384	0.0710069	0.0504475	0.0297522
Renal Cancer	RXF 393	9	16	0.0464376	0.114668	0.168115	0.00702184	0.121254	0.054405	0.840032	0.151477	0.123177	0.286192	0.250476	0.248715	0.0423072	0.286236	0.150992	0.101788	0.176708	0.121753	0.074469	0.132812	0.594944	0.599634	0.0420783	0.240408	0.131757	0.0997033	0.206734	0.820886	0.187756	0.390072	0.527362	0.298315	0.139502	0.0834386	0.0896711	0.116663	0.197764	0.140063	0.00927877	0.12694	0.0509324	0.11245	0.102312	0.316623	0.062668	0.0202979
Renal Cancer	SN12C	9	8	0.0539382	0.0280387	0.0389006	0.596449	0.0758815	0.11199	0.0973366	0.191823	0.0838377	0.0633758	0.180978	0.178475	0.0394027	0.00272568	0.0455583	0.187447	0.0739349	0.0785444	0.725758	0.0989668	0.257248	0.270146	0.261429	0.0333924	0.795633	0.0431348	0.000280703	0.0253699	0.175539	0.125502	0.346301	0.226892	0.0675135	0.0991409	0.232505	0.164817	0.0601359	0.28304	0.0300611	0.0273473	0.014344	0.063163	0.0519598	0.109608	0.0818763	0.0796061
Renal Cancer	TK-10	9	24	0.169405	0.407381	0.111712	0.173158	0.123994	0.507278	0.324391	0.0515823	0.156649	0.192744	0.332793	0.330502	0.122676	0.231043	0.202246	0.249856	0.00112372	0.00573318	0.300881	0.330371	0.409192	0.385154	0.11131	0.0394188	0.722822	0.327972	0.0730919	0.0981811	0.100295	0.119354	0.375297	0.189822	0.140325	0.0742092	0.101964	0.351048	0.234064	0.245228	0.167338	0.554139	0.309813	0.528835	0.467994	0.0367965	0.17697	0.0307154
Renal Cancer	UO-31	9	4	0.48172	0.336223	0.324496	0.463459	0.499789	0.36918	0.029147	0.221718	0.369433	0.575199	0.553478	0.55913	1.07464	0.0182588	0.311521	0.323948	0.211661	0.207051	0.269486	0.105137	0.196407	0.172369	0.413932	0.582855	0.510037	0.345576	0.285876	0.310966	0.370657	0.848274	0.437859	0.0841532	0.353109	0.653529	0.51493	0.120778	0.347223	0.24755	0.244029	0.356192	0.330597	0.337443	0.347869	0.598082	0.408853	0.228496
Prostate Cancer	PC-3	11	1	0.154668	0.00684168	0.219471	0.230373	0.0639368	0.284079	0.471982	0.228422	0.174534	0.166967	0.527715	0.531427	0.117677	0.0577451	0.0271503	0.0747028	0.332306	0.221253	0.00785138	0.021185	0.740375	0.716336	0.156114	0.641527	0.0941231	0.0446642	0.234985	0.233002	0.140409	0.143011	0.17496	0.00700352	0.190858	0.0484727	0.0771452	0.0937387	0.10213	0.18267	0.156682	0.162499	0.167988	0.183523	0.173251	0.367979	0.147847	0.131671
Prostate Cancer	DU-145	11	3	0.0663881	0.326086	0.202284	0.303588	0.145544	0.220874	0.35688	0.194175	0.157347	0.0257959	0.510527	0.51424	1.10904	0.187227	0.294267	0.19591	0.315119	0.298783	0.0403	0.37071	0.723187	0.699149	0.273121	0.178736	0.15329	0.159108	0.223996	0.215814	0.402882	0.653428	0.411822	0.577246	0.173671	0.679629	0.367851	0.406002	0.434153	0.112983	0.139495	0.375954	0.140328	0.425929	0.417169	0.350792	0.226154	0.309537
Breast Cancer	MCF7	5	1	0.864167	0.478032	0.267806	0.361391	0.31974	0.0587343	0.0610542	0.558237	0.222868	1.19348	0.576049	0.579762	0.27407	0.118126	0.397412	0.546467	0.122563	0.444461	0.391492	0.252876	0.20509	0.189846	0.10778	0.593193	0.0661034	0.371937	0.102123	0.281336	0.22987	0.397799	0.367258	0.0798143	0.239193	0.610754	0.337156	0.471524	0.5993	0.493499	0.274891	0.204515	0.341996	0.412197	0.0884768	0.235448	0.263028	0.397565
Breast Cancer	MDA-MB-231/ATCC	5	5	0.239292	0.161963	0.138943	0.370924	0.0870087	0.0915916	0.0394237	0.138521	0.18388	0.43489	0.723441	0.722126	0.180705	0.0689749	1.21326	1.19593	0.280744	0.549496	0.175499	1.21326	0.979817	0.983335	0.514528	0.999941	0.111582	0.403078	0.593398	0.871978	0.390667	0.0777669	0.922049	0.265743	0.167556	0.199183	0.271647	0.0647753	0.383058	0.0269973	0.144429	0.202233	0.172971	0.181463	0.19169	0.0095655	0.204201	0.159224
Breast Cancer	HS 578T	5	6	0.391428	0.0408914	0.278498	0.144703	0.335372	0.325849	0.145469	0.338628	0.233561	0.570741	0.140093	0.138332	0.795824	0.337838	0.0318768	0.795824	0.167666	0.162226	0.150374	0.263568	0.48456	0.489251	0.097087	0.529169	0.185873	0.235323	0.00690307	0.292029	0.00202927	0.0732344	0.12132	0.0563507	0.249885	0.132733	0.463309	0.158446	0.68513	0.475788	0.287338	0.237324	0.54818	0.278696	0.271444	0.427006	0.305552	0.119428
Breast Cancer	BT-549	5	13	0.536326	0.504899	0.629566	0.568119	0.286322	0.3663	0.484297	0.0584967	0.584629	0.480666	0.440086	0.442462	0.300678	0.427043	0.444756	0.42742	0.742401	0.444756	1.39422	0.74706	1.15047	1.12643	0.154161	0.231432	0.444756	0.444756	0.444756	0.643096	0.739685	0.0140308	0.228652	0.233526	0.600953	0.520454	0.234384	0.509514	0.19016	0.181523	1.18278	0.444756	0.333718	0.444756	0.444756	0.778074	0.459263	0.444756
Breast Cancer	T-47D	5	14	0.305973	0.285518	0.262498	0.820047	0.368635	1.33682	0.565265	0.560616	0.307435	0.332219	0.0457457	0.0494583	0.376299	0.281098	0.170515	0.903404	0.751844	0.673051	1.33682	0.206122	0.753201	0.754331	0.970815	1.1235	0.453292	0.931727	0.716954	0.995533	0.144153	0.177177	0.914159	0.499442	0.291111	0.322738	0.722338	0.05878	0.650516	0.636931	0.111644	0.404775	0.408236	0.400312	0.41316	0.11399	0.168598	0.162747
Total matching score CDC25B				21.2241	18.75	17.2228	22.7499	14.7065	19.3222	23.4548	17.6785	15.9821	26.1613	23.1157	23.4746	21.5198	18.5776	17.2516	23.5597	19.9267	17.6205	23.8399	18.4866	32.2018	30.963	18.5123	19.0251	26.4509	15.4337	16.9885	18.2331	18.2613	18.4857	21.949	20.378	16.8783	17.3873	21.2753	19.1189	19.6121	21.4683	18.3428	16.9092	15.4569	18.0456	17.7431	23.0743	15.4774	15.5149
[truncated: 60 more columns]

## Sheet: matching MNPE CDC25C- GI50
Panel Name	Cell Name	Panel Number	Cell Number	17336	307505	370053	37043	391557	39235	39382	402400	406252	446033	461679	461687	46527	53404	546062	55607	649538	714291	72963	73130	733008	733016	760668	761516	793329	798827	A5475	A6351	A8486	B0435	B152	B6688	B8063	B8685	B8688	B8810	C5865	C7493	C8863	D0143	D0268	D0756	D9006	D9131	E7263	E7887
Leukemia	CCRF-CEM	7	3	0.0892064	0.170897	0.442227	0.6281	0.0862438	0.190595	0.0169655	0.443308	0.236359	0.16633	0.58954	0.593252	0.000596319	0.0278045	0.568918	0.371995	0.394131	0.398741	0.556477	0.337671	0.179672	0.172679	0.248424	0.353589	0.258547	0.227073	0.319916	0.294826	0.185783	0.147487	0.693713	0.457411	0.252683	0.157698	0.0823281	0.236369	0.317041	0.122998	0.254321	0.0347558	0.0738971	0.1862	0.179591	0.793026	0.0887111	0.455433
Leukemia	HL-60(TB)	7	8	1.12657	0.335032	0.0522492	0.294555	0.148507	0.206224	0.583059	0.538021	0.0971862	0.992944	0.255995	0.259707	0.4422	0.258611	0.0434966	0.25974	0.0605864	0.0651958	0.531382	0.301467	0.293941	0.298824	0.125048	0.0200438	0.155782	0.0481996	0.0136293	0.0387185	0.262916	0.289285	0.747725	0.63186	0.080862	0.198014	0.502468	0.151469	1.12657	0.684038	0.179503	0.153453	0.365551	0.130915	0.212703	0.574125	0.0697596	0.263833
Leukemia	K-562	7	5	0.206385	0.166945	0.562668	0.552899	0.560265	0.368428	0.39904	0.426614	0.517731	0.00475185	0.870912	0.874625	0.388835	0.618465	0.579406	0.570152	0.348605	0.680113	0.26667	0.201399	0.391011	0.59201	0.493196	0.634961	0.273704	0.530541	0.601288	0.576199	0.516507	0.76148	0.58701	0.582725	0.534055	0.49021	0.0511188	0.766386	1.42549	0.149625	0.199042	0.395115	0.612422	0.41171	0.402215	0.078036	0.532425	0.651167
Leukemia	MOLT-4	7	6	0.177123	0.00616068	0.18627	0.533074	0.0554343	0.266818	0.289463	0.683339	0.141333	0.369839	0.494514	0.498226	0.323746	0.0117919	0.131835	0.0281554	0.299105	0.303715	0.86516	0.00835689	0.0398589	0.0449758	0.0994776	0.258563	0.789882	0.048404	0.22489	0.199801	0.065523	0.24575	0.108612	0.145136	0.157657	0.0572381	0.215841	0.0303452	0.0578456	0.314272	0.399403	0.139257	0.116559	0.15199	0.163485	0.62114	0.0222305	0.512949
Leukemia	RPMI-8226	7	10	0.322842	0.340906	0.137182	0.209623	0.282836	0.262395	0.386485	0.0508936	1.2115	0.286082	0.171062	0.174775	0.455093	0.414398	0.406376	0.313466	0.024346	0.0197366	0.478963	0.101179	0.51116	0.514049	0.140107	0.0648885	0.557039	0.0809248	0.0985616	0.123651	0.594607	0.202172	0.469619	0.508745	0.165794	0.246293	0.693239	0.0665365	0.569477	0.270231	0.135505	0.611204	0.265465	1.2115	1.2115	0.553534	1.2115	0.390027
Leukemia	SR	7	19	0.461052	0.0491352	1.11511	0.0402185	0.0382481	0.206264	0.804143	0.283766	0.085722	0.698696	0.267459	0.271171	0.454749	0.15858	0.193349	0.192798	0.0720506	0.07666	0.451242	0.422427	0.0645924	0.0804224	0.269968	0.315143	0.547904	0.0471335	0.00216504	0.0272543	1.11511	1.11511	0.442075	0.126129	0.0693978	0.0765895	0.70268	0.162933	0.118859	0.84757	0.390086	0.19886	0.148123	0.178599	0.240404	0.792329	0.195172	0.477431
Non-Small Cell Lung Cancer	A549/ATCC	1	4	0.135674	0.0122312	0.193368	0.364181	0.082291	0.246471	0.250049	0.117022	0.148431	0.0897131	0.027589	0.0221071	0.211638	0.217281	0.210106	0.505976	0.306203	0.310813	0.309424	0.0252911	0.647506	0.651024	0.400063	0.265661	1.0279	0.212798	0.231988	0.206898	0.0978553	0.220135	0.493118	0.188948	0.164755	0.279742	0.301205	0.00620683	0.0378076	0.165316	0.0341652	0.177469	0.166321	0.196852	0.186314	0.0243523	0.217239	0.120572
Non-Small Cell Lung Cancer	EKVX	1	8	0.491603	0.249904	1.07332	0.351885	0.387381	0.356378	0.283152	0.314051	0.350879	0.613201	0.00230141	0.006014	0.1556	0.292658	0.36445	0.253384	0.193107	0.188497	0.458717	0.229194	0.213026	0.222951	0.342141	0.233649	0.365844	0.466963	0.267322	0.292412	0.450807	0.325054	0.350453	0.102314	0.334555	0.317311	0.332808	1.03945	0.350808	0.141498	0.411708	0.132272	0.476117	0.0822971	0.0910569	0.157434	0.291621	0.266207
Non-Small Cell Lung Cancer	HOP-62	1	26	0.344772	0.472366	0.167859	0.017613	0.145697	0.220962	0.0753251	0.0108435	0.122922	0.437479	0.377138	0.375716	0.510305	0.109357	0.158261	0.480467	0.321487	0.00132362	0.402842	0.29554	0.688763	0.664724	0.374554	0.240152	0.121105	0.179924	0.206479	0.18139	0.31088	0.137277	0.273571	0.138963	0.139246	0.0343115	0.333426	0.105558	0.100854	0.297304	0.0764191	0.221469	0.175722	0.171343	0.164069	0.316367	0.169447	0.263859
Non-Small Cell Lung Cancer	HOP-92	1	29	0.290294	0.268627	0.843569	0.240997	1.15052	0.563797	0.151837	0.519319	0.121133	0.170801	0.723898	0.730674	0.430127	0.197534	0.334104	0.228209	0.0366396	0.041249	0.624005	0.386533	0.444708	0.42067	0.302052	0.00390296	0.812378	0.340331	0.0375761	0.621523	0.352665	0.260252	0.546338	0.00505158	0.104809	0.221961	0.738091	0.866509	0.464214	0.261744	0.348086	0.303779	0.389498	0.31259	0.324772	0.0723123	0.291063	0.261523
Non-Small Cell Lung Cancer	NCI-H226	1	13	0.172474	0.192607	0.0792342	0.0735	0.185371	0.0659039	0.212264	0.1259	0.124171	0.103709	0.60843	0.591123	0.0489569	0.143889	0.0775453	0.0600077	0.695898	0.0382108	0.311524	0.0586332	0.453213	0.463766	0.0355772	0.00694117	0.0191504	0.00824673	0.0406143	0.317403	0.495533	0.580072	0.846444	0.30394	0.107847	0.0783852	0.0959548	0.124484	0.0908918	0.588526	0.316397	0.0477404	0.0608988	0.0166025	0.0275395	0.28454	0.106294	0.0167663
Non-Small Cell Lung Cancer	NCI-H23	1	1	0.190272	0.059315	0.183981	0.153541	0.171699	0.191067	0.248913	0.352969	0.139044	0.19344	0.0419038	0.0364855	0.0618912	0.186638	0.156697	0.00617264	0.296817	0.301426	0.132163	0.291289	0.704885	0.680847	0.147783	0.256274	0.170429	0.0875192	0.222601	0.197512	0.0391172	0.0530543	0.189545	0.252991	0.155368	0.441405	0.147494	0.387699	0.0173518	0.395309	0.214309	0.196518	0.139793	0.187465	0.176927	0.33249	0.0741591	0.23872
Non-Small Cell Lung Cancer	NCI-H322M	1	17	0.0245227	0.130604	0.0971542	0.232082	0.247883	0.367438	0.27011	0.242581	0.0522171	0.198793	0.0972834	0.121636	0.451607	0.180062	0.0779838	0.409762	0.151319	0.214599	0.594741	0.438751	0.618058	0.59402	0.30385	0.169447	0.931688	0.230747	0.135774	0.110685	0.256626	0.387724	0.00256928	0.300783	0.0685413	0.391232	0.3242	0.300872	0.373301	1.02283	0.0128773	0.1792	0.118402	0.212362	0.20107	0.0274569	0.108292	0.200657
Non-Small Cell Lung Cancer	NCI-H460	1	21	0.781801	0.0408729	0.18544	0.423786	0.0299056	0.261552	0.138086	0.0493859	0.140503	1.11112	0.888882	0.888882	0.432635	0.219981	0.0366376	0.196391	0.575748	0.164771	0.026793	0.292748	0.655434	0.658952	0.00949373	0.257733	0.888882	0.164361	0.24084	0.19897	0.262658	0.0516311	0.460152	0.0953535	0.156827	0.0641102	0.293277	0.389158	0.0741573	0.166138	0.185349	0.223252	0.165375	0.182352	0.171858	0.0856576	0.193395	0.022619
Non-Small Cell Lung Cancer	NCI-H522	1	3	0.228393	0.172408	0.392726	0.681596	0.252011	0.29052	0.297196	0.681596	0.347789	0.00628719	0.700969	0.704682	0.0332446	0.296187	0.270259	0.226843	0.0479033	0.510171	0.246651	0.316677	0.291102	0.284109	0.200143	0.305026	0.038315	0.290628	0.431345	0.406256	0.445268	0.132751	0.0227322	0.41941	0.364113	0.0951394	0.0959798	0.0113353	0.349514	0.562806	0.0783426	0.291521	0.285388	0.31406	0.291021	0.153979	0.22879	0.28617
Colon Cancer	COLO 205	4	10	0.0714237	0.133194	0.228647	0.575452	0.171907	0.155203	1.08089	0.20348	0.18371	0.39533	0.536891	0.540603	0.198892	0.25256	0.33568	0.298542	0.341483	0.302591	0.329442	0.000198222	0.749551	0.725513	0.209085	0.30094	1.06318	0.203885	0.267267	0.845675	0.149585	0.0374901	0.378174	0.338726	0.200034	0.143971	0.095943	0.788873	0.128434	0.209345	0.37358	0.0705724	0.107346	0.0908332	0.0845128	0.377155	0.172939	0.219619
Colon Cancer	HCC-2998	4	2	0.272917	0.0776188	0.563535	0.506792	0.00542577	0.287869	0.430858	0.416301	0.115051	0.327806	0.0610935	0.0667239	0.574473	0.201614	0.312168	0.914334	0.329358	0.160051	0.138692	0.00244776	0.447439	0.454474	0.215597	0.232281	0.252795	0.157322	0.198608	0.173518	0.163179	0.203214	0.116116	0.388093	0.131375	0.111965	0.277447	0.0228952	0.104052	0.193185	0.118688	0.0682621	0.171341	0.0944658	0.0876575	0.308496	0.0533488	0.0271753
Colon Cancer	HCT-116	4	3	0.158252	0.162954	0.119829	0.0687181	0.114741	0.0521367	0.392622	0.00936427	0.0748919	0.391034	0.322463	0.320766	0.234102	0.101229	0.144091	0.432437	0.232664	0.237274	0.30589	0.231254	0.640733	0.616694	0.326524	0.192122	0.300028	0.0508751	0.158449	0.13336	0.0743869	0.323661	0.150016	0.0419809	0.0912161	0.0595887	0.349633	0.954493	0.0910783	0.0392784	0.0504016	0.0154653	0.0474005	0.0313049	0.0213881	0.268337	0.00272597	0.0695391
Colon Cancer	HCT-15	4	15	0.307729	0.391359	0.301439	0.648243	0.195302	0.274012	0.15617	0.0203798	0.256502	0.322209	0.609682	0.613395	0.331716	0.378492	0.363324	0.371334	0.414274	0.109114	0.409864	0.276323	0.46162	0.46631	0.281877	0.373732	0.0202487	0.0373034	0.153017	0.314969	0.411558	0.477311	0.206854	0.627449	0.272826	0.180109	0.370789	0.033702	0.411545	0.290887	0.0120479	0.475109	0.347701	0.525084	0.516324	0.0402678	0.293478	0.206136
Colon Cancer	HT29	4	1	0.210466	0.127968	0.211285	0.0981611	0.144666	0.178106	0.610669	0.262885	0.166348	0.175498	0.519529	0.523241	0.0826138	0.349347	0.265645	0.253442	0.32412	0.32873	0.0984218	0.262036	0.707405	0.709751	0.198377	0.283578	0.361281	0.164427	0.249905	0.224815	0.181575	0.0486903	0.46096	0.294898	0.182672	0.0655196	0.126689	0.415003	0.0881778	0.148234	0.46366	0.0310938	0.142347	0.0406109	0.103052	0.359793	0.101463	0.0678181
Colon Cancer	KM12	4	17	0.247262	0.216643	0.45425	0.801054	0.40245	0.484345	0.651684	0.454671	0.409313	0.0565002	0.762494	0.766206	0.520547	0.502962	0.486037	0.766858	0.0695062	0.571695	0.394801	0.43932	0.386624	0.390142	0.660945	0.259888	1.28878	0.444219	0.49287	0.467781	0.00505009	0.217214	1.21719	0.0396944	0.425637	0.00917937	0.360032	0.657968	0.165857	0.399949	0.00467012	0.428873	0.409749	0.447876	0.437404	0.602758	0.363527	0.418964
Colon Cancer	SW-620	4	9	0.367279	0.268588	0.133491	0.480296	0.0372338	0.129073	0.208532	0.133913	0.0885542	0.289998	0.441735	0.445448	0.136394	0.185746	0.0341222	0.446099	0.246327	0.250936	0.0404167	0.217592	0.654395	0.630357	0.340187	0.205784	0.00276434	0.108729	0.172111	0.147022	0.0791053	0.194667	0.0702028	0.0678814	0.104878	0.122122	0.0473211	0.337209	0.0995547	0.131689	0.316089	0.0986361	0.102954	0.117259	0.106854	0.282	0.119164	0.940831
CNS Cancer	SF-268	12	14	0.532958	0.0265163	0.0634039	0.192031	0.139903	0.00454834	0.0238758	0.0971011	0.108341	0.862274	0.197581	0.195057	0.273257	0.0572045	0.373984	0.249204	0.325641	0.0540411	0.000762416	0.00702817	0.904278	0.907796	0.143292	0.00888916	0.330552	0.0697524	0.0247839	0.0498732	0.0355369	0.243091	0.0390624	0.116776	0.0920167	0.196951	0.227245	0.140314	0.00242441	0.0660412	0.0187503	0.0824617	0.303396	0.145356	0.0704579	0.0851044	0.131845	0.335005
CNS Cancer	SF-295	12	15	0.0211789	0.143684	0.121528	0.116927	0.00930762	0.128614	0.000737899	0.0912932	0.0765909	0.255412	0.249661	0.255694	0.560027	0.109633	0.162716	0.0443548	0.188884	0.238973	0.06971	0.0454796	0.330267	0.339648	0.0886566	0.193821	0.00708779	0.170419	0.160148	0.135059	0.0342408	0.205643	0.0106127	0.30068	0.0929151	0.0246341	0.2005	0.0212448	0.231634	0.676507	0.0229254	0.127746	0.160356	0.157872	0.147112	0.00308321	0.119933	0.116251
CNS Cancer	SF-539	12	16	0.0646357	0.208194	0.142353	0.0741255	0.0707938	0.0631562	0.235752	0.0915961	0.0974157	0.0726322	0.481648	0.480438	0.223585	0.215863	0.0236488	0.215715	0.255188	0.259798	0.0142285	0.10705	0.931969	0.931969	0.159391	0.214646	0.310228	0.0918122	0.180973	0.155883	0.364424	0.140562	0.00395285	0.131305	0.11374	0.0767195	0.0481353	0.216267	0.0421397	0.0705521	0.120994	0.0157219	0.0699243	0.00453887	0.00504536	0.274	0.0452632	0.0695568
CNS Cancer	SNB-19	12	2	0.590077	0.308161	0.398945	0.223809	0.164376	0.526827	0.706534	0.484664	0.354008	0.691188	0.0117452	0.00996314	0.549288	0.7417	0.434495	0.708086	0.511781	0.51639	1.1636	0.68961	0.441929	0.445447	0.415984	0.471238	0.30632	0.374183	0.437565	0.412476	0.648895	0.83862	0.548472	0.0215704	0.370332	0.412012	0.439431	0.602663	0.409426	0.440892	0.350482	0.572615	0.37888	0.62259	0.613831	0.547453	0.365519	0.416174
CNS Cancer	SNB-75	12	5	0.0996951	0.283107	0.214263	0.0546296	0.374871	0.399666	0.169674	0.513224	0.169326	0.359458	0.180627	0.186724	0.256547	0.860059	0.170804	0.322299	0.000199887	0.331708	0.254012	0.168774	0.00408439	0.0169829	0.0582807	0.286556	0.252531	0.366269	0.252883	0.227793	0.143426	0.24103	0.0946407	0.0752241	0.18565	0.860059	0.649236	0.57605	0.457202	0.00246503	0.113549	0.10674	0.305907	0.145455	0.138669	0.362771	0.212668	0.310263
CNS Cancer	U251	12	9	0.222183	0.0263863	0.230111	0.0498067	0.158552	0.248701	0.0297648	0.0769977	0.185174	0.318749	0.156878	0.162954	0.0517812	0.314249	0.115169	0.306941	0.112397	0.347556	0.14014	0.0929437	0.751015	0.726976	0.217203	0.302404	0.0720397	0.197984	0.268731	0.243642	0.208626	0.222469	0.392157	0.48412	0.201498	0.120999	0.222488	0.560202	0.00293515	0.263308	0.0527175	0.128907	0.206555	0.151445	0.141461	0.378619	0.113922	0.134809
Melanoma	LOX IMVI	10	1	0.724364	0.103673	0.0765997	0.270205	0.202496	0.518183	0.276946	0.0761781	0.121537	1.01729	0.231644	0.235357	0.142375	0.14834	0.251738	0.211737	0.245929	0.0408453	0.15894	0.142462	0.444304	0.420266	0.182672	0.00430667	0.474641	0.0792656	0.0379798	0.063069	0.163887	0.0763335	0.327667	0.423686	0.930772	0.119735	0.151574	0.127118	0.110396	0.262841	0.0462718	0.171485	0.0792098	0.165124	0.0836537	0.0719086	0.145041	0.153147
Melanoma	MALME-3M	10	2	0.291136	0.649579	0.276099	0.833648	0.145129	0.688921	0.292854	0.0709643	0.321036	0.368442	0.0321449	0.0358574	0.233815	0.5604	0.526482	1.29841	0.163263	0.158654	0.48816	0.0669263	0.244805	0.220767	1.35042	0.203806	1.32861	0.554965	0.237479	0.262568	0.157754	0.0144704	0.245498	0.317233	1.13027	0.0424142	0.0335584	0.458633	0.42059	0.207903	0.649579	0.301476	1.35042	0.331763	0.289681	0.282772	0.315891	0.142588
Melanoma	M14	10	14	0.450449	0.554277	0.215024	0.131781	0.207547	0.230946	0.390891	0.325488	0.259961	0.578839	0.0932202	0.0969327	0.460896	0.424929	0.100466	0.0975845	0.102188	0.0975786	0.289733	0.270699	1.0559	1.05942	0.00832809	0.142731	0.329464	0.191911	0.176404	0.201493	0.384564	0.337363	0.215719	0.182729	0.243637	0.324135	0.328484	0.0113056	0.270959	0.409322	0.277812	0.366779	0.252543	0.346266	0.35263	0.0665154	0.270732	0.227803
Melanoma	MDA-MB-435	5	11	0.331349	0.403767	0.245219	0.327336	0.351356	0.28415	1.14321	0.219208	0.290156	0.326251	0.063025	0.0667375	0.289332	1.30183	1.31954	1.3022	0.132383	0.685943	0.411496	0.83059	0.275685	0.251647	0.654077	0.572908	0.250582	0.472527	0.643323	0.231688	0.159775	0.217396	0.346063	0.482163	0.273832	0.427638	0.426031	0.0415008	0.223668	0.588264	0.895357	0.317988	0.307175	0.287739	0.346924	0.0967106	0.307294	0.137965
Melanoma	SK-MEL-2	10	5	0.0468664	0.0610158	0.0176103	0.203082	0.039772	0.119816	0.438265	0.0171887	0.0625473	0.0647082	0.191289	0.196792	0.20345	0.0610086	0.00288998	0.277111	0.0952253	0.0998347	0.359392	0.17515	0.503293	0.479255	0.359922	0.0546827	0.164774	0.0165935	0.0210096	0.00407961	0.0473204	0.0137828	0.207028	0.132173	0.0462231	0.102286	0.10947	0.186108	0.162101	0.0855853	0.0270433	0.118814	0.104002	0.0962763	0.10626	0.130898	0.101967	0.0258758
Melanoma	SK-MEL-28	10	8	0.141603	0.0675678	0.00023569	0.000802201	0.0225314	0.498869	0.369021	0.137133	0.0447014	0.496083	0.331451	0.337378	0.0895521	0.342991	0.0997437	0.0666638	0.48911	0.117681	0.764895	0.14829	0.521139	0.497101	0.0226537	0.0725287	0.23419	0.00243017	0.0388556	0.77546	0.0692291	0.0532852	0.356319	0.0447689	0.0283772	0.108876	0.122847	0.0630146	0.0999773	0.0365657	0.227297	0.0630547	0.0115893	0.0422844	0.0525117	0.242313	0.023641	0.0624769
Melanoma	SK-MEL-5	10	7	0.114442	0.301465	0.063858	0.282947	0.214452	0.0122541	0.570189	0.131674	0.108795	0.156201	0.244386	0.248098	0.417789	0.341074	0.0960295	0.0251685	0.0489776	0.323554	0.153829	0.262144	0.204389	0.21846	0.113366	0.00843507	0.26556	0.0775718	0.025238	0.0503273	0.0771175	0.0600305	0.292225	0.57004	0.0924708	0.185187	0.148454	0.257752	0.37439	0.126909	0.563577	0.155584	0.0943954	0.122808	0.129661	0.0846503	0.160948	0.140405
Melanoma	UACC-257	10	21	0.380864	0.630088	0.216532	0.130273	0.248573	0.658115	0.435237	0.267288	0.261469	0.467234	0.091712	0.0954246	0.54645	0.25993	0.0982123	0.0960764	0.103696	0.0990868	0.527791	0.516682	0.357063	0.36347	0.00983621	0.144239	0.618002	0.27812	0.177912	0.203001	0.468325	0.189765	0.127033	0.184237	0.245145	0.484475	0.214533	0.0128137	0.338884	0.236656	0.38682	0.0428617	0.274997	0.00711356	0.0016463	0.0680235	0.300889	0.146788
Melanoma	UACC-62	10	20	0.295624	0.377672	0.173947	0.209555	0.324542	0.207127	1.02298	0.318531	0.218884	0.0739978	0.442431	0.448189	0.215709	0.235059	0.157209	0.336363	0.0611119	0.0565024	0.15709	0.107385	0.346956	0.322918	0.196837	0.101654	0.550173	0.441765	0.135327	0.160417	0.187207	0.410983	0.124569	0.117176	0.20256	0.33193	0.171948	0.242878	0.108119	0.901984	0.444457	0.218281	0.22543	0.196752	0.207112	0.0254391	0.210557	0.167972
Ovarian Cancer	IGROV1	6	10	0.111781	0.08921	0.167836	0.136263	0.175179	0.0284502	0.0846754	0.0991769	0.212773	0.0905092	0.45212	0.457921	0.185585	0.0199291	0.011894	0.144772	0.0550006	0.0503911	0.112825	0.0820824	0.353068	0.329029	0.0388594	0.0955431	0.413169	0.107897	0.129216	0.154305	0.0988427	0.186948	0.0934204	0.637304	0.196449	0.447998	0.146594	0.0358819	0.0134525	0.241603	0.0873686	0.139502	0.142519	0.111776	0.119405	0.0193279	0.229911	0.0343253
Ovarian Cancer	OVCAR-3	6	1	0.013435	0.0393345	0.0284726	0.529076	0.0776644	0.139098	0.349345	0.226997	0.0164645	0.0153087	0.0286017	0.102781	0.0227303	0.110578	0.127981	0.341081	0.141308	0.145918	0.244634	0.013543	0.549376	0.525338	0.235168	0.100766	0.0122021	0.136287	0.0670925	0.0420032	0.0588145	0.33473	0.178	0.269662	0.000140297	0.0562034	0.107445	0.232191	0.0943008	0.279573	0.507061	0.0190205	0.0265013	0.00418955	0.00509947	0.176981	0.00141268	0.0457014
Ovarian Cancer	OVCAR-4	6	2	0.589867	0.572354	0.128791	0.161092	0.158162	0.189912	0.489313	0.294219	0.155146	0.627498	0.48712	0.486081	0.182334	0.156685	0.0776168	0.512691	0.874239	0.270813	0.239833	0.263051	0.137368	0.122124	0.406779	0.272376	0.0747351	0.0714175	0.310724	0.213614	0.121021	0.254876	0.0178681	0.391474	0.17147	0.263346	0.038514	0.59023	0.0555923	0.338278	0.473946	0.0704436	0.159073	0.0721271	0.153863	0.675607	0.0966271	0.164797
Ovarian Cancer	OVCAR-5	6	3	0.860696	0.173551	0.264335	0.293214	0.449641	0.248412	1.19001	0.716831	0.219398	1.19001	0.572579	0.576291	0.870925	0.3839	0.435326	0.576943	0.132103	0.116047	0.123231	0.412389	0.576539	0.580057	0.47103	0.336628	1.09887	0.246938	0.302955	0.277866	0.341554	0.474616	0.382566	0.431249	0.235722	0.301837	0.47801	0.468053	0.750801	0.41128	0.437919	0.191566	0.275688	0.211957	0.20506	0.412843	0.297755	0.356584
Ovarian Cancer	OVCAR-8	6	5	0.00114137	0.00895738	0.115709	0.0594274	0.138005	0.088282	0.00715837	0.114172	0.0707719	0.0233657	0.373985	0.380337	0.166183	0.157335	0.139972	0.428317	0.228545	0.294844	0.226073	0.202644	0.725165	0.728683	0.322405	0.188002	0.162347	0.146187	0.154329	0.12924	0.00374603	0.0163094	0.11658	0.0500991	0.0870961	0.189865	0.213925	0.319427	0.148329	0.140156	0.0457577	0.263529	0.0816807	0.235694	0.240573	0.412374	0.0218026	0.14044
Ovarian Cancer	NCI/ADR-RES	5	2	0.1058	0.215477	0.101188	0.101755	0.019768	0.355617	0.417382	0.0945736	0.056251	0.228694	0.0618154	0.0645945	0.204717	0.220754	0.117926	0.0497271	0.214024	0.43005	0.0345667	0.0455127	0.66187	0.0534143	0.0414847	0.973134	0.030379	0.48152	0.325092	0.114719	0.167055	0.307893	0.156138	1.02687	0.0725752	0.130102	0.0839439	0.304906	0.48803	0.443103	0.176484	0.274858	0.37087	0.324833	0.316074	0.215848	0.10596	0.152176
Ovarian Cancer	SK-OV-3	6	11	0.533011	0.241156	0.0633503	0.0472806	0.131836	0.323379	0.0178096	0.227081	0.108287	0.862328	0.316033	0.218768	0.435181	0.279405	0.0135841	0.00654505	0.0494852	0.0540947	0.0679667	0.0235847	0.203882	0.217953	0.0596212	0.00894269	0.0949032	0.286976	0.0247304	0.0498197	0.466259	0.54837	0.107861	0.12804	0.0919632	0.316252	0.862328	0.140368	0.312422	0.179842	0.0616736	0.0381755	0.0806581	0.000718662	0.0116557	0.0851579	0.02993	0.0739115
Renal Cancer	786-0	9	18	0.098869	0.00478093	0.129447	0.0715277	0.00355148	0.107772	0.309567	0.0786906	0.0845102	0.200434	0.478752	0.485422	0.0876855	0.472202	0.033317	0.442055	0.00485138	0.246892	0.0699987	0.0892115	0.650351	0.626313	0.336143	0.20174	0.19224	0.0973201	0.168067	0.142978	0.944875	0.0529871	0.109974	0.271886	0.100834	0.142514	0.0417434	0.132609	0.0150434	0.101396	0.0881472	0.0629974	0.095419	0.0803552	0.0701722	0.423465	0.0705558	0.022892
Renal Cancer	A498	9	13	0.0451005	0.246493	0.081466	0.124677	0.192677	0.2151	0.020965	0.0477687	0.0365289	0.0230567	0.360826	0.36705	0.423913	0.116007	0.259982	0.394074	0.287444	0.329087	0.197522	0.177939	0.60237	0.578331	0.288162	0.153759	0.916	0.0677521	0.120086	0.0949966	0.208036	0.119702	0.0619924	0.529857	0.0528531	0.131186	0.526061	0.208991	0.944292	0.594072	0.203369	0.0592487	0.141692	0.0980937	0.00391963	0.297643	0.143535	0.18872
Renal Cancer	ACHN	9	23	0.122492	0.258112	0.0576891	0.155309	0.028823	0.0448509	0.0010079	0.0194999	0.102626	0.161344	0.27877	0.276479	0.356797	0.00543471	0.000433937	0.0502055	0.0551465	0.0597559	0.70697	0.0801783	0.463215	0.439176	0.117179	0.0146039	0.139406	0.016981	0.0190692	0.0441584	0.0524308	0.191498	0.18357	0.219368	0.0863019	0.309695	0.22888	0.302705	0.318083	0.430498	0.259151	0.115981	0.211992	0.165956	0.157196	0.0908192	0.154779	0.0233073
Renal Cancer	CAKI-1	9	15	0.150496	0.0682107	0.0217094	0.0624848	0.0833889	0.111924	0.0751828	0.0895984	0.770962	0.227166	0.286534	0.290247	0.548861	0.321046	0.134233	0.0135127	0.0911261	0.0957356	0.216436	0.0244798	0.240057	0.252955	0.0219476	0.0505836	0.812824	0.115566	0.447989	0.00817873	0.0637346	0.0968148	0.235221	0.524587	1.09603	0.370111	0.164035	0.182009	0.509034	0.483978	0.206266	0.151961	0.118808	0.201936	0.193176	0.126799	0.00534455	0.0855442
Renal Cancer	RXF 393	9	16	0.0996147	0.260721	0.0220622	0.153074	0.0247981	0.0916474	0.986084	0.00542433	0.0228749	0.432244	0.396529	0.394768	0.103745	0.432288	0.0049397	0.24784	0.32276	0.267806	0.220521	0.0132403	0.740996	0.745686	0.103974	0.0943552	0.27781	0.245756	0.0606821	0.966938	0.0417038	0.536124	0.673414	0.152262	0.00655068	0.0626137	0.235723	0.262715	0.343817	0.00598943	0.155331	0.0191119	0.196985	0.0336019	0.0437405	0.17057	0.20872	0.125754
Renal Cancer	SN12C	9	8	0.347277	0.373177	0.362315	0.195234	0.325334	0.513205	0.498552	0.593038	0.317378	0.33784	0.220237	0.22274	0.440618	0.403941	0.446774	0.213769	0.47515	0.47976	1.12697	0.500182	0.143968	0.131069	0.139786	0.434608	1.19685	0.44435	0.400935	0.375845	0.225676	0.526718	0.0549142	0.174324	0.333702	0.302074	0.63372	0.566033	0.461351	0.684256	0.371154	0.428563	0.415559	0.464378	0.453175	0.510823	0.319339	0.480821
Renal Cancer	TK-10	9	24	0.0338433	0.542943	0.02385	0.0375962	0.0115677	0.371716	0.459952	0.0839796	0.021087	0.0571819	0.197231	0.19494	0.258238	0.366605	0.337808	0.114294	0.136686	0.141295	0.165319	0.194809	0.544754	0.520716	0.0242519	0.0961431	0.858384	0.19241	0.06247	0.0373807	0.0352664	0.0162079	0.239736	0.325384	0.00476282	0.0613526	0.237526	0.215486	0.0985018	0.38079	0.0317756	0.418577	0.174251	0.393273	0.332432	0.172358	0.0414078	0.104846
Renal Cancer	UO-31	9	4	0.24722	0.101723	0.0899969	0.228959	0.26529	0.13468	0.205353	0.0127812	0.134934	0.340699	0.318979	0.32463	0.840143	0.252758	0.0770211	0.089448	0.0228387	0.0274481	0.034986	0.129362	0.430907	0.406869	0.179433	0.348356	0.744537	0.111076	0.0513769	0.0764662	0.136158	0.613774	0.20336	0.150346	0.11861	0.41903	0.280431	0.113721	0.112724	0.0130507	0.00952931	0.121693	0.0960979	0.102943	0.11337	0.363582	0.174354	0.00600365
Prostate Cancer	PC-3	11	1	0.244081	0.405591	0.179278	0.168376	0.334812	0.11467	0.0732336	0.170327	0.224215	0.565716	0.128966	0.132678	0.281072	0.456494	0.425899	0.473452	0.0664424	0.620002	0.4066	0.377564	0.341626	0.317588	0.554863	1.04028	0.304626	0.443413	0.633733	0.165747	0.25834	0.255738	0.223789	0.391745	0.207891	0.447222	0.321604	0.30501	0.500879	0.216079	0.242066	0.236249	0.230761	0.215226	0.225498	0.0307697	0.250902	0.267078
Prostate Cancer	DU-145	11	3	0.187247	0.0724503	0.0513519	0.557223	0.108092	0.0327616	0.103244	0.05946	0.096289	0.279431	0.256892	0.260604	0.855401	0.0664087	0.0406316	0.449545	0.0614836	0.552419	0.293935	0.117075	0.469552	0.445514	0.526757	0.432372	0.100346	0.0945271	0.477632	0.0378212	0.149246	0.399793	0.665457	0.323611	0.0799648	0.425993	0.114215	0.152366	0.180518	0.140652	0.11414	0.122318	0.113308	0.172293	0.163534	0.0971564	0.0274811	0.0559017
Breast Cancer	MCF7	5	1	0.972294	0.369905	0.375933	0.469519	0.427867	0.0493931	0.0470732	0.666365	0.330996	1.30161	0.684177	0.687889	0.382197	0.226254	0.505539	0.438339	0.230691	0.336333	0.499619	0.361003	0.313218	0.297974	0.000347894	0.485065	0.174231	0.480064	0.00600465	0.389464	0.337998	0.505927	0.475386	0.187942	0.34732	0.718882	0.445284	0.579651	0.707427	0.601626	0.166763	0.312643	0.450123	0.30407	0.0196506	0.127321	0.371155	0.505693
Breast Cancer	MDA-MB-231/ATCC	5	5	0.153687	0.231016	0.254036	0.0220542	0.30597	0.301387	0.353555	0.254457	0.209099	0.0419119	0.330463	0.329148	0.212274	0.324003	0.820286	0.80295	0.112235	0.156517	0.217479	0.820286	0.586839	0.590356	0.121549	0.606962	0.281396	0.0100995	0.20042	0.478999	0.783645	0.315212	0.52907	0.127235	0.225423	0.193795	0.121332	0.457754	0.00992021	0.365981	0.24855	0.190745	0.220007	0.211516	0.201288	0.402544	0.188778	0.233754
Breast Cancer	HS 578T	5	6	0.0714906	0.279046	0.0414391	0.175234	0.0154347	0.00591213	0.174468	0.0186905	0.0863761	0.250804	0.46003	0.458269	1.11576	0.0179007	0.28806	1.11576	0.152271	0.482163	0.169563	0.0563686	0.804497	0.809188	0.417024	0.849106	0.134064	0.0846143	0.32684	0.0279084	0.317908	0.393171	0.198617	0.376288	0.0700519	0.187204	0.143372	0.161491	1.00507	0.795725	0.0325995	0.0826132	0.228242	0.0412412	0.0484931	0.107069	0.0143851	0.200509
Breast Cancer	BT-549	5	13	0.280909	0.249482	0.374148	0.312702	0.0309049	0.110882	0.22888	0.196921	0.329211	0.225248	0.184669	0.187045	0.556095	0.68246	0.700173	0.682837	0.486984	0.700173	1.13881	0.491643	0.895052	0.871014	0.101256	0.48685	0.700173	0.700173	0.700173	0.387679	0.484268	0.241387	0.484069	0.021891	0.345535	0.265037	0.489802	0.254096	0.445577	0.0738944	0.927361	0.700173	0.0783012	0.700173	0.700173	0.522657	0.203846	0.700173
Breast Cancer	T-47D	5	14	0.058269	0.0378144	0.0147943	0.572343	0.120931	1.08912	0.812969	0.312913	0.0597313	0.0845149	0.29345	0.297162	0.128595	0.0333937	0.0771892	0.6557	0.50414	0.425347	1.08912	0.0415814	0.505497	0.506627	0.723111	0.875792	0.205589	0.684023	0.46925	0.747829	0.103551	0.424881	0.666455	0.251738	0.0434071	0.0750345	0.474635	0.188924	0.402812	0.884634	0.359348	0.157072	0.160532	0.152608	0.165456	0.133714	0.0791062	0.0849573
Total matching score CDC25C				16.3144	13.033	13.1297	15.7117	10.9999	14.8836	20.9492	13.6421	11.4771	21.0772	19.54	19.6729	19.6529	16.7852	14.5602	21.3883	13.3226	14.9866	20.531	13.2853	28.5019	27.6354	14.9365	16.1631	24.6675	12.7815	13.0447	14.2414	15.0667	16.49	18.2217	16.6055	12.4892	13.4775	16.421	17.5479	17.7357	19.585	13.978	11.4614	13.0822	12.4166	12.0314	15.4013	10.7699	13.019
[truncated: 60 more columns]

## Sheet: ranking 106 structures
106 STRUCTURES	Total matching score CDC25A	Total matching score CDC25B	Total matching score CDC25C	Average total matching score for all CDC25s
E7263	10.1099	15.4774	10.7699	12.1191	24 selected structures
391557	10.8477	14.7065	10.9999	12.1847
G5918	9.85972	15.6964	11.3396	12.2986
F5312	11.5448	15.7054	10.2808	12.5103
J3955	11.0476	14.9049	11.8959	12.6161
SML0701	11.1278	15.5044	11.4455	12.6926
O0288000	11.8765	15.6898	10.9582	12.8415
406252	11.2296	15.9821	11.4771	12.8963
E7887	10.4143	15.5149	13.019	12.9827
D0268	11.5874	15.4569	13.0822	13.3755
PZ0240	13.3508	16.1904	10.7709	13.4374
D0143	11.963	16.9092	11.4614	13.4445
O0380	11.9361	16.0665	12.4167	13.4731
N1415	12.2585	16.0338	12.1473	13.4798
PZ0261	13.0667	15.9478	11.5284	13.5143
PZ0191	13.6334	16.3451	11.1789	13.7191
M6690	12.6903	15.9201	12.8134	13.8079
B8063	12.3147	16.8783	12.4892	13.8941
798827	13.8264	15.4337	12.7815	14.0138
370053	11.8927	17.2228	13.1297	14.0817
S7389	13.8758	16.7033	11.8573	14.1454
D9006	12.9651	17.7431	12.0314	14.2465
M8046	12.6803	17.8345	13.2222	14.579
D0756	13.5182	18.0456	12.4166	14.6601
B8685	13.6745	17.3873	13.4775	14.8464
T1692	14.1433	16.9506	13.4963	14.8634
402400	13.3632	17.6785	13.6421	14.8946
PZ0235	13.515	18.4083	12.9346	14.9526
Y0000457	15.3288	16.5086	13.373	15.0701
SML0279	13.4039	16.3349	15.7668	15.1685
A5475	15.7151	16.9885	13.0447	15.2494
SML0789	16.0233	15.6848	14.0456	15.2512
546062	14.2121	17.2516	14.5602	15.3413
73130	14.4346	18.4866	13.2853	15.4021
F0372000	13.4189	18.9593	14.7894	15.7226
39235	12.9858	19.3222	14.8836	15.7305
SML1256	13.4966	17.8096	15.9144	15.7402
S5317	14.7273	17.2898	15.3911	15.8027
A6351	15.1205	18.2331	14.2414	15.865
A8486	14.7875	18.2613	15.0667	16.0385
SML0709	15.9368	17.6613	14.7443	16.1142
P5624	15.6791	18.8142	13.9906	16.1613
G5169	15.6904	17.6616	15.377	16.243
307505	17.0183	18.75	13.033	16.2671
S9070	15.1321	19.9719	13.7741	16.2927
C8863	16.6069	18.3428	13.978	16.3093
Y0001156	15.8788	17.7202	15.5983	16.3991
PHR1388	17.159	18.4173	13.6226	16.3996
S7690	15.5358	18.8488	15.4211	16.6019
760668	16.4984	18.5123	14.9365	16.6491
649538	17.5616	19.9267	13.3226	16.937
SML0574	16.7387	19.4096	14.6708	16.9397
53404	15.6741	18.5776	16.7852	17.0123
B8688	13.3506	21.2753	16.421	17.0156
714291	18.7119	17.6205	14.9866	17.1063
B0435	16.608	18.4857	16.49	17.1946
PZ0262	15.5414	20.1943	15.875	17.2036
PZ0031	15.8851	19.4791	16.3205	17.2282
17336	14.3617	21.2241	16.3144	17.3001
S3313	16.258	20.2867	15.5667	17.3705
761516	17.3222	19.0251	16.1631	17.5035
S6451	17.5821	18.7773	16.5886	17.6493
D9131	14.5249	23.0743	15.4013	17.6668
B6688	16.0283	20.378	16.6055	17.6706
C5865	16.9792	19.6121	17.7357	18.109
R7772	18.2123	18.6423	18.5755	18.4767
S6445	17.7728	20.2122	17.818	18.601
SML1451	17.0981	22.7267	16.0315	18.6187
F9553	18.8099	20.7095	16.7678	18.7624
SML0313	18.0027	20.3847	18.0771	18.8215
S4568	16.9052	21.6142	18.243	18.9208
SML0575	16.5255	20.7996	19.5652	18.9634
SML0526	17.4617	20.5039	19.1899	19.0518
PZ0188	17.6085	22.6937	17.2823	19.1948
B8810	21.2081	19.1189	17.5479	19.2917
B152	17.809	21.949	18.2217	19.3266
PZ0115	17.6611	22.0393	18.5149	19.4051
46527	17.1114	21.5198	19.6529	19.428
SML1250	15.7635	23.7562	18.946	19.4885
SML1465	17.613	21.0993	19.8791	19.5305
SML0432	18.7607	21.1855	18.8259	19.5907
37043	20.9214	22.7499	15.7117	19.7943
C7493	18.5937	21.4683	19.585	19.8823
PZ0241	18.9769	22.5082	18.5279	20.0043
72963	17.216	23.8399	20.531	20.529
SML1084	17.6787	24.1711	20.5881	20.8126
S8951	19.68	21.1091	21.9086	20.8993
39382	19.4038	23.4548	20.9492	21.2693
SML1660	18.0027	23.8764	22.007	21.2953
SML0686	20.1237	23.9949	20.7873	21.6353
SML1149	20.9782	24.0357	21.5908	22.2016
SML1414	21.2723	25.0458	20.3122	22.2101
446033	19.4125	26.1613	21.0772	22.217
55607	22.2309	23.5597	21.3883	22.393
461679	25.3813	23.1157	19.54	22.679
SML1166	22.8105	23.0172	22.5781	22.8019
461687	25.7091	23.4746	19.6729	22.9522
F9803	23.389	24.205	22.8323	23.4754
SML0579	22.0678	27.0609	21.4884	23.539
SML1652	20.9553	28.1968	23.2244	24.1255
793329	23.2922	26.4509	24.6675	24.8035
SML1478	22.9899	31.6672	24.7293	26.4621
G9797	24.2664	30.5633	25.2585	26.6961
P2803	26.6398	29.611	28.6599	28.3036
733016	30.8846	30.963	27.6354	29.8276
733008	31.7768	32.2018	28.5019	30.8269
