# Supplementary material for: In Silico Identification of Small Molecules as New Cdc25 Inhibitors through the Correlation between Chemosensitivity and Protein Expression Pattern
Source: Int J Mol Sci. 2021 Apr 2;22(7):3714. doi: 10.3390/ijms22073714 (PMC8038176; doi:10.3390/ijms22073714)
Supplement: Supplementary file 1 [file ijms-22-03714-s001.zip › ijms-1160622-supplementary/S5- predicted and normalized GI50 for 106 selected structures.xlsx]

## Sheet: predicted GI50 DRUDIT
Panel Name	Cell Name	Panel Number	Cell Number	17336	307505	370053	37043	391557	39235	39382	402400	4062	446033	461679	461687	46527	53404	546062	55607	649538	714291	72963	73130	733008	733016	760668	761516	793329	798827	A5475	A6351	A8486	B0435	B152	B6688	B8063	B8685	B8688	B8810	C5865	C7493	C8863	D0143	D0268	D0756	D9006	D9131	E7263	E7887
Leukemia	CCRF-CEM	7	3	5.36	6.42	5.65	4	5.67	5.14	6.69	5.84	4	4.92	4	4	4.99	5.84	4.33	4.64	4	4	6.1	4.64	4.8	4.79	4.72	4	5.26	5.18	4	4	4.76	5.02	5.73	5.8	4	5.37	5.34	5.27	5.32	7.37	6.08	5.33	5.79	4.97	4.97	5.97	5.23	7.05
Leukemia	HL-60(TB)	7	8	6.35	6.27	4	4	5.47	5.25	7.07	5.56	4	5.65	4	4	5.08	5.55	4.84	5.5	4	4	5.63	4.94	4.98	4.97	4.84	4	4.86	4.76	4	4	4.9	5.11	7.5	5.67	4	5.13	5.43	4	5.75	7.63	6.22	4.87	5.67	4.92	5.15	5.08	4.68	5.65
Leukemia	K-562	7	5	5.34	6.37	4	4.69	5.28	5.32	6.47	5.15	4	5.32	4	4	4.9	4.81	5.05	4.88	4.95	4	5.39	5.05	4.89	4.61	4.83	4	5.03	5.12	4	4	4.7	4.73	6.35	5.18	4	5.07	5.6	4	4	7.38	6.55	5.08	4.63	5.14	5.15	5.02	4.72	4.85
Leukemia	MOLT-4	7	6	5.35	6.19	4	4	5.54	5.77	6.98	6.01	4	5.31	4	4	5.18	5.46	5.94	5.52	4	4	6.38	4.87	4.96	4.95	5.48	4	5.66	5.67	4	4	4.95	5.28	6.86	5.23	4	5.21	5.38	4.74	5	7.48	6.86	5.58	5.64	5.71	5.73	5.54	5.28	6.95
Leukemia	RPMI-8226	7	10	5.1	6.2	4	4	5.57	5.2	6.61	4.77	6.85	4.95	4	4	5.02	5.75	5.81	5.41	4	4	5.45	4.66	5.15	5.14	4.63	4	5.15	4.88	4	4	5.2	4.96	6.92	5.5	4	5.1	5.54	4	5.17	7.06	6.04	6.05	5.14	7.95	7.95	4.91	8	5.76
Leukemia	SR	7	19	5.43	5.94	6.45	4.67	5.27	5.27	7.45	4.61	4	5.4	4	4	5.1	5.3	5.5	5.34	4	4	5.54	5.07	4.7	4.7	5.31	4.65	5.23	5.05	4	4	5.95	5.84	7.03	5.06	4	5.04	5.65	4	4.85	7.83	6.53	5.05	5.08	5.1	5.27	5.45	5.11	6.25
Non-Small Cell Lung Cancer	A549/ATCC	1	4	4.92	6.18	4	5.75	5.5	4.89	6.11	5.08	4	4.91	4.6	4.61	4.74	4.9	5.05	4	4	4	4.85	4.91	5.75	5.75	4	4	4	4.98	4	4	4.76	4.88	5.91	5.2	4	4.94	4.85	4.71	4.92	6.94	6.36	4.6	4.85	4.67	4.68	4.59	4.55	5.28
Non-Small Cell Lung Cancer	EKVX	1	8	5.1	5.97	5.75	4.76	5.44	5.07	5.24	5	4	5.09	4	4	4.63	4.93	5.25	4.75	4	4	4	4.62	4.55	4.54	4.73	4	4.82	5.47	4	4	4.82	4.92	6.46	5.03	4	5.02	4.99	5.65	4.82	6.72	6.19	4	5.26	4	4	4	4.58	4.98
Non-Small Cell Lung Cancer	HOP-62	1	26	4.59	5.75	4	5.03	5.32	4.89	6.6	5.2	4	4.58	5.08	5.08	4.47	5.75	5.12	4	5.75	4.95	5.75	4.57	4	4	4	4	5.03	5	4	4	4.47	4.93	6.22	5.22	4	5.12	4.79	4.84	4.84	6.76	6.17	4.38	4.75	4.67	4.67	4	4.62	4.83
Non-Small Cell Lung Cancer	HOP-92	1	29	5.14	6.19	5.75	4.99	7.45	5.83	5.83	5.51	4	4.6	5.21	5.22	5.05	5.31	5.78	5.34	4	4	5.72	5	4	4	5.3	4	5.44	5.75	4	5.31	4.98	4.61	7.14	5.13	4	5.13	5.65	5.75	5.13	7.12	5.45	5.27	5.67	5.4	5.42	4	5.3	5.58
Non-Small Cell Lung Cancer	NCI-H226	1	13	4.97	6.12	4	4.66	5.49	4.73	6.42	4.75	4	4.84	5.06	5.04	4.73	5.15	5.09	4.5	6.12	4	4.49	4.56	5.15	5.15	4.49	4	4.71	4.84	4	4.59	5.15	5.34	4.91	5.38	4	5.01	4.78	4	4.79	7.49	5.49	4.45	4.72	4.49	4.5	4.57	4.71	4.83
Non-Small Cell Lung Cancer	NCI-H23	1	1	4.83	6.13	4	4.73	5.3	4.97	6.91	5.62	4	4.81	4.57	4.58	4.96	4.96	6	5.45	4	4	5.07	4.59	4	4	4.73	4	5.09	5.77	4	4	4.82	5.11	6.38	5.14	4	4.8	5	4	4.93	7.57	6	4.51	5.7	4.67	4.68	4	4.97	4.94
Non-Small Cell Lung Cancer	NCI-H322M	1	17	5.01	5.99	4	4.41	4.97	5.79	5.92	4.82	4	5.08	4.39	4.67	4.46	5.75	5.56	4	5.05	4	4.35	4.36	4	4	4	4	4	4.67	4	4	4.45	4.65	6.54	5.03	4	4.77	5.4	4	4.53	5.85	6.16	4.29	5.39	4.33	4.34	4.44	4.59	4.81
Non-Small Cell Lung Cancer	NCI-H460	1	21	4	6.22	4	5.85	5.59	4.85	6.28	5.15	4	4	5.75	5.75	5.27	4.87	5.49	4.87	6.54	5.55	5.21	4.59	5.75	5.75	5.15	4	5.75	5.09	5.65	4	4.55	5.02	5.95	5.27	4	5.11	4.85	4	4.88	6.93	6.56	4.43	4.83	4.69	4.7	4.4	4.6	5.52
Non-Small Cell Lung Cancer	NCI-H522	1	3	5.07	6.52	4	6.75	5.56	5.16	7.33	6.25	4	5.16	4	4	5.11	5.24	5.42	5.38	5.33	4	5.84	4.77	4.8	4.79	5.2	4.3	5.09	5.31	4	4	4.58	5.13	6.98	5.86	4	5.41	5.47	5.07	5.45	8	6.7	4.87	5.08	4.92	4.97	5.12	5.14	5.37
Colon Cancer	COLO 205	4	10	5.06	6.34	4	4	5.39	5.11	4.81	5.02	4	5.37	4	4	4.78	4.9	4.81	4.7	4	6.15	4.87	4.92	4	4	4.68	4	4	5.1	4	6.55	4.74	5.07	6.15	5.66	4	5.08	5.1	6.15	4.87	6.93	5.84	5.05	5.12	5.1	5.1	4	4.8	5.11
Colon Cancer	HCC-2998	4	2	4.68	6.23	5.65	4	5.61	4.76	5.76	4.69	4	4.67	4.67	4.68	4.41	4.85	4.69	8	5.75	5.45	5.03	4.85	5.45	5.45	5.75	4	4.68	5.04	4	4	4.64	5.22	6.83	5.01	4	5.05	4.84	4.6	4.83	6.87	6.1	4.84	4.74	4.88	4.88	4	4.96	5.44
Colon Cancer	HCT-116	4	3	5.23	6.27	4	4.77	5.75	5.1	7.04	5.12	4	5.27	4.95	4.95	5.05	5.02	5.03	4	4	4	5.56	5.04	4	4	4	4	5.15	5.22	4	4	4.88	5.29	6.82	5.26	4	5.06	5.45	6.25	4.97	7	6.28	4.88	4.98	4.95	4.96	4	5.01	5.22
Colon Cancer	HCT-15	4	15	4.83	5.94	4	4	5.49	5.03	6.44	5.32	4	4.8	4	4	4.73	4.75	4.93	4.7	4	5.75	4.86	4.72	5.65	5.65	4.68	4	5.06	5.75	5.75	4	4.51	4.75	6.54	4.93	4	5.11	4.89	4.83	4.68	6.92	6.48	4	4.64	4	4	4.66	4.65	5.34
Colon Cancer	HT29	4	1	4.84	6.32	4	4.89	5.41	5.04	5.55	4.93	4	4.85	4	4	5	6.55	4.95	4.78	4	4	5.15	5.16	5.85	5.85	4.66	4	5.29	5.16	4	4	4.68	5.13	5.99	5.61	4	5.13	5.05	4	5.05	6.98	5.69	5.12	4.97	5.2	4.99	4	4.97	5.83
Colon Cancer	KM12	4	17	5.13	6.23	4	4	5.38	4.93	5.88	4.99	4	5.17	4	4	4.7	4.83	5.01	4	5.85	4	5.08	4.71	5.75	5.75	4	4.5	4	5.06	4	4	5.19	5.11	5.17	5.6	4	5.39	5.06	4	5.04	6.97	6.67	4.63	4.9	4.7	4.71	4	4.91	5.18
Colon Cancer	SW-620	4	9	4.51	5.9	4	4	5.47	4.99	6.08	4.99	4	4.68	4	4	4.98	4.82	5.54	4	4	4	5.23	5.04	4	4	4	4	4.89	5.1	4	4	4.71	4.85	6.49	5.25	4	5.02	5.15	4	4.99	6.91	6.67	4.66	4.86	4.73	4.74	4	4.67	7.95
CNS Cancer	SF-268	12	14	4	5.94	4	4.92	5.43	4.88	6.06	5.03	4	4	4.56	4.56	4.93	4.95	5.92	4	5.09	4	4.92	4.64	5.75	5.75	4	4	5.01	5.05	4	4	4.61	5.06	6.35	5.24	4	5.12	4.66	4	4.72	6.76	5.98	4.61	5.46	4.93	4.68	4	4.84	5.81
CNS Cancer	SF-295	12	15	4.98	6	4	4.68	5.54	4.97	6.4	5.24	4	4.7	4.86	4.87	4.39	5.62	5.85	5.38	5.23	4	5.07	4.77	5.25	5.25	4.72	4	4.87	4.9	4	4	4.75	4.83	6.6	5.05	4	5.09	4.88	4.61	4.68	7.82	6.18	4.53	5.58	4.57	4.58	4.44	4.63	5.1
CNS Cancer	SF-539	12	16	5.13	6.33	4	5.09	5.42	5.12	6.05	5.05	4	4.88	5.18	5.18	5.06	4.76	5.41	4.69	4	4	5.17	4.73	6.05	6.05	4.57	4	5.18	5.17	4	4	5.26	5.15	6.61	5.42	4	5.19	5.06	4.99	4.87	6.99	6.41	5.05	4.98	5.1	5.11	4.91	4.93	5.28
CNS Cancer	SNB-19	12	2	4.57	6.1	4	5.01	5.75	4.76	5.7	4.89	4	4.56	4.91	4.91	4.63	4	5	4.01	4	4	4	4.41	5.75	5.75	4.57	4	4.85	5.1	4	4	4.34	4.52	6.15	5.54	4	5	4.92	4	4.77	6.86	6.11	4	4.83	4	4	4	4.73	5.04
CNS Cancer	SNB-75	12	5	5	6.46	4	4.98	4.95	4.66	6.83	4.64	4	4.69	4.89	4.9	4.72	8	5.21	4.59	4.95	4	4.95	4.74	4.95	4.95	5.09	4	4.73	4.62	4	4	4.73	4.88	6.58	5.31	4	5.89	4.51	5.75	4.56	7.15	6.5	4.89	4.51	4.89	4.89	4	4.63	4.83
CNS Cancer	U251	12	9	4.85	6.2	4	5.02	5.42	4.95	6.53	5.17	4	4.74	4.88	4.89	4.99	4.73	5.4	4.68	4.67	4	5.12	4.83	4	4	4.66	4	4.91	5.12	4	4	4.67	4.91	6.13	5.78	4	5.1	4.97	5.75	4.99	6.87	6.29	4.87	4.84	4.92	4.93	4	4.99	5.34
Melanoma	LOX IMVI	10	1	5.75	5.86	4	4	5.53	5.75	6.53	4.99	4	5.65	4	4	4.81	5.17	5.56	4.07	4.82	4	5.11	4.76	4	4	4.94	4	5.13	5.04	4	4	4.75	4.77	6.79	5.48	4.75	4.85	5.04	4	4.81	6.52	6	4.85	4.78	4.95	4.68	4	4.84	5.29
Melanoma	MALME-3M	10	2	4.86	5.2	4	5.75	5.01	5.7	6.23	4.75	4	4.9	4	4	4.72	5.77	5.76	7.85	4	4	5.28	4.49	4	4	7.85	4	5.73	5.79	4	4	4.5	4.65	6.34	5.23	4.75	4.75	4.71	4.68	4.91	6.83	4.75	4.63	7.85	4.85	4.7	4.25	4.75	4.73
Melanoma	M14	10	14	5.17	6.32	4	4	5.26	5.01	6.49	5.12	4	5.14	4	4	4.96	5.56	4.79	4	4	4	5.1	4.75	5.75	5.75	4	4	4.87	4.97	4	4	4.85	5.01	6.39	5.17	4	5.1	5.08	4	4.83	7.13	6.13	5.03	4.88	5.08	5.08	4	4.8	5.12
Melanoma	MDA-MB-435	5	11	4.96	6.16	4	4.83	5.49	5.05	7.67	4.96	4	4.89	4	4	4.31	7.95	7.95	7.95	4	5.85	5.22	5.27	4	4	5.85	4.75	4.77	5.65	5.55	4	4.54	4.5	6.55	5.39	4	5.16	5.15	4	4.76	7.3	6.95	4.78	4.95	4.81	4.97	4	4.82	4.8
Melanoma	SK-MEL-2	10	5	4.88	5.95	4	5.03	5.32	5.16	6.89	4.99	4	4.86	4.61	4.62	4.91	5.09	5.04	5.65	4	4	5.45	4.85	4	4	5.65	4	4.9	5.03	4	4	4.68	4.9	6.03	5.29	4	5.08	4.83	4	4.91	6.79	5.98	4.87	5.02	4.92	4.93	4	4.89	4.97
Melanoma	SK-MEL-28	10	8	4.64	5.96	4	4.67	5.23	5.85	5.6	4.83	4	4.38	4.81	4.82	4.83	4	4.83	4.71	5.75	4	4	4.55	4	4	4.69	4	4.98	5.04	4	5.85	4.56	4.95	5.82	5.16	4	5.1	5.09	4.47	4.87	6.95	6.36	4.75	4.74	4.81	4.82	4.63	4.7	4.92
Melanoma	SK-MEL-5	10	7	4.91	6.23	4	4	5.58	4.85	7.03	5.07	4	4.9	4	4	5.05	5.75	5.18	4.79	4	5.25	5.12	4.89	4.85	4.85	4.77	4	4.95	5.07	4	4	4.66	4.9	5.82	5.61	4	5.11	5.05	4.7	5.06	6.98	6.74	4.84	4.86	4.86	4.86	4	4.93	5.29
Melanoma	UACC-257	10	21	5.07	5.27	4	4	5.34	5.75	6.56	5.05	4	5.04	4	4	5.03	5.09	4.78	4	4	4	5.41	4.99	4.85	4.84	4	4	4	5.2	4	4	4.95	4.88	5.84	5.17	4	5.23	4.96	4	4.89	6.39	5.2	4	4.94	4	4	4	4.89	4.9
Melanoma	UACC-62	10	20	5.01	6.2	4	4.74	5.58	5.04	7.59	5.16	4	4.73	4.73	4.74	4.79	5.14	5.05	5.37	4	4	4.98	4.63	4	4	4.69	4	5.11	5.76	4	4	4.66	5.11	6.31	5.15	4	5.14	4.96	4.48	4.72	7.74	6.42	4.69	4.92	4.75	4.76	4	4.74	5.07
Ovarian Cancer	IGROV1	6	10	4.76	5.95	4	4.61	5.29	4.74	5.79	4.91	4	4.75	4.75	4.76	4.77	4.55	4.68	4	4	4	4.93	4.45	4	4	4	4	4.99	4.87	4	4	4.56	4.92	6.27	5.58	4	5.24	4.94	4	4.64	6.44	5.93	4.46	4.7	4.51	4.51	4	4.82	4.73
Ovarian Cancer	OVCAR-3	6	1	4.86	6.01	4	5.75	5.49	4.79	6.82	5.29	4	4.83	4.39	4.3	4.76	5.36	4.83	4	4	4	5.36	4.71	4	4	4	4	4.78	4.74	4	4	4.75	5.22	6.15	5.44	4	5.08	4.88	4	4.72	7.26	6.79	4.7	4.93	4.78	4.73	4	4.71	5.04
Ovarian Cancer	OVCAR-4	6	2	5.95	5.69	4.75	5.37	5.36	5	5.73	5.57	4	5.55	5.26	5.26	4.77	5.09	5.42	4	7.45	5.95	4.95	5.15	4.75	4.75	4	4	4.88	5.77	5.95	4	4.74	5.3	6.68	5.04	4	5.39	5.13	5.75	4.91	6.75	5.66	4.96	4.89	5.07	4.8	5.65	4.95	5.18
Ovarian Cancer	OVCAR-5	6	3	4	6.1	4	5.75	4.9	5.01	4.69	4.46	4	4	4	4	4.25	4.63	4.64	4	5.48	5.65	5.51	4.55	5.75	5.75	4	4	4	5.08	4	4	4.55	4.72	6.2	5.06	4	4.98	4.74	4	4.34	6.74	5.8	4.78	4.74	4.84	4.84	4	4.52	4.84
Ovarian Cancer	OVCAR-8	6	5	5	6.13	4	5.01	5.23	5.03	6.38	5.26	4	4.9	5.01	5.02	4.99	4.85	5.03	4	4	5.75	5.45	4.61	5.75	5.75	4	4	5.02	4.95	4	4	4.78	4.99	6.76	5.25	4	4.95	4.86	4	4.75	6.88	6.14	5.75	4.87	5.75	5.75	5.09	4.92	5.02
Ovarian Cancer	NCI/ADR-RES	5	2	5.13	6.3	4	4.67	5.52	4.54	7.05	5.22	4	5.11	4.44	4.44	5.01	4.63	5.05	5.05	4	6.15	5.18	4.75	5.65	4.85	5.05	6.15	4.83	4	5.65	4	4.97	5.26	6.8	4.44	4	5.2	4.98	4	4.43	7.53	6.43	4	4	4	4	4.75	4.61	4.95
Ovarian Cancer	SK-OV-3	6	11	4	5.75	4	4.64	4.88	4.31	6.07	4.65	4	4	4.71	4.59	4.34	4	4.89	4.7	4	4	4.83	4.61	4.85	4.85	4.61	4	4.62	5.64	4	4	4	4.37	6.46	5.04	4	4.7	4	4	4.44	6.63	6.04	4.47	4.36	4.49	4.5	4	4.52	4.72
Renal Cancer	786-0	9	18	5.16	6.13	4	5.06	5.53	5.02	6.92	5.05	4	5.11	5.16	5.17	4.79	4	5.35	4	4.69	4	5.08	4.91	4	4	4	4	5.06	5.12	4	4	5.95	4.97	6.42	5.08	4	5	5.14	4.82	4.91	6.94	6.1	4.76	4.87	4.83	4.84	5.13	4.81	5.37
Renal Cancer	A498	9	13	4.89	6.31	4	5.07	5.05	4.75	6.37	5.03	4	4.87	4.95	4.96	4.47	4.87	4.62	4	5.4	5.75	4.85	4.95	4	4	4	4	4	5.07	4	4	4.49	4.87	6.42	4.83	4	4.97	4.5	4.87	4	7.68	6.44	4.62	4.6	4.63	4.92	4.85	4.43	4.8
Renal Cancer	ACHN	9	23	4.93	5.74	4	4.86	5.1	4.96	6.11	4.9	4	4.91	4.67	4.67	4.41	4.82	4.94	4.88	4	4	4	4.56	4	4	4.8	4	4.84	4.83	4	4	4.51	5.02	6.59	4.97	4	4.71	5.14	4.79	4.44	6.35	5.6	4	4	4	4	4	4.93	4.87
Renal Cancer	CAKI-1	9	15	5.02	5.94	4	4.75	5.4	4.75	6.29	4.86	5.95	5	4	4	4.28	4	4.68	4.8	4	4	4.69	4.65	4.95	4.95	4.49	4	4	4.66	5.65	4	4.54	4.8	6.73	4.75	4.95	4.69	5.11	4	4.3	6.33	6.3	4	4.37	4	4	4	4.54	4.8
Renal Cancer	RXF 393	9	16	5.01	6.27	4	5.01	5.37	5.18	7.85	5.01	4	5.22	4.92	4.92	4.86	6.25	5.14	5.68	5.33	5.35	5.32	4.73	5.65	5.65	5	4	5.04	5.76	4	6.35	4.62	5.39	7.5	5.09	4	5.08	5.23	4.86	5.11	6.94	6.29	4.68	5.4	4.85	4.86	4	5.35	5.48
Renal Cancer	SN12C	9	8	4.86	6.01	4	5.75	5.35	4.72	5.98	4.72	4	4.84	4.57	4.57	4.69	4.85	4.87	5.33	4	4	4	4.56	4.95	4.95	5.29	4	4	4.81	4	4	4.81	4.76	6.88	5.35	4	5.06	4.68	4	4.69	6.54	6.03	4.34	4.62	4.37	4.38	4	4.76	4.77
Renal Cancer	TK-10	9	24	4.92	5.56	4	4.79	5.3	5.67	5.49	4.92	4	4.89	4.67	4.67	4.56	4	4.26	5.3	4	4	5.25	4.91	4	4	4.62	4	4	5.62	4	4	4.63	4.91	6.81	4.95	4	4.98	4.74	4.78	4.89	6.5	6.12	5.95	5.34	5.95	5.75	4	4.83	4.87
Renal Cancer	UO-31	9	4	5.06	6.03	4	4.94	5.63	5.06	5.72	4.87	4	5.04	4.68	4.69	5.38	4	5.06	4.9	4	4	4.93	4.48	4	4	4.89	4.62	4	5.09	4	4	4.7	5.36	6.57	5	4	5.28	5.16	4	4.8	6.82	5.93	4.65	4.79	4.72	4.73	4.68	4.89	4.83
Prostate Cancer	PC-3	11	1	4.93	6.22	4	4.65	5.59	4.87	5.79	4.98	4	5.16	4	4	4.84	5.75	5.75	5.75	4	5.85	5.3	4.89	4	4	5.75	5.75	4.88	5.75	5.75	4	4.74	4.97	6.46	5.37	4	5.23	5.11	4.58	5.07	6.95	6.13	4.73	4.92	4.79	4.8	4	4.85	5.32
Prostate Cancer	DU-145	11	3	5.03	5.91	4	5.65	5.39	4.95	5.95	5	4	5.02	4	4	4	5.01	4.85	6.05	4	6.05	5.32	4.53	4	4	6.05	4.85	4.81	5.15	5.65	4	4.4	4.51	7.37	4.89	4	4.62	4.79	4	4.57	7.01	6.13	4	4.95	4	4	4	4.55	4.8
Breast Cancer	MCF7	5	1	4	6.68	4	4.49	5.17	5.55	6.74	4.65	4	4	4	4	4.75	5.39	4.75	7.25	4.75	6.75	4.84	4.71	4.75	4.75	5.75	5.75	4.95	4.75	5.45	4	4.69	4.79	6.23	5.35	4	4.73	4.89	4	4.48	6.65	6.8	4.75	4.56	6.75	5.75	5.05	4.64	4.74
Breast Cancer	MDA-MB-231/ATCC	5	5	4.98	6.04	4	5.12	5.17	4.9	6.04	4.99	4	5.08	5.13	5.13	4.79	4.77	7.95	7.95	4.74	5.75	5.05	5.75	5.75	5.75	5.75	5.75	4.74	5.75	5.75	5.75	4	4.85	7.64	5.3	4	5.06	5.1	4	5	6.78	6.05	4.75	4.87	4.81	4.82	4	4.83	5.14
Breast Cancer	HS 578T	5	6	4.68	6.23	4	4.93	5.16	4.9	6.42	4.92	4	4.56	4.92	4.92	5.65	4.8	5.75	8	4.65	5.85	5.17	4.71	5.65	5.65	5.75	5.65	4.85	5.15	5.15	4	4.98	5.21	6.64	5.47	4	5.13	4.77	4.57	5.65	7.77	6.03	4.68	4	4.68	4.68	4	4.54	5.51
Breast Cancer	BT-549	5	13	4.97	6.13	4	4.79	5.97	5.44	6.44	5.66	4	4.95	4.63	4.63	5.53	7.95	7.95	7.95	4	7.95	4	4.58	4	4	6.05	5.75	5.75	7.95	7.95	4	4.51	5.44	7.76	5.52	4	5.1	5.86	4.57	5.52	7.42	5.27	7.95	5.62	7.95	7.95	4	5.16	7.95
Breast Cancer	T-47D	5	14	4.9	6.04	4	5.75	5.49	6.85	4.85	5.34	4	4.88	4	4	4.85	5.02	4.85	6.75	5.75	5.75	6.41	4.64	5.3	5.29	6.75	5.75	4.94	6.85	5.75	5.75	4.5	4.52	7.43	5.39	4	5.06	5.44	4	5.13	5.88	5.52	5	5.19	5.1	5.12	4	4.33	4.82
[truncated: 60 more columns]

## Sheet: Normalized GI50
Panel Name	Cell Name	Panel Number	Cell Number	17336	307505	370053	37043	391557	39235	39382	402400	4062	446033	461679	461687	46527	53404	546062	55607	649538	714291	72963	73130	733008	733016	760668	761516	793329	798827	A5475	A6351	A8486	B0435	B152	B6688	B8063	B8685	B8688	B8810	C5865	C7493	C8863	D0143	D0268	D0756	D9006	D9131	E7263	E7887
Leukemia	CCRF-CEM	7	3	0.29618	0.377871	0.649201	-0.421126	0.12073	0.0163791	0.223939	0.650282	-0.0293848	0.0406442	-0.382566	-0.386278	0.20757	0.234778	-0.361944	-0.165021	-0.187157	-0.191767	0.763451	-0.130698	0.0273015	0.0342946	-0.0414505	-0.146615	0.46552	-0.0200986	-0.112942	-0.0878525	0.0211906	0.0594868	-0.486739	0.664385	-0.045709	0.364672	0.289302	0.443343	0.524015	0.329972	-0.0473473	0.172218	0.280871	0.0207742	0.0273829	1	0.118263	0.662407
Leukemia	HL-60(TB)	7	8	1	0.208461	-0.0743218	-0.421126	0.0219357	0.0796529	0.456488	0.41145	-0.0293848	0.866373	-0.382566	-0.386278	0.315629	0.13204	-0.170068	0.133169	-0.187157	-0.191767	0.404811	0.174896	0.16737	0.172253	-0.00152267	-0.146615	0.0292106	-0.174771	-0.112942	-0.0878525	0.136345	0.162714	0.621154	0.505289	-0.045709	0.0714434	0.375897	-0.27804	1	0.557467	0.0529319	0.0268823	0.23898	0.00434419	0.0861315	0.447554	-0.0568114	0.137262
Leukemia	K-562	7	5	0.281962	0.321401	-0.0743218	-0.0645529	-0.071919	0.119918	0.0893061	0.061732	-0.0293848	0.493098	-0.382566	-0.386278	0.0995116	-0.130119	-0.0910598	-0.0818054	0.139741	-0.191767	0.221676	0.286948	0.0973358	-0.103663	-0.00484999	-0.146615	0.214642	-0.0421946	-0.112942	-0.0878525	-0.0281612	-0.273134	-0.0986633	-0.0943788	-0.045709	-0.00186374	0.539465	-0.27804	-0.937148	0.338722	0.289304	0.0932312	-0.124075	0.076636	0.0861315	0.41031	-0.0440788	-0.16282
Leukemia	MOLT-4	7	6	0.289071	0.118109	-0.0743218	-0.421126	0.0565137	0.378766	0.401411	0.795287	-0.0293848	0.481787	-0.382566	-0.386278	0.435694	0.100156	0.243783	0.140103	-0.187157	-0.191767	0.977108	0.103591	0.151807	0.156924	0.211426	-0.146615	0.90183	0.160352	-0.112942	-0.0878525	0.177471	0.357698	0.22056	-0.0331881	-0.045709	0.169186	0.327789	0.142293	0.169794	0.42622	0.511351	0.251205	0.228507	0.263938	0.275433	0.733088	0.134179	0.624897
Leukemia	RPMI-8226	7	10	0.111339	0.129403	-0.0743218	-0.421126	0.0713329	0.0508921	0.174982	-0.262397	1	0.0745782	-0.382566	-0.386278	0.24359	0.202894	0.194873	0.101963	-0.187157	-0.191767	0.26746	-0.110325	0.299657	0.302546	-0.0713963	-0.146615	0.345535	-0.130579	-0.112942	-0.0878525	0.383103	-0.00933126	0.258116	0.297241	-0.045709	0.0347898	0.481735	-0.27804	0.357974	0.0587276	-0.0759985	0.3997	0.0539613	1	1	0.342031	1	0.178524
Leukemia	SR	7	19	0.345945	-0.164242	1	-0.0748883	-0.0768587	0.0911573	0.689036	-0.398872	-0.0293848	0.583589	-0.382566	-0.386278	0.339642	0.043473	0.0782426	0.0776916	-0.187157	-0.191767	0.336136	0.30732	-0.0505144	-0.0346843	0.154861	0.200036	0.432797	-0.0679733	-0.112942	-0.0878525	1	1	0.326968	-0.241236	-0.045709	-0.0385173	0.587573	-0.27804	0.00375235	0.732463	0.274979	0.0837528	0.0330158	0.0634921	0.125297	0.677223	0.0800647	0.362324
Non-Small Cell Lung Cancer	A549/ATCC	1	4	-0.0166285	0.106815	-0.0743218	0.483227	0.0367549	-0.127425	-0.131003	0.002024	-0.0293848	0.0293328	0.0914569	0.0969388	-0.0925926	-0.0982347	-0.0910598	-0.38693	-0.187157	-0.191767	-0.190378	0.144337	0.766552	0.77007	-0.281017	-0.146615	-0.908856	-0.093752	-0.112942	-0.0878525	0.0211906	-0.101089	-0.374072	-0.0699025	-0.045709	-0.160696	-0.182159	0.125253	0.0812383	-0.0462702	0.153211	-0.0584235	-0.0472753	-0.0778056	-0.0672678	0.143398	-0.0981926	-0.00152584
Non-Small Cell Lung Cancer	EKVX	1	8	0.111339	-0.13036	0.693051	-0.0283787	0.00711654	-0.0238861	-0.663417	-0.0662137	-0.0293848	0.232937	-0.382566	-0.386278	-0.224664	-0.0876066	-0.0158143	-0.126881	-0.187157	-0.191767	-0.838981	-0.15107	-0.167238	-0.157314	-0.0381232	-0.146615	-0.0144204	0.0866987	-0.112942	-0.0878525	0.0705423	-0.05521	-0.0298112	-0.277951	-0.045709	-0.062953	-0.047456	0.659189	-0.0294559	-0.238766	0.0314435	-0.247992	0.0958523	-0.297967	-0.289207	-0.22283	-0.0886431	-0.114057
Non-Small Cell Lung Cancer	HOP-62	1	26	-0.251235	-0.378828	-0.0743218	0.11115	-0.0521601	-0.127425	0.168862	0.104381	-0.0293848	-0.343942	0.470675	0.469253	-0.416768	0.202894	-0.0647239	-0.38693	0.415024	0.0948606	0.496379	-0.202003	-0.595226	-0.571187	-0.281017	-0.146615	0.214642	-0.0863866	-0.112942	-0.0878525	-0.217343	-0.0437403	-0.180034	-0.0454263	-0.045709	0.0592255	-0.239889	0.199095	-0.00731707	-0.203767	0.0171179	-0.127932	-0.0821845	-0.0778056	-0.0705316	-0.22283	-0.0759104	-0.170322
Non-Small Cell Lung Cancer	HOP-92	1	29	0.139776	0.118109	0.693051	0.0904791	1	0.413279	-0.302355	0.368802	-0.0293848	-0.321319	0.57338	0.580156	0.279609	0.0470157	0.183586	0.0776916	-0.187157	-0.191767	0.473487	0.236015	-0.595226	-0.571187	0.151534	-0.146615	0.66186	0.189813	-0.112942	0.471005	0.202147	-0.41077	0.39582	-0.155569	-0.045709	0.0714434	0.587573	0.715991	0.313696	0.111226	-0.498604	0.153261	0.23898	0.162072	0.174255	-0.22283	0.140545	0.111005
Non-Small Cell Lung Cancer	NCI-H226	1	13	0.0189179	0.0390505	-0.0743218	-0.0800561	0.0318151	-0.21946	0.0587076	-0.279456	-0.0293848	-0.0498466	0.454874	0.437567	-0.104599	-0.00966735	-0.0760107	-0.213564	0.542342	-0.191767	-0.46508	-0.212189	0.299657	0.31021	-0.117979	-0.146615	-0.134406	-0.145309	-0.112942	0.163847	0.341977	0.426516	-1	0.150384	-0.045709	-0.0751708	-0.249511	-0.27804	-0.0626642	0.43497	-0.469953	-0.105816	-0.0926572	-0.136953	-0.126016	0.130984	-0.0472619	-0.170322
Non-Small Cell Lung Cancer	NCI-H23	1	1	-0.0806121	0.0503446	-0.0743218	-0.0438819	-0.0620395	-0.0814078	0.358573	0.462628	-0.0293848	-0.0837807	0.0677558	0.073174	0.171551	-0.0769785	0.266356	0.115832	-0.187157	-0.191767	-0.0225039	-0.18163	-0.595226	-0.571187	-0.0381232	-0.146615	0.280089	0.197179	-0.112942	-0.0878525	0.0705423	0.162714	-0.0798854	-0.143331	-0.045709	-0.331746	-0.0378343	-0.27804	0.0923077	0.504968	-0.10465	-0.0868587	0.249453	-0.0778056	-0.0672678	-0.22283	0.0355004	-0.129061
Non-Small Cell Lung Cancer	NCI-H322M	1	17	0.0473551	-0.107772	-0.0743218	-0.209249	-0.22505	0.39027	-0.247277	-0.219748	-0.0293848	0.221626	-0.074451	0.144468	-0.428775	0.202894	0.100816	-0.38693	0.174151	-0.191767	-0.571909	-0.415919	-0.595226	-0.571187	-0.281017	-0.146615	-0.908856	-0.207915	-0.112942	-0.0878525	-0.233793	-0.364891	0.0202631	-0.277951	-0.045709	-0.368399	0.347032	-0.27804	-0.350469	-1	0.00995508	-0.156367	0.141234	-0.189529	-0.178238	0.0502893	-0.0854599	-0.177824
Non-Small Cell Lung Cancer	NCI-H460	1	21	-0.670683	0.151991	-0.0743218	0.534904	0.0812123	-0.150434	-0.0269682	0.061732	-0.0293848	-1	1	1	0.543753	-0.108863	0.0744803	-0.0852727	0.686866	0.275889	0.0843249	-0.18163	0.766552	0.77007	0.101624	-0.146615	1	-0.0532426	0.351958	-0.0878525	-0.15154	0.0594868	-0.349035	0.0157644	-0.045709	0.0470077	-0.182159	-0.27804	0.0369606	-0.05502	0.296467	-0.112135	-0.0542571	-0.0712336	-0.0607402	0.0254603	-0.0822768	0.088499
Non-Small Cell Lung Cancer	NCI-H522	1	3	0.0900108	0.490812	-0.0743218	1	0.0663932	0.0278834	0.6156	1	-0.0293848	0.312117	-0.382566	-0.386278	0.351648	0.0222169	0.0481444	0.0915609	0.2705	-0.191767	0.565054	0.00172652	0.0273015	0.0342946	0.118261	0.0133779	0.280089	0.027776	-0.112942	-0.0878525	-0.126865	0.185653	0.295672	0.737814	-0.045709	0.413543	0.414384	0.329739	0.667917	0.88121	0.396746	0.0268823	0.0330158	0.00434419	0.0273829	0.472383	0.0896142	0.0322335
Colon Cancer	COLO 205	4	10	0.0829016	0.287519	-0.0743218	-0.421126	-0.017582	-0.00087745	-0.926564	-0.0491543	-0.0293848	0.549655	-0.382566	-0.386278	-0.0445665	-0.0982347	-0.181354	-0.144217	-0.187157	0.456916	-0.175116	0.154523	-0.595226	-0.571187	-0.0547598	-0.146615	-0.908856	-0.04956	-0.112942	1	0.00474	0.116835	-0.223849	0.493051	-0.045709	0.0103541	0.0583823	0.943198	0.0258912	-0.05502	-0.219255	0.0837528	0.0469795	0.0634921	0.0698125	-0.22283	-0.0186134	-0.0652934
Colon Cancer	HCC-2998	4	2	-0.187251	0.163285	0.649201	-0.421126	0.0910918	-0.202203	-0.345192	-0.330635	-0.0293848	-0.24214	0.14676	0.15239	-0.488807	-0.115948	-0.226502	1	0.415024	0.245717	-0.0530264	0.0832182	0.533105	0.54014	0.301263	-0.146615	-0.167129	-0.071656	-0.112942	-0.0878525	-0.0775129	0.28888	0.201782	-0.302427	-0.045709	-0.0262994	-0.191781	0.0627708	-0.0183865	-0.107519	-0.0330217	0.0174039	-0.0856754	-0.00879978	-0.00199148	-0.22283	0.0323172	0.0584907
Colon Cancer	HCT-116	4	3	0.203759	0.208461	-0.0743218	-0.023211	0.160248	-0.00662962	0.438129	0.0361428	-0.0293848	0.436541	0.36797	0.366273	0.279609	-0.0557223	-0.0985844	-0.38693	-0.187157	-0.191767	0.351397	0.276761	-0.595226	-0.571187	-0.281017	-0.146615	0.345535	-0.00536795	-0.112942	-0.0878525	0.119894	0.369168	0.195523	0.00352624	-0.045709	-0.0140816	0.39514	1	0.136585	0.00622868	0.0959087	0.0300418	-0.00189338	0.0142022	0.024119	-0.22283	0.0482331	-0.024032
Colon Cancer	HCT-15	4	15	-0.0806121	-0.164242	-0.0743218	-0.421126	0.0318151	-0.0468948	0.070947	0.206737	-0.0293848	-0.095092	-0.382566	-0.386278	-0.104599	-0.151375	-0.136207	-0.144217	-0.187157	0.336231	-0.182747	-0.0492058	0.688736	0.693427	-0.0547598	-0.146615	0.247366	0.189813	0.380134	-0.0878525	-0.184442	-0.250194	0.0202631	-0.400332	-0.045709	0.0470077	-0.143673	0.193415	-0.184428	-0.0637698	0.239165	-0.247992	-0.120585	-0.297967	-0.289207	0.186849	-0.0663609	0.0209804
Colon Cancer	HT29	4	1	-0.0735028	0.264931	-0.0743218	0.0388018	-0.00770261	-0.0411426	-0.473706	-0.125922	-0.0293848	-0.0385353	-0.382566	-0.386278	0.219577	0.48631	-0.128683	-0.116479	-0.187157	-0.191767	0.0385411	0.398999	0.844368	0.846713	-0.0614144	-0.146615	0.498244	-0.027464	-0.112942	-0.0878525	-0.0446117	0.185653	-0.323997	0.431861	-0.045709	0.0714434	0.010274	-0.27804	0.225141	-0.0112709	-0.326697	0.105869	-0.0053843	0.096352	0.0339105	-0.22283	0.0355004	0.204781
Colon Cancer	KM12	4	17	0.132667	0.163285	-0.0743218	-0.421126	-0.0225218	-0.104416	-0.271756	-0.0747434	-0.0293848	0.323428	-0.382566	-0.386278	-0.140619	-0.123034	-0.106109	-0.38693	0.449434	-0.191767	-0.0148733	-0.0593923	0.766552	0.77007	-0.281017	0.12004	-0.908856	-0.0642906	-0.112942	-0.0878525	0.374878	0.162714	-0.837259	0.419622	-0.045709	0.389107	0.0198956	-0.27804	0.214071	-0.0200208	0.375258	-0.0489451	-0.0298207	-0.0679476	-0.0574764	-0.22283	0.0164014	-0.0390362
Colon Cancer	SW-620	4	9	-0.308109	-0.209418	-0.0743218	-0.421126	0.0219357	-0.0699035	-0.149362	-0.0747434	-0.0293848	-0.230828	-0.382566	-0.386278	0.195564	-0.126576	0.0932917	-0.38693	-0.187157	-0.191767	0.0995861	0.276761	-0.595226	-0.571187	-0.281017	-0.146615	0.0619338	-0.04956	-0.112942	-0.0878525	-0.0199359	-0.135498	-0.0110333	-0.00871189	-0.045709	-0.062953	0.106491	-0.27804	0.158724	-0.0725197	0.375258	-0.0394666	-0.0437844	-0.0580897	-0.0476849	-0.22283	-0.0599946	1
CNS Cancer	SF-268	12	14	-0.670683	-0.164242	-0.0743218	0.054305	0.00217683	-0.133177	-0.161601	-0.0406245	-0.0293848	-1	0.0598554	0.0573308	0.135531	-0.0805212	0.236258	-0.38693	0.187916	-0.191767	-0.136963	-0.130698	0.766552	0.77007	-0.281017	-0.146615	0.192827	-0.0679733	-0.112942	-0.0878525	-0.102189	0.105365	-0.0986633	-0.02095	-0.045709	0.0592255	-0.364971	-0.27804	-0.14015	-0.203767	-0.118975	-0.055264	0.165671	0.00763019	-0.0672678	-0.22283	-0.00588077	0.197279
CNS Cancer	SF-295	12	15	0.0260272	-0.0964778	-0.0743218	-0.0697206	0.0565137	-0.0814078	0.0464682	0.138499	-0.0293848	-0.208206	0.296867	0.3029	-0.512821	0.156839	0.209922	0.0915609	0.23609	-0.191767	-0.0225039	0.00172652	0.377473	0.386854	-0.0414505	-0.146615	0.0401183	-0.123213	-0.112942	-0.0878525	0.0129653	-0.158437	0.0578188	-0.253474	-0.045709	0.022572	-0.153294	0.0684509	-0.184428	0.723713	0.0242807	-0.0805398	0.207562	-0.110666	-0.099906	0.0502893	-0.0727273	-0.0690444
CNS Cancer	SF-539	12	16	0.132667	0.276225	-0.0743218	0.142156	-0.00276289	0.00487472	-0.167721	-0.0235651	-0.0293848	-0.00460123	0.549679	0.548469	0.291616	-0.147832	0.0443821	-0.147685	-0.187157	-0.191767	0.0538024	-0.0390193	1	1	-0.0913603	-0.146615	0.378258	-0.0237813	-0.112942	-0.0878525	0.432455	0.208593	0.0640781	0.199336	-0.045709	0.14475	0.0198956	0.284298	0.0258912	-0.00252113	0.189025	0.0837528	-0.00189338	0.0634921	0.0730763	0.342031	0.0227677	-0.00152584
CNS Cancer	SNB-19	12	2	-0.265454	0.0164625	-0.0743218	0.100815	0.160248	-0.202203	-0.381911	-0.16004	-0.0293848	-0.366564	0.336369	0.334586	-0.224664	-0.417077	-0.109871	-0.383463	-0.187157	-0.191767	-0.838981	-0.364986	0.766552	0.77007	-0.0913603	-0.146615	0.0183028	-0.04956	-0.112942	-0.0878525	-0.324272	-0.513997	-0.223849	0.346194	-0.045709	-0.0873887	-0.114808	-0.27804	-0.084803	-0.116269	-0.0258589	-0.247992	-0.0542571	-0.297967	-0.289207	-0.22283	-0.0408956	-0.0915506
CNS Cancer	SNB-75	12	5	0.0402458	0.423047	-0.0743218	0.0853114	-0.23493	-0.259725	0.309615	-0.373283	-0.0293848	-0.219517	0.320568	0.326665	-0.116606	1	-0.0308634	-0.182358	0.139741	-0.191767	-0.114071	-0.0288329	0.144025	0.156924	0.0816603	-0.146615	-0.11259	-0.226328	-0.112942	-0.0878525	-0.00348529	-0.101089	0.0453002	0.0647169	-0.045709	1	-0.509295	0.715991	-0.317261	0.137476	0.25349	0.0332012	-0.165967	-0.00551378	0.00127234	-0.22283	-0.0727273	-0.170322
CNS Cancer	U251	12	9	-0.0663935	0.129403	-0.0743218	0.105982	-0.00276289	-0.0929122	0.126024	0.0787914	-0.0293848	-0.16296	0.312667	0.318743	0.20757	-0.15846	0.0406198	-0.151152	0.043392	-0.191767	0.0156492	0.0628453	-0.595226	-0.571187	-0.0614144	-0.146615	0.0837493	-0.0421946	-0.112942	-0.0878525	-0.052837	-0.0666796	-0.236367	0.639909	-0.045709	0.0347898	-0.0666993	0.715991	0.158724	-0.107519	0.103072	0.0268823	-0.0507662	0.00434419	0.0143276	-0.22283	0.0418667	0.0209804
Melanoma	LOX IMVI	10	1	0.573443	-0.254594	-0.0743218	-0.421126	0.051574	0.367261	0.126024	-0.0747434	-0.0293848	0.866373	-0.382566	-0.386278	-0.00854701	-0.00258196	0.100816	-0.362659	0.0950076	-0.191767	0.00801862	-0.00845994	-0.595226	-0.571187	0.0317505	-0.146615	0.32372	-0.071656	-0.112942	-0.0878525	0.0129653	-0.227255	0.176745	0.272765	0.779851	-0.270656	0.000652316	-0.27804	-0.0405253	-0.413762	-0.10465	0.0205634	-0.0717117	0.0142022	-0.0672678	-0.22283	-0.00588077	0.00222519
Melanoma	MALME-3M	10	2	-0.0592843	-1	-0.0743218	0.483227	-0.205291	0.338501	-0.0575666	-0.279456	-0.0293848	0.0180215	-0.382566	-0.386278	-0.116606	0.20998	0.176062	0.94799	-0.187157	-0.191767	0.137739	-0.283494	-0.595226	-0.571187	1	-0.146615	0.978185	0.204544	-0.112942	-0.0878525	-0.192667	-0.364891	-0.104923	-0.0331881	0.779851	-0.392835	-0.316862	0.108212	0.0701689	-0.142518	-1	-0.0489451	1	-0.0186578	-0.0607402	-0.0676486	-0.0345293	-0.207833
Melanoma	M14	10	14	0.161104	0.264931	-0.0743218	-0.421126	-0.0817984	-0.0583991	0.101545	0.0361428	-0.0293848	0.289494	-0.382566	-0.386278	0.171551	0.135583	-0.188879	-0.38693	-0.187157	-0.191767	0.000387998	-0.0186464	0.766552	0.77007	-0.281017	-0.146615	0.0401183	-0.0974346	-0.112942	-0.0878525	0.0952182	0.0480171	-0.0736261	-0.106617	-0.045709	0.0347898	0.0391389	-0.27804	-0.0183865	0.119976	-0.0115333	0.0774339	-0.0368026	0.0569201	0.0632848	-0.22283	-0.0186134	-0.0615424
Melanoma	MDA-MB-435	5	11	0.0118087	0.0842266	-0.0743218	0.00779539	0.0318151	-0.0353905	0.82367	-0.100333	-0.0293848	0.00671012	-0.382566	-0.386278	-0.608873	0.982287	1	0.982663	-0.187157	0.366402	0.0919555	0.51105	-0.595226	-0.571187	0.334536	0.253367	-0.0689591	0.152987	0.323782	-0.0878525	-0.159766	-0.536936	0.0265224	0.162622	-0.045709	0.108097	0.106491	-0.27804	-0.0958724	0.268723	0.575816	-0.00155296	-0.0123661	-0.0318017	0.0273829	-0.22283	-0.0122471	-0.181575
Melanoma	SK-MEL-2	10	5	-0.0450657	-0.152948	-0.0743218	0.11115	-0.0521601	0.0278834	0.346333	-0.0747434	-0.0293848	-0.0272239	0.0993573	0.10486	0.111518	-0.0309235	-0.0948221	0.185179	-0.187157	-0.191767	0.26746	0.0832182	-0.595226	-0.571187	0.26799	-0.146615	0.0728416	-0.0753386	-0.112942	-0.0878525	-0.0446117	-0.0781493	-0.29896	0.0402406	-0.045709	0.0103541	-0.201402	-0.27804	0.0701689	-0.177517	-0.118975	0.0268823	0.0120703	0.00434419	0.0143276	-0.22283	0.0100351	-0.117808
Melanoma	SK-MEL-28	10	8	-0.215689	-0.141654	-0.0743218	-0.0748883	-0.0966175	0.424783	-0.443108	-0.211219	-0.0293848	-0.570169	0.257365	0.263292	0.015466	-0.417077	-0.17383	-0.14075	0.415024	-0.191767	-0.838981	-0.222376	-0.595226	-0.571187	-0.0514324	-0.146615	0.160104	-0.071656	-0.112942	0.701374	-0.143315	-0.0208009	-0.430405	-0.118855	-0.045709	0.0347898	0.0487606	-0.0110715	0.0258912	-0.0375204	0.153211	-0.0110314	-0.0856754	-0.0318017	-0.0215744	0.168227	-0.0504451	-0.136563
Melanoma	SK-MEL-5	10	7	-0.0237378	0.163285	-0.0743218	-0.421126	0.0762726	-0.150434	0.432009	-0.00650571	-0.0293848	0.0180215	-0.382566	-0.386278	0.279609	0.202894	-0.0421502	-0.113011	-0.187157	0.185375	0.0156492	0.123964	0.0662094	0.0802806	-0.0248139	-0.146615	0.12738	-0.060608	-0.112942	-0.0878525	-0.0610623	-0.0781493	-0.430405	0.431861	-0.045709	0.0470077	0.010274	0.119573	0.23621	-0.0112709	0.425398	0.0174039	-0.0437844	-0.0153718	-0.00851911	-0.22283	0.0227677	0.00222519
Melanoma	UACC-257	10	21	0.0900108	-0.920942	-0.0743218	-0.421126	-0.0422806	0.367261	0.144383	-0.0235651	-0.0293848	0.17638	-0.382566	-0.386278	0.255596	-0.0309235	-0.192641	-0.38693	-0.187157	-0.191767	0.236937	0.225829	0.0662094	0.0726163	-0.281017	-0.146615	-0.908856	-0.0127333	-0.112942	-0.0878525	0.177471	-0.101089	-0.417887	-0.106617	-0.045709	0.193622	-0.0763209	-0.27804	0.04803	-0.52751	-0.677674	-0.247992	-0.015857	-0.297967	-0.289207	-0.22283	0.0100351	-0.144065
Melanoma	UACC-62	10	20	0.0473551	0.129403	-0.0743218	-0.0387142	0.0762726	-0.0411426	0.774712	0.0702617	-0.0293848	-0.174271	0.194162	0.199919	-0.03256	-0.01321	-0.0910598	0.0880936	-0.187157	-0.191767	-0.0911795	-0.140884	-0.595226	-0.571187	-0.0514324	-0.146615	0.301904	0.193496	-0.112942	-0.0878525	-0.0610623	0.162714	-0.1237	-0.131093	-0.045709	0.0836612	-0.0763209	-0.00539135	-0.14015	0.653715	0.196188	-0.0299882	-0.0228389	-0.0515177	-0.0411573	-0.22283	-0.0377124	-0.0802975
Ovarian Cancer	IGROV1	6	10	-0.130377	-0.152948	-0.0743218	-0.105895	-0.0669792	-0.213708	-0.326833	-0.142981	-0.0293848	-0.151649	0.209963	0.215763	-0.0565731	-0.222229	-0.230264	-0.38693	-0.187157	-0.191767	-0.129333	-0.32424	-0.595226	-0.571187	-0.281017	-0.146615	0.171011	-0.134261	-0.112942	-0.0878525	-0.143315	-0.05521	-0.148738	0.395146	-0.045709	0.20584	-0.0955643	-0.27804	-0.228705	-0.483761	-0.154789	-0.102656	-0.0996391	-0.130382	-0.122753	-0.22283	-0.0122471	-0.207833
Ovarian Cancer	OVCAR-3	6	1	-0.0592843	-0.0851838	-0.0743218	0.483227	0.0318151	-0.184947	0.303495	0.181148	-0.0293848	-0.061158	-0.074451	-0.148631	-0.0685796	0.0647292	-0.17383	-0.38693	-0.187157	-0.191767	0.198784	-0.0593923	-0.595226	-0.571187	-0.281017	-0.146615	-0.0580514	-0.182136	-0.112942	-0.0878525	0.0129653	0.28888	-0.223849	0.223812	-0.045709	0.0103541	-0.153294	-0.27804	-0.14015	0.233724	0.461212	-0.0268287	-0.019348	-0.0416597	-0.0509487	-0.22283	-0.0472619	-0.0915506
Ovarian Cancer	OVCAR-4	6	2	0.715628	-0.446593	0.254552	0.286853	-0.0324012	-0.0641513	-0.363551	0.41998	-0.0293848	0.753259	0.612882	0.611842	-0.0565731	-0.0309235	0.0481444	-0.38693	1	0.396574	-0.114071	0.388812	-0.0116064	0.00363731	-0.281017	-0.146615	0.0510261	0.197179	0.436485	-0.0878525	0.00474	0.380638	0.107893	-0.265713	-0.045709	0.389107	0.0872472	0.715991	0.0701689	-0.212517	-0.348185	0.0553176	-0.0333116	0.0536341	-0.028102	0.801368	0.0291341	-0.0390362
Ovarian Cancer	OVCAR-5	6	3	-0.670683	0.0164625	-0.0743218	0.483227	-0.259628	-0.0583991	-1	-0.526818	-0.0293848	-1	-0.382566	-0.386278	-0.680912	-0.193887	-0.245313	-0.38693	0.322116	0.30606	0.313244	-0.222376	0.766552	0.77007	-0.281017	-0.146615	-0.908856	-0.0569253	-0.112942	-0.0878525	-0.15154	-0.284603	-0.192553	-0.241236	-0.045709	-0.111824	-0.287997	-0.27804	-0.560788	-0.221266	-0.247906	-0.00155296	-0.0856754	-0.0219437	-0.0150467	-0.22283	-0.107742	-0.166571
Ovarian Cancer	OVCAR-8	6	5	0.0402458	0.0503446	-0.0743218	0.100815	-0.0966175	-0.0468948	0.0342288	0.155559	-0.0293848	0.0180215	0.415372	0.421724	0.20757	-0.115948	-0.0985844	-0.38693	-0.187157	0.336231	0.26746	-0.161257	0.766552	0.77007	-0.281017	-0.146615	0.203735	-0.1048	-0.112942	-0.0878525	0.0376412	0.0250778	0.157967	-0.00871189	-0.045709	-0.148478	-0.172538	-0.27804	-0.106942	-0.0987691	-0.00437052	0.304916	-0.0402935	0.277082	0.281961	0.453761	0.0195846	-0.0990527
Ovarian Cancer	NCI/ADR-RES	5	2	0.132667	0.242343	-0.0743218	-0.0748883	0.0466343	-0.328751	0.444249	0.12144	-0.0293848	0.25556	-0.0349491	-0.0377282	0.231583	-0.193887	-0.0910598	-0.0228608	-0.187157	0.456916	0.061433	-0.0186464	0.688736	0.0802806	0.068351	1	-0.00351266	-0.454653	0.351958	-0.0878525	0.193922	0.334759	0.183004	-1	-0.045709	0.156968	-0.0570776	-0.27804	-0.461163	0.469969	0.203351	-0.247992	-0.344003	-0.297967	-0.289207	0.242714	-0.0790936	-0.12531
Ovarian Cancer	SK-OV-3	6	11	-0.670683	-0.378828	-0.0743218	-0.0903915	-0.269508	-0.461051	-0.155482	-0.364754	-0.0293848	-1	0.178361	0.0810956	-0.572853	-0.417077	-0.151256	-0.144217	-0.187157	-0.191767	-0.205639	-0.161257	0.0662094	0.0802806	-0.078051	-0.146615	-0.232575	0.149304	-0.112942	-0.0878525	-0.603931	-0.686042	-0.0298112	-0.265713	-0.045709	-0.453924	-1	-0.27804	-0.450094	-0.317514	-0.0759985	-0.0994966	-0.21833	-0.136953	-0.126016	-0.22283	-0.107742	-0.211584
Renal Cancer	786-0	9	18	0.153994	0.0503446	-0.0743218	0.126653	0.051574	-0.052647	0.364692	-0.0235651	-0.0293848	0.25556	0.533878	0.540548	-0.03256	-0.417077	0.0218084	-0.38693	0.0502741	-0.191767	-0.0148733	0.144337	-0.595226	-0.571187	-0.281017	-0.146615	0.247366	-0.0421946	-0.112942	-0.0878525	1	0.00213841	-0.0548483	-0.21676	-0.045709	-0.0873887	0.0968689	0.187735	0.0701689	-0.0462702	-0.0330217	-0.00787191	-0.0402935	-0.0252297	-0.0150467	0.47859	-0.0154303	0.0322335
Renal Cancer	A498	9	13	-0.0379564	0.253637	-0.0743218	0.131821	-0.185532	-0.207956	0.0281091	-0.0406245	-0.0293848	-0.0159126	0.36797	0.374194	-0.416768	-0.108863	-0.252838	-0.38693	0.294588	0.336231	-0.190378	0.185083	-0.595226	-0.571187	-0.281017	-0.146615	-0.908856	-0.060608	-0.112942	-0.0878525	-0.200892	-0.112558	-0.0548483	-0.522713	-0.045709	-0.124042	-0.518917	0.216136	-0.937148	0.601216	0.210514	-0.0521045	-0.134548	-0.0909496	0.0110638	0.304787	-0.136391	-0.181575
Renal Cancer	ACHN	9	23	-0.00951922	-0.390123	-0.0743218	0.0232986	-0.160834	-0.08716	-0.131003	-0.151511	-0.0293848	0.0293328	0.14676	0.144468	-0.488807	-0.126576	-0.132445	-0.0818054	-0.187157	-0.191767	-0.838981	-0.212189	-0.595226	-0.571187	-0.0148319	-0.146615	0.00739508	-0.148992	-0.112942	-0.0878525	-0.184442	0.0594868	0.0515595	-0.351379	-0.045709	-0.441706	0.0968689	0.170694	-0.450094	-0.562509	-0.391162	-0.247992	-0.344003	-0.297967	-0.289207	-0.22283	0.0227677	-0.155318
Renal Cancer	CAKI-1	9	15	0.0544644	-0.164242	-0.0743218	-0.0335465	-0.0126423	-0.207956	-0.0208485	-0.18563	0.674931	0.131135	-0.382566	-0.386278	-0.644892	-0.417077	-0.230264	-0.109544	-0.187157	-0.191767	-0.312468	-0.120511	0.144025	0.156924	-0.117979	-0.146615	-0.908856	-0.211597	0.351958	-0.0878525	-0.159766	-0.192846	0.139189	-0.620618	1	-0.466142	0.0680039	-0.27804	-0.605066	-0.580009	0.110234	-0.247992	-0.214839	-0.297967	-0.289207	-0.22283	-0.101376	-0.181575
Renal Cancer	RXF 393	9	16	0.0473551	0.208461	-0.0743218	0.100815	-0.0274615	0.0393877	0.933824	-0.057684	-0.0293848	0.379985	0.344269	0.342508	0.0514856	0.380029	-0.0571993	0.195581	0.2705	0.215546	0.168262	-0.0390193	0.688736	0.693427	0.0517144	-0.146615	0.22555	0.193496	-0.112942	0.914678	-0.0939635	0.483865	0.621154	-0.204522	-0.045709	0.0103541	0.183464	0.210455	0.291557	-0.0462702	0.103072	-0.0331477	0.144725	-0.0186578	-0.00851911	-0.22283	0.156461	0.0734948
Renal Cancer	SN12C	9	8	-0.0592843	-0.0851838	-0.0743218	0.483227	-0.0373409	-0.225212	-0.210559	-0.305046	-0.0293848	-0.0498466	0.0677558	0.0652524	-0.152625	-0.115948	-0.158781	0.0742243	-0.187157	-0.191767	-0.838981	-0.212189	0.144025	0.156924	0.148207	-0.146615	-0.908856	-0.156357	-0.112942	-0.0878525	0.062317	-0.238725	0.233079	0.113669	-0.045709	-0.0140816	-0.345727	-0.27804	-0.173358	-0.396263	-0.0831613	-0.14057	-0.127566	-0.176385	-0.165182	-0.22283	-0.0313461	-0.192829
Renal Cancer	TK-10	9	24	-0.0166285	-0.593415	-0.0743218	-0.0128755	-0.0620395	0.321244	-0.510424	-0.134451	-0.0293848	0.00671012	0.14676	0.144468	-0.30871	-0.417077	-0.38828	0.0638223	-0.187157	-0.191767	0.114847	0.144337	-0.595226	-0.571187	-0.0747237	-0.146615	-0.908856	0.141939	-0.112942	-0.0878525	-0.0857382	-0.0666796	0.189264	-0.375856	-0.045709	-0.111824	-0.287997	0.165014	0.04803	-0.431262	-0.0186961	0.368105	0.12378	0.342801	0.281961	-0.22283	-0.00906393	-0.155318
Renal Cancer	UO-31	9	4	0.0829016	-0.0625957	-0.0743218	0.0646404	0.100971	-0.0296383	-0.369671	-0.1771	-0.0293848	0.17638	0.15466	0.160311	0.675824	-0.417077	-0.0872975	-0.0748707	-0.187157	-0.191767	-0.129333	-0.293681	-0.595226	-0.571187	0.0151139	0.184037	-0.908856	-0.0532426	-0.112942	-0.0878525	-0.0281612	0.449456	0.039041	-0.314665	-0.045709	0.254711	0.116112	-0.27804	-0.0515947	-0.151268	-0.154789	-0.0426261	-0.0682208	-0.0613757	-0.0509487	0.199264	0.0100351	-0.170322
Prostate Cancer	PC-3	11	1	-0.00951922	0.151991	-0.0743218	-0.0852238	0.0812123	-0.13893	-0.326833	-0.0832731	-0.0293848	0.312117	-0.382566	-0.386278	0.0274725	0.202894	0.172299	0.219852	-0.187157	0.366402	0.153001	0.123964	-0.595226	-0.571187	0.301263	0.786676	0.0510261	0.189813	0.380134	-0.0878525	0.00474	0.00213841	-0.0298112	0.138146	-0.045709	0.193622	0.0680039	0.0514104	0.24728	-0.0375204	-0.0115333	-0.0173503	-0.0228389	-0.0383737	-0.028102	-0.22283	-0.0026976	0.0134783
Prostate Cancer	DU-145	11	3	0.0615737	-0.198124	-0.0743218	0.431549	-0.017582	-0.0929122	-0.228918	-0.0662137	-0.0293848	0.153758	-0.382566	-0.386278	-0.981074	-0.059265	-0.166305	0.323872	-0.187157	0.426745	0.168262	-0.242749	-0.595226	-0.571187	0.401083	0.306698	-0.0253282	-0.0311466	0.351958	-0.0878525	-0.27492	-0.525467	0.539784	-0.449284	-0.045709	-0.551667	-0.239889	-0.27804	-0.306191	0.0149785	-0.0115333	-0.247992	-0.0123661	-0.297967	-0.289207	-0.22283	-0.0981926	-0.181575
Breast Cancer	MCF7	5	1	-0.670683	0.671516	-0.0743218	-0.167908	-0.126256	0.252218	0.254538	-0.364754	-0.0293848	-1	-0.382566	-0.386278	-0.0805861	0.0753573	-0.203928	0.739951	0.0709203	0.637944	-0.198008	-0.0593923	-0.0116064	0.00363731	0.301263	0.786676	0.12738	-0.178453	0.295606	-0.0878525	-0.0363864	-0.204316	-0.173775	0.113669	-0.045709	-0.417271	-0.143673	-0.27804	-0.405816	-0.300015	0.468374	-0.0110314	-0.148512	0.605681	0.281961	0.428932	-0.0695441	-0.204082
Breast Cancer	MDA-MB-231/ATCC	5	5	0.0260272	-0.0513017	-0.0743218	0.15766	-0.126256	-0.121673	-0.173841	-0.0747434	-0.0293848	0.221626	0.510177	0.508861	-0.03256	-0.14429	1	0.982663	0.0674793	0.336231	-0.0377651	1	0.766552	0.77007	0.301263	0.786676	-0.101682	0.189813	0.380134	0.658713	-0.603931	-0.135498	0.708784	0.0524787	-0.045709	-0.0140816	0.0583823	-0.27804	0.169794	-0.186267	-0.0688357	-0.0110314	-0.0402935	-0.0318017	-0.0215744	-0.22283	-0.00906393	-0.0540403
Breast Cancer	HS 578T	5	6	-0.187251	0.163285	-0.0743218	0.0594727	-0.131196	-0.121673	0.0587076	-0.134451	-0.0293848	-0.366564	0.344269	0.342508	1	-0.133662	0.172299	1	0.03651	0.366402	0.0538024	-0.0593923	0.688736	0.693427	0.301263	0.733345	0.0183028	-0.0311466	0.211079	-0.0878525	0.202147	0.277411	0.0828559	0.260527	-0.045709	0.0714434	-0.259132	0.0457302	0.889306	0.679964	-0.0831613	-0.0331477	-0.344003	-0.0745196	-0.0672678	-0.22283	-0.101376	0.0847479
Breast Cancer	BT-549	5	13	0.0189179	0.0503446	-0.0743218	-0.0128755	0.268922	0.188944	0.070947	0.496747	-0.0293848	0.0745782	0.115158	0.112782	0.855922	0.982287	1	0.982663	-0.187157	1	-0.838981	-0.191816	-0.595226	-0.571187	0.401083	0.786676	1	1	1	-0.0878525	-0.184442	0.541213	0.783896	0.321717	-0.045709	0.0347898	0.789628	0.0457302	0.745403	0.373721	-0.627534	1	0.221525	1	1	-0.22283	0.0959806	1
Breast Cancer	T-47D	5	14	-0.0308471	-0.0513017	-0.0743218	0.483227	0.0318151	1	-0.902085	0.223796	-0.0293848	-0.00460123	-0.382566	-0.386278	0.039479	-0.0557223	-0.166305	0.566584	0.415024	0.336231	1	-0.130698	0.416381	0.417511	0.633995	0.786676	0.116473	0.594907	0.380134	0.658713	-0.192667	-0.513997	0.577339	0.162622	-0.045709	-0.0140816	0.385519	-0.27804	0.313696	-0.973751	-0.448464	0.0679554	0.0714159	0.0634921	0.0763401	-0.22283	-0.168222	-0.174073
[truncated: 60 more columns]
